# Supplementary material for: Crystal structure of di-μ-acetato-κ4O:O′-bis{(acetato-κ2O,O′)tetra­aqua­[1-(pyridin-2-yl­methylidene-κN)-2-(pyridin-2-yl-κN)hydrazine-κN1]lanthanum(III)} dinitrate hemihydrate
Source: Acta Crystallogr E Crystallogr Commun. 2025 Jan 1;81(Pt 1):85–9. doi: 10.1107/S2056989024012349 (PMC11701776; doi:10.1107/S2056989024012349)
Supplement: Supplementary file 1 [file e-81-00085-sup1.cif]

##############################################################################
#                                                                            #
# This CIF contains the data in a paper accepted for publication in          #
# Acta Crystallographica Section E. It conforms to the requirements of       #
# Notes for Authors for Acta Crystallographica Section E, and has been       #
# peer reviewed under the auspices of the IUCr Commission on Journals.       #
#                                                                            #
# Full details of the Crystallographic Information File format               #
# are given in the paper "The Crystallographic Information File (CIF):       #
# a New Standard Archive File for Crystallography" by S. R. Hall, F. H.      #
# Allen and I. D. Brown [Acta Cryst. (1991), A47, 655-685].                  #
#                                                                            #
# The current version of the core CIF dictionary is obtainable from          #
# ftp://ftp.iucr.org/pub/cif_core.dic.                                       #
#                                                                            #
# Software is freely available for graphical display of the structure(s)     #
# in this CIF. For information consult the CIF software page                 #
# http://www.iucr.org/resources/cif/software.                                #
#                                                                            #
# This file may be used for bona fide research purposes within the           #
# scientific community so long as proper attribution is given to the journal # 
# article from which it was obtained.                                        #
#                                                                            #
##############################################################################
data_I
_audit_creation_method
;
Olex2 1.5
(compiled 2024.02.16 svn.r378c4104 for OlexSys, GUI svn.r6928)
;
_journal_date_recd_electronic     2024-12-09
_journal_date_accepted     2024-12-20
_journal_name_full     'Acta Crystallographica, Section E'
_journal_year     2025
_journal_volume     81
_journal_issue      1
_journal_page_first     0
_journal_page_last     0
_journal_paper_category     GM
_journal_paper_doi     10.1107/S2056989024012349
_journal_coeditor_code     PK2715
_publ_contact_author_name
;
'Ibrahima Elhadji Thiam'
;
_publ_contact_author_address
;
D\'epartement de Chimie
Facult\'e des Sciences et Techniques
Universit\'e Cheikh Anta Diop
Dakar Senegal
;
_publ_contact_author_email     'i6thiam@yahoo.fr'
_publ_contact_author_fax     '00221338246318'
_publ_contact_author_phone     '00221338247804'
_publ_section_title
;\
Crystal structure of
di-\m-acetato-\k^4^<i>O</i>:<i>O'</i>-bis{(acetato-\k^2^<i>O</i>,<i>O</i>')\
tetraaqua[1-(pyridin-2-ylmethylidene-\k<i>N</i>)-2-(pyridin-2-yl-\k<i>N</i>)\
hydrazine-\k<i>N</i>^1^]lanthanum(III)} dinitrate hemihydrate
;
loop_
    _publ_author_name
    _publ_author_footnote
    _publ_author_address
    'Ndiaye-Gueye, Mboss\'e' .
;
D\'epartement de Chimie
Facult\'e des Sciences et Techniques
Universit\'e Cheik Anta Diop
Dakar
Senegal
;
    'Traor\'e, Bocar' .
;
D\'epartement de Chimie
Facult\'e des Sciences et Techniques
Universit\'e Cheik Anta Diop
Dakar
Senegal
;
    'Thiam, Ibrahima Elhadji' .
;
D\'epartement de Chimie
Facult\'e des Sciences et Techniques
Universit\'e Cheik Anta Diop
Dakar
Senegal
;
    'Diouf, Ousmane' .
;
D\'epartement de Chimie
Facult\'e des Sciences et Techniques
Universit\'e Cheik Anta Diop
Dakar
Senegal
;
    'Wenger, Emmanuel' .
;
CRM2
Universit\'e de Lorraine and CNRS
Vandoeuvre Les Nancy
France
;
    'Sall, Abdou Salam' .
;
D\'epartement de Chimie
Facult\'e des Sciences et Techniques
Universit\'e Cheik Anta Diop
Dakar
Senegal
;
    'Lecomte, Claude' .
;
CRM2
Universit\'e de Lorraine and CNRS
Vandoeuvre Les Nancy
France
;
    'Gaye, Mohamed' .
;
D\'epartement de Chimie
Facult\'e des Sciences et Techniques
Universit\'e Cheik Anta Diop
Dakar
Senegal
;
_publ_section_synopsis
;
In the title Schiff base binuclear lanthanum(III) complex, the two metal ions
have the same environment and the La^III^ ion is coordinated by three soft
nitrogen atoms from the Schiff base ligand, four hard oxygen atoms from
carboxylate co-ligands and two water oxygen atoms. Each La^III^ ion is nine
coordinate and its environment is best described as a tricapped
trigonal--prismatic geometry.
;
_chemical_name_systematic
;\
Di-\m-acetato-\k^4^<i>O</i>:<i>O'</i>-\
bis{(acetato-\k^2^<i>O</i>,<i>O</i>')tetraaqua[1-(pyridin-2-ylmethylidene-\
\k<i>N</i>)-2-(pyridin-2-yl-\k<i>N</i>)hydrazine-\k<i>N</i>^1^]lanthanum(III)}
dinitrate hemihydrate
;
_chemical_name_common     ?
_chemical_formula_moiety     'C30 H40 La2 N8 O12 2+, 2(N1 O3 -), 0.5(H2 O)'
_chemical_formula_sum     'C30 H41 La2 N10 O18.50'
_chemical_formula_iupac
                     '[La2 (C2 H3 O2)4 (C11 H10 N4) (H2 O1)4] (N1 O3)2, 0.5H2 O'
_chemical_formula_weight     1115.55
_chemical_melting_point     ?
_space_group_crystal_system     monoclinic
_space_group_name_H-M_alt     'P 1 21/c 1'
_space_group_name_Hall     '-P 2ybc'
loop_
    _space_group_symop_operation_xyz
    'x, y, z'
    '-x, y+1/2, -z+1/2'
    '-x, -y, -z'
    'x, -y-1/2, z-1/2'
_cell_length_a     11.1170(11)
_cell_length_b     17.8366(19)
_cell_length_c     11.8094(12)
_cell_angle_alpha     90
_cell_angle_beta     114.213(3)
_cell_angle_gamma     90
_cell_volume     2135.7(4)
_cell_formula_units_Z     2
_cell_measurement_reflns_used     21184
_cell_measurement_theta_min     2.6650
_cell_measurement_theta_max     29.4120
_cell_measurement_temperature     293(2)
_exptl_crystal_description     block
_exptl_crystal_colour     'metallic yellowish yellow'
_exptl_crystal_size_max     0.2
_exptl_crystal_size_mid     0.2
_exptl_crystal_size_min     0.1
_exptl_crystal_density_diffrn     1.735
_exptl_crystal_density_meas     ?
_exptl_crystal_density_method     ?
_exptl_crystal_F_000     1106
_exptl_absorpt_coefficient_mu     2.057
_exptl_absorpt_correction_type     numerical
_exptl_absorpt_process_details
;
(SADABS; Krause et al., 2015)
;
_exptl_absorpt_correction_T_min     0.2151
_exptl_absorpt_correction_T_max     0.4235
_diffrn_ambient_temperature     293(2)
_diffrn_source     ?
_diffrn_radiation_type     MoK\a
_diffrn_radiation_wavelength     0.71073
_diffrn_measurement_device_type     'Bruker X8'
_diffrn_measurement_method
;
Single crystals were positioned at 35, 40, 35, and 28 mm
from the detector
;
_diffrn_detector_area_resol_mean     10
_diffrn_reflns_number     72063
_diffrn_reflns_av_R_equivalents     0.0841
_diffrn_reflns_av_unetI/netI     0.0671
_diffrn_reflns_theta_min     2.209
_diffrn_reflns_theta_max     36.434
_diffrn_reflns_theta_full     25.242
_diffrn_measured_fraction_theta_max     0.995
_diffrn_measured_fraction_theta_full     0.999
_diffrn_reflns_limit_h_min     -16
_diffrn_reflns_limit_h_max     18
_diffrn_reflns_limit_k_min     -29
_diffrn_reflns_limit_k_max     29
_diffrn_reflns_limit_l_min     -19
_diffrn_reflns_limit_l_max     19
_refine_special_details     ?
_reflns_number_total     10392
_reflns_number_gt     7368
_reflns_threshold_expression     'I > 2\s(I)'
_refine_ls_structure_factor_coef     Fsqd
_refine_ls_matrix_type     full
_refine_ls_R_factor_all     0.0774
_refine_ls_R_factor_gt     0.0387
_refine_ls_wR_factor_gt     0.0572
_refine_ls_wR_factor_ref     0.0638
_refine_ls_goodness_of_fit_ref     1.041
_refine_ls_restrained_S_all     1.008
_refine_ls_number_reflns     10392
_refine_ls_number_parameters     451
_refine_ls_number_restraints     781
_refine_ls_hydrogen_treatment     mixed
_refine_ls_weighting_scheme     calc
_refine_ls_weighting_details
              'w=1/[\s^2^(Fo^2^)+(0.0112P)^2^+1.5461P] where P=(Fo^2^+2Fc^2^)/3'
_atom_sites_solution_hydrogens     mixed
_atom_sites_solution_primary     ?
_atom_sites_solution_secondary     ?
_refine_ls_shift/su_max     0.003
_refine_ls_shift/su_mean     0.000
_refine_diff_density_max     1.262
_refine_diff_density_min     -0.945
_refine_ls_extinction_method
;
SHELXL (Sheldrick, 2015b)
;
_refine_ls_extinction_coef     0.00071(13)
_refine_ls_extinction_expression
                                  'Fc^*^=kFc[1+0.001xFc^2^\l^3^/sin(2\q)]^-1/4^'
loop_
    _atom_type_symbol
    _atom_type_description
    _atom_type_scat_dispersion_real
    _atom_type_scat_dispersion_imag
    _atom_type_scat_source
    'C' 'C' 0.0033 0.0016
                         'International Tables Vol C Tables 4.2.6.8 and 6.1.1.4'
    'H' 'H' 0.0000 0.0000
                         'International Tables Vol C Tables 4.2.6.8 and 6.1.1.4'
    'La' 'La' -0.2871 2.4523
                         'International Tables Vol C Tables 4.2.6.8 and 6.1.1.4'
    'N' 'N' 0.0061 0.0033
                         'International Tables Vol C Tables 4.2.6.8 and 6.1.1.4'
    'O' 'O' 0.0106 0.0060
                         'International Tables Vol C Tables 4.2.6.8 and 6.1.1.4'
_computing_data_collection
;
<i>APEX5</i> (Bruker, 2023)
;
_computing_cell_refinement
;
<i>APEX5</i> (Bruker, 2023)
;
_computing_data_reduction
;
<i>APEX5</i> (Bruker, 2023)
;
_computing_structure_solution
;
<i>SHELXT</i> (Sheldrick, 2015a)
;
_computing_structure_refinement
;
SHELXL (Sheldrick, 2015b)
;
_computing_molecular_graphics
;
Olex2 (Dolomanov <i>et al.</i>, 2009)
;
_computing_publication_material
;
Olex2 (Dolomanov <i>et al.</i>, 2009)
;
loop_
    _atom_site_type_symbol
    _atom_site_label
    _atom_site_fract_x
    _atom_site_fract_y
    _atom_site_fract_z
    _atom_site_U_iso_or_equiv
    _atom_site_adp_type
    _atom_site_calc_flag
    _atom_site_occupancy
    _atom_site_disorder_assembly
    _atom_site_disorder_group
    La La1 0.56737(2) 0.95905(2) 0.20467(2) 0.01520(3) Uani d 1 . .
    O O1 0.71353(15) 0.84746(8) 0.31638(13) 0.0207(3) Uani d 1 . .
    H H1A 0.737(2) 0.8335(14) 0.3831(15) 0.031 Uiso d 1 . .
    H H1B 0.753(2) 0.8249(13) 0.289(2) 0.031 Uiso d 1 . .
    O O2 0.52181(16) 0.84992(8) 0.05463(13) 0.0247(3) Uani d 1 . .
    H H2A 0.490(2) 0.8580(14) -0.0147(14) 0.037 Uiso d 1 . .
    H H2B 0.574(2) 0.8205(13) 0.062(2) 0.037 Uiso d 1 . .
    O O3 0.77181(16) 0.96048(9) 0.16251(13) 0.0295(3) Uani d 1 . .
    O O4 0.57600(14) 1.10181(8) 0.18261(12) 0.0218(3) Uani d 1 . .
    O O5 0.46089(19) 1.06485(10) 0.28544(14) 0.0360(4) Uani d 1 . .
    C C12 0.5029(2) 1.11655(12) 0.23852(17) 0.0263(5) Uani d 1 . .
    C C13 0.4664(3) 1.19661(14) 0.2475(2) 0.0449(7) Uani d 1 . .
    H H13A 0.431738 1.218889 0.166320 0.067 Uiso calc 1 . .
    H H13B 0.543322 1.223772 0.300997 0.067 Uiso calc 1 . .
    H H13C 0.400921 1.198418 0.280778 0.067 Uiso calc 1 . .
    O O10 0.37451(14) 0.99521(9) 0.01294(13) 0.0248(3) Uani d 1 . .
    C C14 0.2633(2) 1.02384(12) -0.05024(18) 0.0207(4) Uani d 1 . .
    C C15 0.1712(3) 1.04094(18) 0.0093(2) 0.0452(7) Uani d 1 . .
    H H15A 0.104232 1.002998 -0.012831 0.068 Uiso calc 1 . .
    H H15B 0.130825 1.088904 -0.018859 0.068 Uiso calc 1 . .
    H H15C 0.219407 1.041944 0.097847 0.068 Uiso calc 1 . .
    N N1 0.7389(8) 1.0127(6) 0.4165(8) 0.0154(11) Uani d 0.547(8) A 1
    C C1 0.8351(10) 1.0594(7) 0.4194(8) 0.0221(14) Uani d 0.547(8) A 1
    H H1 0.837759 1.072530 0.344276 0.026 Uiso calc 0.547(8) A 1
    C C2 0.9305(7) 1.0891(5) 0.5271(6) 0.0234(12) Uani d 0.547(8) A 1
    H H2 0.993945 1.122342 0.524696 0.028 Uiso calc 0.547(8) A 1
    C C3 0.9276(6) 1.0672(4) 0.6394(5) 0.0228(10) Uani d 0.547(8) A 1
    H H3 0.990764 1.085119 0.714130 0.027 Uiso calc 0.547(8) A 1
    C C4 0.8317(6) 1.0194(3) 0.6390(5) 0.0207(10) Uani d 0.547(8) A 1
    H H4 0.828457 1.004507 0.713141 0.025 Uiso calc 0.547(8) A 1
    C C5 0.7388(6) 0.9932(4) 0.5261(5) 0.0123(9) Uani d 0.547(8) A 1
    N N2 0.6401(5) 0.9460(4) 0.5246(6) 0.0156(10) Uani d 0.547(8) A 1
    H H2C 0.637201 0.932701 0.593393 0.019 Uiso calc 0.547(8) A 1
    N N3 0.5482(6) 0.9206(4) 0.4163(6) 0.0154(10) Uani d 0.547(8) A 1
    C C6 0.4571(7) 0.8775(4) 0.4207(6) 0.0175(10) Uani d 0.547(8) A 1
    H H6 0.455719 0.865341 0.496698 0.021 Uiso calc 0.547(8) A 1
    C C7 0.3572(5) 0.8483(3) 0.3071(5) 0.0192(9) Uani d 0.547(8) A 1
    C C8 0.2639(6) 0.7974(3) 0.3128(6) 0.0279(11) Uani d 0.547(8) A 1
    H H8 0.266593 0.781473 0.388808 0.034 Uiso calc 0.547(8) A 1
    C C9 0.1675(5) 0.7714(3) 0.2022(7) 0.0344(13) Uani d 0.547(8) A 1
    H H9 0.104301 0.737475 0.202871 0.041 Uiso calc 0.547(8) A 1
    C C10 0.1663(5) 0.7966(3) 0.0905(6) 0.0344(12) Uani d 0.547(8) A 1
    H H10 0.101955 0.780214 0.015203 0.041 Uiso calc 0.547(8) A 1
    C C11 0.2632(6) 0.8466(4) 0.0937(6) 0.0273(12) Uani d 0.547(8) A 1
    H H11 0.262204 0.863073 0.018597 0.033 Uiso calc 0.547(8) A 1
    N N4 0.3581(6) 0.8727(3) 0.1988(5) 0.0187(9) Uani d 0.547(8) A 1
    N N1' 0.3780(8) 0.8785(5) 0.2388(6) 0.0239(13) Uani d 0.453(8) A 2
    C C1' 0.2781(9) 0.8502(5) 0.1387(7) 0.0324(15) Uani d 0.453(8) A 2
    H H1' 0.271747 0.863508 0.060346 0.039 Uiso calc 0.453(8) A 2
    C C2' 0.1839(8) 0.8019(5) 0.1470(8) 0.0418(16) Uani d 0.453(8) A 2
    H H2' 0.113781 0.784576 0.076477 0.050 Uiso calc 0.453(8) A 2
    C C3' 0.1993(8) 0.7806(4) 0.2654(9) 0.0414(16) Uani d 0.453(8) A 2
    H H3' 0.140352 0.746774 0.274681 0.050 Uiso calc 0.453(8) A 2
    C C4' 0.2991(7) 0.8087(4) 0.3674(8) 0.0328(14) Uani d 0.453(8) A 2
    H H4' 0.308199 0.795176 0.446545 0.039 Uiso calc 0.453(8) A 2
    C C5' 0.3880(7) 0.8582(4) 0.3514(7) 0.0202(11) Uani d 0.453(8) A 2
    N N2' 0.4887(7) 0.8877(4) 0.4527(6) 0.0202(12) Uani d 0.453(8) A 2
    H H2'A 0.493246 0.878841 0.525905 0.024 Uiso calc 0.453(8) A 2
    N N3' 0.5807(7) 0.9306(5) 0.4385(7) 0.0145(12) Uani d 0.453(8) A 2
    C C6' 0.6765(8) 0.9552(6) 0.5382(8) 0.0174(13) Uani d 0.453(8) A 2
    H H6' 0.680870 0.941845 0.615935 0.021 Uiso calc 0.453(8) A 2
    C C7' 0.7762(7) 1.0032(5) 0.5286(7) 0.0178(13) Uani d 0.453(8) A 2
    C C8' 0.8745(7) 1.0334(4) 0.6364(6) 0.0236(13) Uani d 0.453(8) A 2
    H H8' 0.879996 1.020580 0.714666 0.028 Uiso calc 0.453(8) A 2
    C C9' 0.9619(8) 1.0821(4) 0.6225(7) 0.0286(14) Uani d 0.453(8) A 2
    H H9' 1.027339 1.103938 0.691992 0.034 Uiso calc 0.453(8) A 2
    C C10' 0.9537(9) 1.0992(6) 0.5056(8) 0.0290(16) Uani d 0.453(8) A 2
    H H10' 1.013469 1.131946 0.495294 0.035 Uiso calc 0.453(8) A 2
    C C11' 0.8542(12) 1.0663(8) 0.4037(10) 0.0228(17) Uani d 0.453(8) A 2
    H H11' 0.848158 1.078181 0.324895 0.027 Uiso calc 0.453(8) A 2
    N N4' 0.7676(9) 1.0191(7) 0.4134(9) 0.0162(14) Uani d 0.453(8) A 2
    N N5 0.8120(3) 0.7717(2) 0.6227(3) 0.0278(7) Uani d 0.826(9) B 1
    O O6 0.8757(3) 0.8140(3) 0.5847(4) 0.0629(13) Uani d 0.826(9) B 1
    O O7 0.6941(4) 0.7636(2) 0.5548(5) 0.0405(8) Uani d 0.826(9) B 1
    O O8 0.8623(4) 0.7415(2) 0.7271(3) 0.0445(10) Uani d 0.826(9) B 1
    N N5' 0.8000(16) 0.7501(9) 0.5993(15) 0.0278(7) Uani d 0.174(9) B 2
    O O6' 0.8688(15) 0.7717(12) 0.5480(17) 0.0629(13) Uani d 0.174(9) B 2
    O O7' 0.6816(18) 0.7484(13) 0.543(3) 0.0405(8) Uani d 0.174(9) B 2
    O O8' 0.854(2) 0.7191(12) 0.7010(16) 0.0445(10) Uani d 0.174(9) B 2
    O O9 0.0421(9) 0.8898(6) -0.1673(8) 0.062(3) Uani d 0.25 . .
    H H9A 0.016(14) 0.907(8) -0.232(6) 0.093 Uiso d 0.25 . .
    H H9B -0.010(11) 0.861(7) -0.170(13) 0.093 Uiso d 0.25 . .
loop_
    _atom_site_aniso_label
    _atom_site_aniso_U_11
    _atom_site_aniso_U_22
    _atom_site_aniso_U_33
    _atom_site_aniso_U_12
    _atom_site_aniso_U_13
    _atom_site_aniso_U_23
    La1 0.01924(6) 0.01380(5) 0.01228(5) 0.00382(5) 0.00618(4) 0.00176(4)
    O1 0.0285(8) 0.0184(7) 0.0151(6) 0.0072(6) 0.0089(6) 0.0030(5)
    O2 0.0375(9) 0.0191(7) 0.0136(6) 0.0035(6) 0.0064(6) 0.0031(5)
    O3 0.0304(8) 0.0409(9) 0.0196(7) 0.0064(7) 0.0127(6) 0.0083(7)
    O4 0.0318(8) 0.0186(7) 0.0125(6) 0.0045(6) 0.0064(6) 0.0011(5)
    O5 0.0626(12) 0.0311(9) 0.0273(8) 0.0265(8) 0.0317(8) 0.0145(7)
    C12 0.0427(13) 0.0244(11) 0.0113(8) 0.0151(10) 0.0105(8) 0.0025(7)
    C13 0.083(2) 0.0246(13) 0.0345(13) 0.0207(13) 0.0311(14) 0.0021(10)
    O10 0.0201(7) 0.0258(8) 0.0238(7) 0.0059(6) 0.0043(6) 0.0010(6)
    C14 0.0190(9) 0.0258(11) 0.0193(9) 0.0010(8) 0.0098(8) 0.0030(7)
    C15 0.0315(13) 0.078(2) 0.0347(13) 0.0181(14) 0.0220(11) 0.0165(14)
    N1 0.015(3) 0.019(2) 0.0153(16) -0.002(2) 0.0085(18) -0.0007(13)
    C1 0.025(3) 0.027(3) 0.018(2) -0.004(2) 0.0123(18) 0.0013(18)
    C2 0.022(3) 0.023(3) 0.026(2) -0.0031(18) 0.0110(18) -0.0020(18)
    C3 0.018(3) 0.026(3) 0.0196(19) -0.0020(19) 0.0038(17) -0.0042(18)
    C4 0.019(2) 0.025(2) 0.0144(16) -0.0004(18) 0.0029(17) -0.0022(15)
    C5 0.011(2) 0.015(2) 0.0098(14) 0.0023(17) 0.0035(17) -0.0005(13)
    N2 0.017(2) 0.019(2) 0.012(2) -0.0026(18) 0.0074(19) 0.0022(15)
    N3 0.016(3) 0.014(2) 0.015(2) 0.0019(17) 0.0041(18) -0.0014(15)
    C6 0.020(3) 0.018(2) 0.017(3) -0.0020(19) 0.010(2) 0.0026(19)
    C7 0.017(2) 0.0185(19) 0.022(2) -0.0021(15) 0.0081(18) -0.0042(17)
    C8 0.027(3) 0.026(2) 0.033(3) -0.0114(19) 0.014(2) -0.003(2)
    C9 0.025(2) 0.035(3) 0.043(3) -0.0134(19) 0.013(2) -0.006(2)
    C10 0.025(2) 0.034(2) 0.039(3) -0.0091(18) 0.008(2) -0.006(2)
    C11 0.021(2) 0.030(2) 0.023(2) -0.0069(17) 0.001(2) -0.003(2)
    N4 0.019(2) 0.0191(19) 0.017(2) -0.0019(15) 0.0071(19) -0.0002(19)
    N1' 0.027(3) 0.024(2) 0.019(3) 0.003(2) 0.008(2) -0.003(2)
    C1' 0.031(3) 0.039(3) 0.025(3) -0.003(2) 0.009(3) -0.002(3)
    C2' 0.035(3) 0.046(4) 0.038(3) -0.010(3) 0.009(3) -0.006(3)
    C3' 0.035(4) 0.041(4) 0.046(4) -0.013(3) 0.015(3) -0.003(3)
    C4' 0.030(3) 0.032(3) 0.038(3) -0.006(2) 0.015(3) -0.001(3)
    C5' 0.021(3) 0.020(2) 0.022(3) 0.0015(19) 0.011(2) 0.000(2)
    N2' 0.020(3) 0.025(3) 0.016(3) -0.002(2) 0.007(2) 0.000(2)
    N3' 0.015(3) 0.016(3) 0.012(3) 0.001(2) 0.005(2) 0.0004(19)
    C6' 0.018(3) 0.023(3) 0.0060(19) 0.002(2) -0.001(2) -0.0032(19)
    C7' 0.013(3) 0.017(3) 0.020(2) 0.002(2) 0.004(2) -0.0022(17)
    C8' 0.018(3) 0.030(3) 0.0148(19) -0.005(2) -0.002(2) -0.005(2)
    C9' 0.022(3) 0.025(3) 0.030(3) -0.004(2) 0.002(2) -0.006(2)
    C10' 0.026(3) 0.023(3) 0.033(3) -0.002(2) 0.007(2) -0.002(2)
    C11' 0.021(3) 0.021(3) 0.026(3) -0.003(2) 0.010(2) -0.001(2)
    N4' 0.014(3) 0.018(3) 0.015(2) 0.004(2) 0.005(2) -0.0002(17)
    N5 0.0304(12) 0.0219(16) 0.0343(15) 0.0066(12) 0.0165(12) 0.0098(12)
    O6 0.0440(13) 0.064(3) 0.090(2) 0.0082(16) 0.0369(15) 0.050(2)
    O7 0.0407(14) 0.025(2) 0.0347(14) -0.0131(11) -0.0054(11) 0.0036(14)
    O8 0.0282(11) 0.059(3) 0.0363(16) -0.0100(16) 0.0031(13) 0.0233(15)
    N5' 0.0304(12) 0.0219(16) 0.0343(15) 0.0066(12) 0.0165(12) 0.0098(12)
    O6' 0.0440(13) 0.064(3) 0.090(2) 0.0082(16) 0.0369(15) 0.050(2)
    O7' 0.0407(14) 0.025(2) 0.0347(14) -0.0131(11) -0.0054(11) 0.0036(14)
    O8' 0.0282(11) 0.059(3) 0.0363(16) -0.0100(16) 0.0031(13) 0.0233(15)
    O9 0.047(5) 0.069(7) 0.047(5) 0.007(5) -0.004(4) -0.017(4)
_geom_special_details
;
 All esds (except the esd in the dihedral angle between two l.s. planes)
 are estimated using the full covariance matrix.  The cell esds are taken
 into account individually in the estimation of esds in distances, angles
 and torsion angles; correlations between esds in cell parameters are only
 used when they are defined by crystal symmetry.  An approximate (isotropic)
 treatment of cell esds is used for estimating esds involving l.s. planes.
;
loop_
    _geom_bond_atom_site_label_1
    _geom_bond_atom_site_label_2
    _geom_bond_site_symmetry_2
    _geom_bond_distance
    _geom_bond_publ_flag
    La1 O1 . 2.5659(14) ?
    La1 O2 . 2.5395(15) ?
    La1 O3 . 2.5184(16) ?
    La1 O4 . 2.5653(15) ?
    La1 O5 . 2.6073(16) ?
    La1 O10 . 2.4814(14) ?
    La1 N1 . 2.626(8) ?
    La1 N3 . 2.683(7) ?
    La1 N4 . 2.768(6) ?
    La1 N1' . 2.712(8) ?
    La1 N3' . 2.752(8) ?
    La1 N4' . 2.771(9) ?
    O1 H1A . 0.763(14) ?
    O1 H1B . 0.760(14) ?
    O2 H2A . 0.761(14) ?
    O2 H2B . 0.761(14) ?
    O3 C14 3_675 1.251(2) ?
    O4 C12 . 1.267(3) ?
    O5 C12 . 1.260(3) ?
    C12 C13 . 1.500(3) ?
    C13 H13A . 0.9600 ?
    C13 H13B . 0.9600 ?
    C13 H13C . 0.9600 ?
    O10 C14 . 1.261(2) ?
    C14 C15 . 1.491(3) ?
    C15 H15A . 0.9600 ?
    C15 H15B . 0.9600 ?
    C15 H15C . 0.9600 ?
    N1 C1 . 1.345(7) ?
    N1 C5 . 1.340(8) ?
    C1 H1 . 0.9300 ?
    C1 C2 . 1.385(9) ?
    C2 H2 . 0.9300 ?
    C2 C3 . 1.396(7) ?
    C3 H3 . 0.9300 ?
    C3 C4 . 1.364(6) ?
    C4 H4 . 0.9300 ?
    C4 C5 . 1.390(6) ?
    C5 N2 . 1.377(6) ?
    N2 H2C . 0.8600 ?
    N2 N3 . 1.346(6) ?
    N3 C6 . 1.289(7) ?
    C6 H6 . 0.9300 ?
    C6 C7 . 1.443(6) ?
    C7 C8 . 1.400(7) ?
    C7 N4 . 1.355(6) ?
    C8 H8 . 0.9300 ?
    C8 C9 . 1.386(6) ?
    C9 H9 . 0.9300 ?
    C9 C10 . 1.388(7) ?
    C10 H10 . 0.9300 ?
    C10 C11 . 1.388(7) ?
    C11 H11 . 0.9300 ?
    C11 N4 . 1.339(6) ?
    N1' C1' . 1.345(8) ?
    N1' C5' . 1.338(7) ?
    C1' H1' . 0.9300 ?
    C1' C2' . 1.389(10) ?
    C2' H2' . 0.9300 ?
    C2' C3' . 1.390(9) ?
    C3' H3' . 0.9300 ?
    C3' C4' . 1.356(8) ?
    C4' H4' . 0.9300 ?
    C4' C5' . 1.394(8) ?
    C5' N2' . 1.365(6) ?
    N2' H2'A . 0.8600 ?
    N2' N3' . 1.340(8) ?
    N3' C6' . 1.298(7) ?
    C6' H6' . 0.9300 ?
    C6' C7' . 1.441(8) ?
    C7' C8' . 1.401(8) ?
    C7' N4' . 1.355(10) ?
    C8' H8' . 0.9300 ?
    C8' C9' . 1.363(8) ?
    C9' H9' . 0.9300 ?
    C9' C10' . 1.379(9) ?
    C10' H10' . 0.9300 ?
    C10' C11' . 1.386(11) ?
    C11' H11' . 0.9300 ?
    C11' N4' . 1.319(9) ?
    N5 O6 . 1.238(3) ?
    N5 O7 . 1.233(4) ?
    N5 O8 . 1.248(3) ?
    N5' O6' . 1.216(14) ?
    N5' O7' . 1.208(15) ?
    N5' O8' . 1.231(15) ?
    O9 H9A . 0.761(16) ?
    O9 H9B . 0.762(16) ?
loop_
    _geom_angle_atom_site_label_1
    _geom_angle_atom_site_label_2
    _geom_angle_atom_site_label_3
    _geom_angle_site_symmetry_1
    _geom_angle_site_symmetry_3
    _geom_angle
    _geom_angle_publ_flag
    O1 La1 O5 . . 131.31(5) ?
    O1 La1 N1 . . 74.6(2) ?
    O1 La1 N3 . . 66.31(17) ?
    O1 La1 N4 . . 85.96(14) ?
    O1 La1 N1' . . 83.07(18) ?
    O1 La1 N3' . . 65.1(2) ?
    O1 La1 N4' . . 74.6(3) ?
    O2 La1 O1 . . 70.56(5) ?
    O2 La1 O4 . . 134.03(4) ?
    O2 La1 O5 . . 145.03(6) ?
    O2 La1 N1 . . 143.4(2) ?
    O2 La1 N3 . . 112.63(15) ?
    O2 La1 N4 . . 68.32(13) ?
    O2 La1 N1' . . 75.71(16) ?
    O2 La1 N3' . . 118.17(18) ?
    O2 La1 N4' . . 140.7(3) ?
    O3 La1 O1 . . 71.15(5) ?
    O3 La1 O2 . . 78.91(6) ?
    O3 La1 O4 . . 84.00(5) ?
    O3 La1 O5 . . 130.31(6) ?
    O3 La1 N1 . . 79.82(16) ?
    O3 La1 N3 . . 127.56(15) ?
    O3 La1 N4 . . 144.90(14) ?
    O3 La1 N1' . . 148.59(18) ?
    O3 La1 N3' . . 121.26(17) ?
    O3 La1 N4' . . 73.2(2) ?
    O4 La1 O1 . . 141.26(5) ?
    O4 La1 O5 . . 50.23(5) ?
    O4 La1 N1 . . 72.1(2) ?
    O4 La1 N3 . . 111.64(16) ?
    O4 La1 N4 . . 128.03(14) ?
    O4 La1 N1' . . 127.18(18) ?
    O4 La1 N3' . . 107.23(19) ?
    O4 La1 N4' . . 69.9(2) ?
    O5 La1 N1 . . 69.4(2) ?
    O5 La1 N3 . . 67.84(17) ?
    O5 La1 N4 . . 84.78(14) ?
    O5 La1 N1' . . 80.33(18) ?
    O5 La1 N3' . . 67.2(2) ?
    O5 La1 N4' . . 73.4(2) ?
    O10 La1 O1 . . 143.00(5) ?
    O10 La1 O2 . . 73.27(5) ?
    O10 La1 O3 . . 109.21(5) ?
    O10 La1 O4 . . 72.76(5) ?
    O10 La1 O5 . . 78.09(5) ?
    O10 La1 N1 . . 142.4(2) ?
    O10 La1 N3 . . 123.20(15) ?
    O10 La1 N4 . . 73.67(12) ?
    O10 La1 N1' . . 80.82(16) ?
    O10 La1 N3' . . 129.37(18) ?
    O10 La1 N4' . . 142.2(3) ?
    N1 La1 N3 . . 60.63(17) ?
    N1 La1 N4 . . 120.08(16) ?
    N3 La1 N4 . . 59.61(13) ?
    N1' La1 N3' . . 58.56(16) ?
    N1' La1 N4' . . 117.50(19) ?
    N3' La1 N4' . . 59.0(2) ?
    La1 O1 H1A . . 131.3(18) ?
    La1 O1 H1B . . 123.4(18) ?
    H1A O1 H1B . . 105(2) ?
    La1 O2 H2A . . 118.5(19) ?
    La1 O2 H2B . . 122(2) ?
    H2A O2 H2B . . 105(2) ?
    C14 O3 La1 3_675 . 107.31(13) ?
    C12 O4 La1 . . 95.42(13) ?
    C12 O5 La1 . . 93.60(13) ?
    O4 C12 C13 . . 118.9(2) ?
    O5 C12 O4 . . 120.66(19) ?
    O5 C12 C13 . . 120.4(2) ?
    C12 C13 H13A . . 109.5 ?
    C12 C13 H13B . . 109.5 ?
    C12 C13 H13C . . 109.5 ?
    H13A C13 H13B . . 109.5 ?
    H13A C13 H13C . . 109.5 ?
    H13B C13 H13C . . 109.5 ?
    La1 O10 La1 . 3_675 116.24(6) ?
    C14 O10 La1 . 3_675 83.51(11) ?
    C14 O10 La1 . . 156.33(14) ?
    O3 C14 La1 3_675 3_675 50.25(10) ?
    O3 C14 O10 3_675 . 121.44(19) ?
    O3 C14 C15 3_675 . 118.55(19) ?
    O10 C14 La1 . 3_675 72.88(11) ?
    O10 C14 C15 . . 120.00(19) ?
    C15 C14 La1 . 3_675 161.51(17) ?
    C14 C15 H15A . . 109.5 ?
    C14 C15 H15B . . 109.5 ?
    C14 C15 H15C . . 109.5 ?
    H15A C15 H15B . . 109.5 ?
    H15A C15 H15C . . 109.5 ?
    H15B C15 H15C . . 109.5 ?
    C1 N1 La1 . . 120.6(5) ?
    C5 N1 La1 . . 122.5(4) ?
    C5 N1 C1 . . 116.8(6) ?
    N1 C1 H1 . . 117.9 ?
    N1 C1 C2 . . 124.2(6) ?
    C2 C1 H1 . . 117.9 ?
    C1 C2 H2 . . 121.4 ?
    C1 C2 C3 . . 117.2(5) ?
    C3 C2 H2 . . 121.4 ?
    C2 C3 H3 . . 120.2 ?
    C4 C3 C2 . . 119.6(5) ?
    C4 C3 H3 . . 120.2 ?
    C3 C4 H4 . . 120.5 ?
    C3 C4 C5 . . 119.1(5) ?
    C5 C4 H4 . . 120.5 ?
    N1 C5 C4 . . 123.0(5) ?
    N1 C5 N2 . . 117.5(5) ?
    N2 C5 C4 . . 119.5(5) ?
    C5 N2 H2C . . 119.7 ?
    N3 N2 C5 . . 120.5(5) ?
    N3 N2 H2C . . 119.7 ?
    N2 N3 La1 . . 118.6(4) ?
    C6 N3 La1 . . 123.6(4) ?
    C6 N3 N2 . . 117.8(6) ?
    N3 C6 H6 . . 120.1 ?
    N3 C6 C7 . . 119.8(5) ?
    C7 C6 H6 . . 120.1 ?
    C8 C7 C6 . . 119.5(5) ?
    N4 C7 C6 . . 117.4(4) ?
    N4 C7 C8 . . 123.1(4) ?
    C7 C8 H8 . . 120.9 ?
    C9 C8 C7 . . 118.2(5) ?
    C9 C8 H8 . . 120.9 ?
    C8 C9 H9 . . 120.3 ?
    C8 C9 C10 . . 119.4(5) ?
    C10 C9 H9 . . 120.3 ?
    C9 C10 H10 . . 120.8 ?
    C9 C10 C11 . . 118.5(5) ?
    C11 C10 H10 . . 120.8 ?
    C10 C11 H11 . . 118.1 ?
    N4 C11 C10 . . 123.8(5) ?
    N4 C11 H11 . . 118.1 ?
    C7 N4 La1 . . 119.1(3) ?
    C11 N4 La1 . . 123.4(4) ?
    C11 N4 C7 . . 117.1(5) ?
    C1' N1' La1 . . 118.7(5) ?
    C5' N1' La1 . . 122.6(4) ?
    C5' N1' C1' . . 118.2(7) ?
    N1' C1' H1' . . 118.5 ?
    N1' C1' C2' . . 123.0(7) ?
    C2' C1' H1' . . 118.5 ?
    C1' C2' H2' . . 121.5 ?
    C1' C2' C3' . . 117.1(6) ?
    C3' C2' H2' . . 121.5 ?
    C2' C3' H3' . . 119.6 ?
    C4' C3' C2' . . 120.7(6) ?
    C4' C3' H3' . . 119.6 ?
    C3' C4' H4' . . 120.6 ?
    C3' C4' C5' . . 118.8(6) ?
    C5' C4' H4' . . 120.6 ?
    N1' C5' C4' . . 122.1(6) ?
    N1' C5' N2' . . 118.0(6) ?
    N2' C5' C4' . . 119.9(6) ?
    C5' N2' H2'A . . 119.8 ?
    N3' N2' C5' . . 120.3(6) ?
    N3' N2' H2'A . . 119.8 ?
    N2' N3' La1 . . 120.0(4) ?
    C6' N3' La1 . . 122.3(6) ?
    C6' N3' N2' . . 117.6(7) ?
    N3' C6' H6' . . 120.0 ?
    N3' C6' C7' . . 120.1(7) ?
    C7' C6' H6' . . 120.0 ?
    C8' C7' C6' . . 119.7(6) ?
    N4' C7' C6' . . 117.6(6) ?
    N4' C7' C8' . . 122.6(6) ?
    C7' C8' H8' . . 121.1 ?
    C9' C8' C7' . . 117.7(6) ?
    C9' C8' H8' . . 121.1 ?
    C8' C9' H9' . . 119.9 ?
    C8' C9' C10' . . 120.2(6) ?
    C10' C9' H9' . . 119.9 ?
    C9' C10' H10' . . 120.8 ?
    C9' C10' C11' . . 118.5(7) ?
    C11' C10' H10' . . 120.8 ?
    C10' C11' H11' . . 118.5 ?
    N4' C11' C10' . . 123.1(8) ?
    N4' C11' H11' . . 118.5 ?
    C7' N4' La1 . . 120.9(5) ?
    C11' N4' La1 . . 121.2(6) ?
    C11' N4' C7' . . 117.9(8) ?
    O6 N5 O8 . . 122.0(3) ?
    O7 N5 O6 . . 116.7(3) ?
    O7 N5 O8 . . 121.2(4) ?
    O6' N5' O8' . . 118.5(17) ?
    O7' N5' O6' . . 120.1(19) ?
    O7' N5' O8' . . 120.4(19) ?
    H9A O9 H9B . . 104(3) ?
loop_
    _geom_torsion_atom_site_label_1
    _geom_torsion_atom_site_label_2
    _geom_torsion_atom_site_label_3
    _geom_torsion_atom_site_label_4
    _geom_torsion_site_symmetry_1
    _geom_torsion_site_symmetry_2
    _geom_torsion_site_symmetry_3
    _geom_torsion_site_symmetry_4
    _geom_torsion
    _geom_torsion_publ_flag
    La1 O4 C12 O5 . . . . 3.1(2) ?
    La1 O4 C12 C13 . . . . -176.59(19) ?
    La1 O5 C12 O4 . . . . -3.0(2) ?
    La1 O5 C12 C13 . . . . 176.64(19) ?
    La1 O10 C14 La1 . . . 3_675 148.0(3) ?
    La1 O10 C14 O3 3_675 . . 3_675 13.4(2) ?
    La1 O10 C14 O3 . . . 3_675 161.5(2) ?
    La1 O10 C14 C15 3_675 . . . -165.5(2) ?
    La1 O10 C14 C15 . . . . -17.4(5) ?
    La1 N1 C1 C2 . . . . -178.9(9) ?
    La1 N1 C5 C4 . . . . 177.9(5) ?
    La1 N1 C5 N2 . . . . -3.2(10) ?
    La1 N3 C6 C7 . . . . -1.0(9) ?
    La1 N1' C1' C2' . . . . 173.1(7) ?
    La1 N1' C5' C4' . . . . -171.4(5) ?
    La1 N1' C5' N2' . . . . 9.0(9) ?
    La1 N3' C6' C7' . . . . 4.1(12) ?
    N1 C1 C2 C3 . . . . 1.8(15) ?
    N1 C5 N2 N3 . . . . 0.3(10) ?
    C1 N1 C5 C4 . . . . 0.5(12) ?
    C1 N1 C5 N2 . . . . 179.4(8) ?
    C1 C2 C3 C4 . . . . -1.1(11) ?
    C2 C3 C4 C5 . . . . 0.3(9) ?
    C3 C4 C5 N1 . . . . 0.1(10) ?
    C3 C4 C5 N2 . . . . -178.8(6) ?
    C4 C5 N2 N3 . . . . 179.3(6) ?
    C5 N1 C1 C2 . . . . -1.5(15) ?
    C5 N2 N3 La1 . . . . 2.5(8) ?
    C5 N2 N3 C6 . . . . -179.0(7) ?
    N2 N3 C6 C7 . . . . -179.4(6) ?
    N3 C6 C7 C8 . . . . 175.6(6) ?
    N3 C6 C7 N4 . . . . -5.1(9) ?
    C6 C7 C8 C9 . . . . 178.7(5) ?
    C6 C7 N4 La1 . . . . 8.3(7) ?
    C6 C7 N4 C11 . . . . -178.5(6) ?
    C7 C8 C9 C10 . . . . -0.2(8) ?
    C8 C7 N4 La1 . . . . -172.4(4) ?
    C8 C7 N4 C11 . . . . 0.8(9) ?
    C8 C9 C10 C11 . . . . 0.6(9) ?
    C9 C10 C11 N4 . . . . -0.4(10) ?
    C10 C11 N4 La1 . . . . 172.5(5) ?
    C10 C11 N4 C7 . . . . -0.3(10) ?
    N4 C7 C8 C9 . . . . -0.6(8) ?
    N1' C1' C2' C3' . . . . -2.6(13) ?
    N1' C5' N2' N3' . . . . -5.7(11) ?
    C1' N1' C5' C4' . . . . 0.3(11) ?
    C1' N1' C5' N2' . . . . -179.3(7) ?
    C1' C2' C3' C4' . . . . 2.6(12) ?
    C2' C3' C4' C5' . . . . -1.3(11) ?
    C3' C4' C5' N1' . . . . -0.2(11) ?
    C3' C4' C5' N2' . . . . 179.4(7) ?
    C4' C5' N2' N3' . . . . 174.7(8) ?
    C5' N1' C1' C2' . . . . 1.2(13) ?
    C5' N2' N3' La1 . . . . -0.2(10) ?
    C5' N2' N3' C6' . . . . -177.8(8) ?
    N2' N3' C6' C7' . . . . -178.3(8) ?
    N3' C6' C7' C8' . . . . 175.9(9) ?
    N3' C6' C7' N4' . . . . -2.0(13) ?
    C6' C7' C8' C9' . . . . -176.0(7) ?
    C6' C7' N4' La1 . . . . -1.0(12) ?
    C6' C7' N4' C11' . . . . 176.2(10) ?
    C7' C8' C9' C10' . . . . -1.3(11) ?
    C8' C7' N4' La1 . . . . -178.9(6) ?
    C8' C7' N4' C11' . . . . -1.7(15) ?
    C8' C9' C10' C11' . . . . 0.7(14) ?
    C9' C10' C11' N4' . . . . -0.6(18) ?
    C10' C11' N4' La1 . . . . 178.2(10) ?
    C10' C11' N4' C7' . . . . 1.0(18) ?
    N4' C7' C8' C9' . . . . 1.8(12) ?
loop_
    _geom_hbond_atom_site_label_D
    _geom_hbond_atom_site_label_H
    _geom_hbond_atom_site_label_A
    _geom_hbond_site_symmetry_A
    _geom_hbond_distance_DH
    _geom_hbond_distance_HA
    _geom_hbond_distance_DA
    _geom_hbond_angle_DHA
    _geom_hbond_publ_flag
    O1 H1A O6 . 0.763(14) 2.271(17) 2.994(3) 158(3) yes
    O1 H1A O7 . 0.763(14) 2.586(19) 3.273(6) 151(2) yes
    O1 H1A O6' . 0.763(14) 2.19(2) 2.901(14) 154(2) yes
    O1 H1B O8 4_575 0.760(14) 2.034(15) 2.793(4) 176(3) yes
    O1 H1B O8' 4_575 0.760(14) 1.97(3) 2.73(2) 171(3) yes
    O2 H2A O4 3_675 0.761(14) 1.948(15) 2.6971(19) 168(3) yes
    O2 H2B O7 4_575 0.761(14) 2.032(16) 2.786(4) 171(3) yes
    O2 H2B N5' 4_575 0.761(14) 2.68(2) 3.419(16) 164(3) yes
    O2 H2B O7' 4_575 0.761(14) 1.79(3) 2.54(2) 167(3) yes
    C13 H13A O7 2_655 0.96 2.53 3.483(5) 170.2 yes
    C13 H13A O7' 2_655 0.96 2.33 3.27(3) 167.0 yes
    C13 H13C O7 3_676 0.96 2.65 3.544(6) 155.0 yes
    C15 H15A O9 . 0.96 2.62 3.350(10) 133.4 yes
    C2 H2 O6 3_776 0.93 2.57 3.420(6) 152.6 yes
    N2 H2C O5 3_676 0.86 2.13 2.898(7) 149.2 yes
    C11 H11 O9 . 0.93 2.57 3.150(10) 120.5 yes
    N2' H2'A O5 3_676 0.86 2.30 3.028(7) 142.3 yes
    C6' H6' O5 3_676 0.93 2.32 3.067(9) 137.7 yes
    C10' H10' O6' 3_776 0.93 2.34 3.260(18) 169.8 yes
    O9 H9A O6 1_454 0.761(16) 2.66(14) 3.062(9) 115(13) yes
    O9 H9B O8 1_454 0.762(16) 2.57(10) 3.241(11) 147(16) yes
_shelx_space_group_comment
;
The symmetry employed for this shelxl refinement is uniquely defined
by the following loop, which should always be used as a source of
symmetry information in preference to the above space-group names.
They are only intended as comments.
;
_shelx_estimated_absorpt_T_min     0.684
_shelx_estimated_absorpt_T_max     0.821
_shelx_hkl_file
;
   1   0   0    0.03    0.45
   2   0   0  485.73   31.27
   2   0   0  545.64   30.08
   2   0   0  584.32   30.67
  -2   0   0  539.11   29.08
  -2   0   0  516.48   30.05
  -2   0   0  498.21   30.44
  -2   0   0  506.56   31.38
  -2   0   0  517.80   28.82
   2   0   0  560.46   29.15
   3   0   0 3693.66  200.18
  -3   0   0 4000.41  203.79
  -3   0   0 3563.92  199.56
  -3   0   0 3723.50  200.09
   3   0   0 3838.54  201.59
   3   0   0 3849.52  202.01
   3   0   0 3668.57  203.58
  -3   0   0 3391.47  201.85
  -4   0   0   11.53    3.61
  -4   0   0    5.37    4.98
  -4   0   0    6.88    6.20
  -4   0   0    8.54    1.32
   4   0   0   12.72    2.48
   4   0   0    1.97    3.30
   4   0   0   18.97    5.59
   4   0   0    8.60    5.69
  -4   0   0    8.91    2.26
   5   0   0  505.32   28.97
   5   0   0  525.48   32.05
  -5   0   0  495.71   35.11
   5   0   0  465.73   31.05
  -5   0   0  507.30   28.77
   5   0   0  473.12   34.88
  -5   0   0  532.73   31.32
   6   0   0 1315.71   76.22
  -6   0   0 1283.23   81.11
   6   0   0 1280.80   73.62
   6   0   0 1246.67   80.37
  -6   0   0 1455.27   76.48
  -6   0   0 1381.67   73.39
   7   0   0 2492.46  140.30
  -7   0   0 2803.14  143.33
   7   0   0 2383.43  148.08
   7   0   0 2491.91  143.18
  -7   0   0 2656.50  148.69
  -8   0   0 1082.82   72.35
   8   0   0 1043.73   63.54
   8   0   0 1077.23   64.25
  -8   0   0 1157.04   65.65
   8   0   0 1016.30   70.07
   8   0   0 1051.39   60.88
   9   0   0  273.69   31.31
   9   0   0  259.71   24.61
  -9   0   0  281.37   27.02
   9   0   0  244.83   19.25
   9   0   0  257.78   23.73
  10   0   0  582.88   46.68
  10   0   0  493.88   37.99
  10   0   0  453.51   32.55
  10   0   0  556.44   38.01
  11   0   0   11.91   16.27
  11   0   0   17.05    9.76
  11   0   0   88.91   23.01
  11   0   0   27.57   13.13
  12   0   0   49.57   12.17
  12   0   0   42.72   23.96
  12   0   0   50.33   19.57
  12   0   0   76.74   17.14
  12   0   0   39.91   20.02
  13   0   0  225.29   32.33
  13   0   0  179.31   43.63
  13   0   0  242.53   30.75
  14   0   0  331.70   40.48
  14   0   0  297.32   45.16
  14   0   0  297.60   38.88
  15   0   0  333.76   59.22
  15   0   0  278.01   40.67
  15   0   0  259.40   40.38
  16   0   0  169.75   76.18
  16   0   0  216.74   36.09
  16   0   0  124.78   52.17
  -2  -1   0   93.23    8.27
   2  -1   0   80.93    6.24
   2  -1   0   78.83    5.65
  -2  -1   0   83.72    6.05
  -2  -1   0   72.80    7.47
   2  -1   0   72.70    6.47
   2  -1   0   86.25    8.05
   2   1   0   89.13    5.91
  -2   1   0   89.61    8.33
   2   1   0   74.40    7.39
  -2   1   0   91.65    6.44
   2   1   0   78.48    5.14
   2   1   0   91.89    7.79
  -2   1   0   80.16    5.49
  -3  -1   0  178.77   14.05
   3  -1   0  175.75   14.40
  -3  -1   0  178.54   11.61
  -3  -1   0  153.54   13.10
   3  -1   0  186.29   11.95
   3  -1   0  165.25   12.04
   3  -1   0  162.67   10.80
   3   1   0  163.61   11.92
   3   1   0  175.18   14.08
  -3   1   0  194.84   14.90
   3   1   0  167.84   13.53
   3   1   0  152.72   10.09
  -3   1   0  192.77   12.20
  -3   1   0  164.45   10.54
   4  -1   0  389.17   24.26
   4  -1   0  384.93   22.95
  -4  -1   0  354.82   25.48
   4  -1   0  395.00   24.58
  -4  -1   0  419.44   24.19
   4  -1   0  390.56   27.21
  -4  -1   0  366.20   26.90
  -4  -1   0  401.43   22.66
   4   1   0  392.19   27.34
   4   1   0  379.30   22.27
  -4   1   0  410.93   28.07
  -4   1   0  395.43   22.65
   4   1   0  371.55   24.26
  -4   1   0  423.93   24.85
   4   1   0  385.80   25.69
   5  -1   0   95.01    8.22
   5  -1   0  110.95   15.83
  -5  -1   0  112.68   14.74
  -5  -1   0   80.56   11.57
  -5  -1   0   70.15   10.17
  -5  -1   0   99.42    7.18
   5  -1   0  105.10   10.99
   5  -1   0   98.68   10.48
  -5   1   0  125.60   16.53
   5   1   0  113.38   15.58
  -5   1   0   83.54   10.92
  -5   1   0  100.10    7.82
   5   1   0   96.36   10.74
   5   1   0   94.36   11.30
   5   1   0   96.47    7.20
   6  -1   0  842.33   48.94
   6  -1   0  797.15   49.30
  -6  -1   0  880.61   49.37
  -6  -1   0  799.18   53.61
   6  -1   0  810.76   54.10
   6  -1   0  802.06   47.23
  -6  -1   0  818.25   45.43
   6   1   0  727.93   53.25
  -6   1   0  863.61   46.75
   6   1   0  834.32   50.43
   6   1   0  828.63   49.60
  -6   1   0  899.77   49.67
   6   1   0  809.82   46.41
  -6   1   0  839.02   54.83
   7  -1   0   48.01    6.82
   7  -1   0   49.40    8.93
   7  -1   0   35.26   14.71
   7  -1   0   41.92    9.32
  -7  -1   0   52.81   10.70
  -7  -1   0   47.56   15.01
   7   1   0   51.41   14.64
  -7   1   0   42.29   18.41
   7   1   0   42.58    9.87
  -7   1   0   47.90    6.56
  -7   1   0   42.80    9.78
   7   1   0   39.33    9.19
   7   1   0   54.74    6.48
   8  -1   0    7.39    9.14
  -8  -1   0    7.18   11.47
   8  -1   0   -0.06    5.88
  -8  -1   0   16.09   17.02
   8  -1   0   10.09    7.38
   8  -1   0    2.96   16.28
   8   1   0   -9.51   12.45
  -8   1   0   -4.36   16.61
   8   1   0    7.65    7.06
   8   1   0    1.96    4.54
  -8   1   0   -4.69    4.99
   8   1   0    7.70    8.70
  -8   1   0    9.37   10.07
   9  -1   0   22.28   10.28
   9  -1   0   26.91    7.21
   9  -1   0   32.60   16.46
  -9  -1   0   28.23   15.58
   9  -1   0    5.11   10.62
   9   1   0   13.50    9.35
   9   1   0   23.12   10.84
   9   1   0   19.63    6.65
   9   1   0   43.22   20.52
  -9   1   0   26.96   16.47
  10  -1   0  153.18   17.77
  10  -1   0  145.17   18.03
  10  -1   0  140.75   17.34
  10  -1   0  130.62   26.39
  10   1   0  138.17   20.17
  10   1   0  143.77   18.34
  10   1   0  136.56   14.61
  10   1   0  111.67   27.43
  11  -1   0    7.92   10.63
  11  -1   0  -17.14   19.82
  11  -1   0   12.75   13.96
  11  -1   0    0.92   11.59
  11  -1   0   -5.46   14.73
  11   1   0  -21.16   13.48
  11   1   0   35.13   18.73
  11   1   0    5.38    8.15
  11   1   0    2.00   20.70
  12  -1   0   12.32   14.23
  12  -1   0   30.97   22.85
  12  -1   0   33.10   22.27
  12   1   0  -24.87   29.36
  12   1   0   20.03   15.21
  12   1   0   -5.62   20.19
  12   1   0    2.62    9.70
  13  -1   0   47.60   18.34
  13  -1   0  -17.15   28.02
  13  -1   0   69.89   24.70
  13   1   0   38.03   29.36
  13   1   0   14.51   17.42
  13   1   0   26.98   21.20
  14  -1   0   -9.42   41.39
  14  -1   0  -65.81   24.52
  14  -1   0   17.00   25.45
  14   1   0  -16.17   25.30
  14   1   0  -40.58   42.44
  14   1   0  -13.18   24.64
  15  -1   0    3.62   47.70
  15  -1   0  -30.77   23.64
  15  -1   0  -30.62   30.89
  15   1   0  -24.82   24.43
  15   1   0  -47.22   36.45
  15   1   0   34.79   53.06
  16  -1   0  -14.43   62.01
  16  -1   0   -7.39   40.06
  16  -1   0   15.00   36.50
  16   1   0   -1.60   48.19
  16   1   0  -20.93   65.58
  16   1   0   11.20   30.79
   0  -2   0    0.38    0.98
  -1  -2   0 4944.69  261.79
   1  -2   0 4742.03  262.23
  -1  -2   0 5208.58  262.40
  -1  -2   0 4730.93  260.98
   1  -2   0 4720.31  262.04
   1  -2   0 4241.56  261.55
   1  -2   0 4965.28  261.23
   1   2   0 5101.54  261.93
  -1   2   0 4521.60  261.58
  -1   2   0 4902.65  261.22
   1   2   0 5503.64  262.36
  -1   2   0 4696.87  262.33
  -2  -2   0 1933.71  107.82
   2  -2   0 1848.03  109.68
   2  -2   0 1941.87  108.34
  -2  -2   0 1918.71  109.22
  -2  -2   0 2073.66  109.91
   2  -2   0 1942.27  108.15
  -2   2   0 2023.14  108.28
  -2   2   0 2046.96  110.21
   2   2   0 1930.24  109.42
   2   2   0 2229.69  109.89
  -2   2   0 2023.78  108.21
   2   2   0 1972.62  107.79
   3  -2   0   61.54    8.39
  -3  -2   0   43.93    7.23
   3  -2   0   56.57    6.08
   3  -2   0   53.77    5.78
  -3  -2   0   54.53    7.59
   3  -2   0   51.61    5.35
  -3  -2   0   42.94    5.63
  -3   2   0   59.31    6.26
   3   2   0   61.10    5.72
   3   2   0   59.28    8.05
  -3   2   0   53.98    5.40
   3   2   0   56.05    7.55
  -3   2   0   71.39    9.61
   4  -2   0    6.03    3.55
  -4  -2   0    0.73    2.82
   4  -2   0    4.42    5.69
  -4  -2   0   -4.38    5.28
   4  -2   0    8.94    3.55
  -4  -2   0    4.12    4.50
   4   2   0    2.30    1.69
  -4   2   0   11.08    3.05
  -4   2   0   13.15    7.33
  -4   2   0    4.40    4.06
   4   2   0    9.59    5.67
   4   2   0   -3.02    4.68
  -5  -2   0 1718.97  109.33
  -5  -2   0 2041.94  107.33
   5  -2   0 2069.36  107.30
   5  -2   0 1997.67  111.81
   5  -2   0 1854.38  106.50
   5  -2   0 1879.02  107.61
  -5  -2   0 1956.82  110.78
  -5  -2   0 1925.37  106.19
  -5   2   0 2037.51  106.02
   5   2   0 1930.49  111.56
   5   2   0 1871.16  105.28
   5   2   0 2111.59  109.42
  -5   2   0 1993.00  108.03
  -5   2   0 1719.77  111.14
   5   2   0 1907.43  108.18
  -6  -2   0 2920.19  159.18
  -6  -2   0 2581.65  163.52
   6  -2   0 2814.38  166.00
  -6  -2   0 3202.77  161.57
   6  -2   0 3103.73  161.04
   6  -2   0 2851.77  161.67
  -6  -2   0 2847.13  165.26
   6  -2   0 2875.17  160.28
   6   2   0 3029.84  163.00
   6   2   0 2864.42  158.90
  -6   2   0 3130.58  159.57
   6   2   0 2883.14  162.11
  -6   2   0 3002.77  167.11
  -6   2   0 3005.29  162.40
   6   2   0 2794.85  166.06
   7  -2   0  725.82   44.51
  -7  -2   0  740.40   52.51
  -7  -2   0  752.58   42.53
  -7  -2   0  835.02   47.20
   7  -2   0  812.33   47.41
   7  -2   0  716.90   51.83
   7  -2   0  816.16   45.67
   7   2   0  665.07   51.55
  -7   2   0  779.84   43.61
   7   2   0  770.69   47.66
   7   2   0  724.87   46.82
  -7   2   0  646.18   53.51
   7   2   0  753.37   42.98
  -7   2   0  808.82   48.35
  -8  -2   0  705.75   52.71
  -8  -2   0  702.55   44.54
   8  -2   0  660.23   50.33
   8  -2   0  685.80   41.88
  -8  -2   0  694.86   38.55
   8  -2   0  683.88   45.05
   8   2   0  694.84   40.28
   8   2   0  653.46   46.02
  -8   2   0  686.33   54.77
  -8   2   0  734.36   47.17
  -8   2   0  741.79   40.78
   8   2   0  696.93   51.05
   8   2   0  676.37   44.67
   9  -2   0  598.10   39.40
   9  -2   0  602.08   48.33
   9  -2   0  622.98   41.66
  -9  -2   0  727.67   45.44
   9   2   0  623.90   36.95
  -9   2   0  652.97   44.70
   9   2   0  525.78   48.40
   9   2   0  631.59   42.23
  -9   2   0  635.47   37.16
   9   2   0  586.66   42.40
  10  -2   0  367.83   30.00
 -10  -2   0  471.07   39.81
  10  -2   0  445.14   32.77
  10  -2   0  379.56   30.07
  10  -2   0  412.80   39.95
  10   2   0  439.17   45.95
  10   2   0  385.38   34.15
  10   2   0  414.12   26.63
  10   2   0  423.76   32.45
  11  -2   0   17.16   12.84
  11  -2   0   35.91   24.17
  11  -2   0    4.69   11.58
  11  -2   0    5.14   11.56
  11  -2   0   -0.72   19.79
  11   2   0    4.19    8.15
  11   2   0   23.53   21.33
  11   2   0   19.25   11.85
  12  -2   0   90.07   27.12
  12  -2   0  104.54   18.14
  12  -2   0   96.56   22.70
  12   2   0   88.97   18.29
  12   2   0   74.82   12.25
  12   2   0  127.54   30.10
  13  -2   0  103.72   31.17
  13  -2   0  106.76   21.84
  13  -2   0  103.45   37.64
  13   2   0  164.19   23.58
  13   2   0  171.96   40.28
  13   2   0  136.98   26.43
  14  -2   0  200.14   39.06
  14  -2   0  185.24   27.41
  14  -2   0  183.17   34.63
  14   2   0  185.84   35.28
  14   2   0  206.36   30.02
  14   2   0  167.61   48.41
  15  -2   0  169.08   55.04
  15  -2   0  238.00   33.04
  15  -2   0  278.05   43.47
  15   2   0  190.29   58.06
  15   2   0  233.20   34.51
  15   2   0  327.76   46.26
  16  -2   0   33.78   41.22
  16  -2   0   85.18   32.57
  16  -2   0   87.89   62.63
  16   2   0  123.59   70.60
  16   2   0    6.01   50.32
  16   2   0  149.58   32.63
   0  -3   0   -0.91    1.40
   0  -3   0    2.76    1.81
   0   3   0    2.08    2.07
   0   3   0    2.53    1.44
   0   3   0   -0.83    1.38
  -1  -3   0   42.21    5.50
   1  -3   0   41.50    5.17
  -1  -3   0   35.82    4.31
   1  -3   0   35.60    4.56
   1  -3   0   34.59    2.69
   1   3   0   27.91    4.27
  -1   3   0   43.04    5.20
   1   3   0   33.79    3.06
  -1   3   0   31.91    4.36
   1   3   0   32.25    3.25
   1   3   0   43.31    4.44
  -1   3   0   36.01    3.58
  -1   3   0   30.87    2.54
  -1   3   0   39.46    5.74
  -2  -3   0 2699.45  140.79
  -2  -3   0 2750.59  143.23
   2  -3   0 2355.88  142.39
   2  -3   0 2280.89  141.53
  -2  -3   0 2657.45  142.25
   2  -3   0 2598.88  141.11
   2  -3   0 2631.06  143.03
  -2   3   0 2650.72  141.20
   2   3   0 2903.81  143.05
   2   3   0 2558.00  140.66
  -2   3   0 2566.25  141.56
  -2   3   0 2537.55  143.21
   2   3   0 2633.90  142.53
   3  -3   0  282.09   18.12
   3  -3   0  288.23   19.61
   3  -3   0  323.21   19.27
  -3  -3   0  295.52   21.62
   3  -3   0  307.39   21.87
  -3  -3   0  307.19   18.80
  -3  -3   0  333.83   21.23
   3   3   0  310.68   21.47
  -3   3   0  347.13   19.64
   3   3   0  319.07   21.47
  -3   3   0  306.96   19.10
   3   3   0  311.56   18.63
  -3   3   0  350.29   23.51
  -4  -3   0 2938.46  162.28
   4  -3   0 2807.71  159.08
  -4  -3   0 2958.48  159.52
   4  -3   0 2921.56  163.21
   4  -3   0 2735.58  159.92
   4  -3   0 2909.57  157.81
  -4  -3   0 2715.22  162.45
   4  -3   0 2900.45  160.05
   4   3   0 3174.82  163.39
   4   3   0 2915.35  159.35
  -4   3   0 3003.98  160.31
  -4   3   0 3067.53  164.05
   4   3   0 2999.30  162.02
  -4   3   0 2984.20  159.41
  -5  -3   0 1955.69  101.83
  -5  -3   0 1717.94  101.59
   5  -3   0 1830.53  106.19
   5  -3   0 1830.59  102.25
  -5  -3   0 1685.47  104.91
   5  -3   0 1808.76  101.82
   5  -3   0 1884.57  101.19
  -5  -3   0 1888.41  105.38
   5   3   0 1801.80  105.96
  -5   3   0 1935.72  101.06
   5   3   0 1936.37  104.34
  -5   3   0 1676.56  106.29
   5   3   0 1754.12   99.93
  -5   3   0 1957.78  102.84
  -6  -3   0  382.28   31.74
   6  -3   0  452.74   27.78
  -6  -3   0  443.51   27.32
   6  -3   0  425.23   33.76
  -6  -3   0  481.19   29.04
   6  -3   0  418.30   27.95
   6  -3   0  443.81   29.01
  -6  -3   0  432.87   33.87
   6   3   0  419.22   25.65
  -6   3   0  454.32   30.08
   6   3   0  458.41   34.46
  -6   3   0  427.73   36.14
   6   3   0  432.28   29.65
  -6   3   0  467.17   27.06
   6   3   0  473.46   31.31
  -7  -3   0   27.87   10.34
  -7  -3   0   44.20    6.39
   7  -3   0   42.29    7.90
   7  -3   0   34.50    7.79
   7  -3   0   52.73   13.98
  -7  -3   0   46.68    9.07
   7  -3   0   37.73    7.05
  -7  -3   0   41.43   14.82
   7   3   0   33.95    8.61
   7   3   0   26.23   12.74
   7   3   0   36.30    5.13
   7   3   0   29.38   11.84
  -7   3   0   29.38   16.06
  -7   3   0   28.52   10.36
  -7   3   0   36.45    6.63
   8  -3   0   -4.25    8.15
   8  -3   0    6.49    7.51
   8  -3   0   -8.18   15.31
  -8  -3   0   -1.59   15.61
   8  -3   0    4.99    7.54
  -8  -3   0   -0.67    4.11
  -8  -3   0    5.75   10.61
   8   3   0    5.96   10.46
   8   3   0   -7.31   16.15
  -8   3   0   16.46   10.64
  -8   3   0    4.78    5.27
   8   3   0    5.48    8.32
   8   3   0   -2.71    4.07
  -8   3   0  -23.28   17.75
   9  -3   0  197.53   29.14
   9  -3   0  237.04   22.47
  -9  -3   0  237.27   15.19
  -9  -3   0  264.27   25.42
   9  -3   0  278.19   21.36
   9  -3   0  213.84   22.13
   9   3   0  251.83   17.29
   9   3   0  257.95   29.20
   9   3   0  181.42   27.63
   9   3   0  228.84   23.16
  -9   3   0  265.16   18.57
  10  -3   0  269.65   22.28
 -10  -3   0  312.92   34.76
  10  -3   0  261.01   37.21
  10  -3   0  249.44   23.59
  10  -3   0  277.77   25.07
  10  -3   0  225.20   31.58
 -10   3   0  290.24   20.40
  10   3   0  273.19   26.57
  10   3   0  257.07   19.17
  10   3   0  239.62   33.02
  10   3   0  261.38   29.41
  11  -3   0  365.63   38.49
  11  -3   0  413.19   46.07
  11  -3   0  416.60   34.55
  11  -3   0  339.99   27.87
  11   3   0  349.76   49.15
  11   3   0  356.27   32.09
  11   3   0  354.58   24.89
  12  -3   0  331.28   44.52
  12  -3   0  358.07   34.07
  12  -3   0  318.38   41.55
  12   3   0  333.95   47.29
  12   3   0  422.91   34.77
  13  -3   0   37.27   30.29
  13  -3   0  108.70   37.04
  13  -3   0   90.15   19.51
  13   3   0   62.90   20.37
  13   3   0   57.07   38.26
  13   3   0   47.17   26.88
  14  -3   0   62.26   29.87
  14  -3   0   41.71   21.03
  14  -3   0   62.11   40.89
  14   3   0   40.12   31.06
  14   3   0   12.46   21.59
  14   3   0  -57.69   42.85
  15  -3   0   18.20   25.82
  15  -3   0   -9.25   33.05
  15  -3   0   31.09   47.59
  15   3   0  -25.91   30.04
  15   3   0    1.52   25.57
  15   3   0   65.25   55.51
  16  -3   0  -68.51   74.24
  16  -3   0   12.61   49.78
  16  -3   0   15.09   30.83
  16   3   0   34.46   54.32
  16   3   0   -2.76   48.70
  16   3   0   44.27   32.24
   0  -4   0 2748.45  150.37
   0  -4   0 2753.83  150.58
   0   4   0 2681.22  150.14
   0   4   0 2833.80  150.59
   0   4   0 2843.23  150.43
  -1  -4   0   42.07    5.93
  -1  -4   0   42.57    5.13
   1  -4   0   51.60    6.55
  -1  -4   0   43.69    4.19
   1  -4   0   48.18    4.00
   1  -4   0   47.40    6.01
  -1   4   0   27.50    5.01
  -1   4   0   45.16    6.35
  -1   4   0   38.76    3.53
   1   4   0   50.91    4.59
  -1   4   0   38.92    6.39
   1   4   0   46.24    5.41
   1   4   0   56.20    6.33
  -2  -4   0 1966.62  105.54
   2  -4   0 1824.36  104.51
   2  -4   0 1909.13  107.98
  -2  -4   0 1991.22  108.27
  -2  -4   0 2024.80  107.11
   2  -4   0 1892.62  107.62
   2  -4   0 1955.29  105.97
   2   4   0 1882.10  105.44
  -2   4   0 1922.29  108.47
   2   4   0 2100.01  107.91
  -2   4   0 1815.84  106.65
   2   4   0 1998.80  107.45
  -2   4   0 1957.42  106.01
   3  -4   0  492.19   32.53
  -3  -4   0  522.35   31.82
   3  -4   0  439.31   30.69
   3  -4   0  480.72   32.11
  -3  -4   0  502.46   29.50
   3  -4   0  513.98   30.02
  -3  -4   0  500.90   32.88
   3   4   0  547.53   32.65
  -3   4   0  562.83   30.72
  -3   4   0  539.27   30.31
  -3   4   0  528.27   33.66
   3   4   0  515.32   32.21
   3   4   0  512.75   29.36
   4  -4   0  317.13   22.40
  -4  -4   0  325.49   25.01
   4  -4   0  330.30   21.92
  -4  -4   0  345.70   24.25
   4  -4   0  362.79   20.37
  -4  -4   0  344.42   21.25
   4  -4   0  309.45   24.59
   4  -4   0  330.64   20.47
  -4   4   0  373.06   21.72
   4   4   0  358.83   25.20
   4   4   0  365.85   24.70
  -4   4   0  281.91   26.66
   4   4   0  370.12   21.10
   5  -4   0  765.36   41.35
  -5  -4   0  754.71   42.42
   5  -4   0  747.13   39.74
   5  -4   0  670.58   43.00
  -5  -4   0  735.65   46.25
  -5  -4   0  669.12   46.98
   5  -4   0  737.07   43.03
   5  -4   0  678.42   46.85
  -5   4   0  758.28   42.24
  -5   4   0  702.16   48.37
   5   4   0  713.91   47.04
   5   4   0  694.09   40.70
  -5   4   0  711.87   43.29
   5   4   0  757.93   45.49
   6  -4   0  329.70   24.35
   6  -4   0  319.21   29.49
   6  -4   0  405.58   22.81
  -6  -4   0  408.51   24.83
  -6  -4   0  344.07   28.76
  -6  -4   0  340.30   23.91
   6  -4   0  375.66   24.93
  -6  -4   0  339.80   29.44
  -6   4   0  312.98   32.26
   6   4   0  381.00   21.56
  -6   4   0  364.14   25.98
   6   4   0  366.83   27.60
   6   4   0  342.72   29.67
  -6   4   0  324.80   22.83
   7  -4   0  658.02   48.57
   7  -4   0  651.45   42.75
   7  -4   0  704.48   40.71
   7  -4   0  703.74   43.37
  -7  -4   0  684.59   41.41
  -7  -4   0  689.81   49.19
  -7  -4   0  608.39   47.82
  -7  -4   0  768.50   43.81
  -7   4   0  717.44   46.01
  -7   4   0  754.41   41.13
   7   4   0  659.19   39.49
  -7   4   0  614.70   54.64
   7   4   0  703.75   45.59
   7   4   0  672.40   44.15
   7   4   0  789.46   50.56
  -8  -4   0  357.64   27.51
   8  -4   0  336.69   21.66
   8  -4   0  254.41   30.83
   8  -4   0  316.40   24.44
   8  -4   0  265.06   27.94
  -8  -4   0  358.47   35.35
  -8  -4   0  321.79   21.20
   8  -4   0  269.79   23.95
   8   4   0  309.47   32.59
  -8   4   0  322.96   44.56
   8   4   0  330.88   30.45
  -8   4   0  275.98   28.17
  -8   4   0  322.22   21.86
   8   4   0  318.24   20.00
   8   4   0  268.06   25.23
  -9  -4   0  257.32   17.69
  -9  -4   0  308.50   28.89
   9  -4   0  225.62   22.58
   9  -4   0  219.05   29.52
   9  -4   0  256.21   19.90
   9  -4   0  213.27   22.24
   9  -4   0  202.68   27.84
   9   4   0  262.96   17.74
   9   4   0  244.52   24.67
   9   4   0  250.59   28.53
  -9   4   0  297.10   20.84
   9   4   0  229.64   31.86
 -10  -4   0   60.11   20.20
  10  -4   0   73.38   13.69
 -10  -4   0   83.39    8.70
  10  -4   0   91.23   23.91
  10  -4   0   65.19   13.86
  10  -4   0   78.66   19.36
  10  -4   0   75.76   11.30
  10   4   0  114.92   24.89
 -10   4   0   86.88   12.70
  10   4   0   76.12    9.86
  10   4   0   73.75   14.99
  11  -4   0   -3.06   11.87
  11  -4   0   -7.83    9.64
  11  -4   0   38.84   20.96
  11  -4   0    5.85   15.24
 -11   4   0    8.35   11.37
  11   4   0   -5.09   20.48
  11   4   0   10.06    7.34
  11   4   0    0.12   13.34
  12  -4   0   39.95   24.32
  12  -4   0   11.75   20.09
  12  -4   0   63.82   16.47
  12   4   0   38.65   16.20
  12   4   0    7.02    9.42
  12   4   0   92.35   29.37
  13  -4   0   14.34   16.09
  13  -4   0   25.68   25.40
  13  -4   0    6.28   32.50
  13   4   0   33.91   22.89
  13   4   0   64.85   21.16
  13   4   0   29.12   39.68
  14  -4   0  -14.79   38.15
  14  -4   0   28.88   29.18
  14  -4   0   48.80   25.51
  14   4   0    3.52   29.29
  14   4   0   -3.44   26.72
  14   4   0   34.15   49.94
  15  -4   0   39.40   35.36
  15  -4   0    4.13   51.62
  15  -4   0   59.60   31.34
  15   4   0   51.44   59.59
  15   4   0   -3.99   36.60
  15   4   0   39.62   26.32
  16  -4   0   70.17   37.48
  16  -4   0   14.05   51.59
  16   4   0   32.60   32.81
  16   4   0  102.67   69.08
   0  -5   0    5.31    2.36
   0  -5   0    7.53    3.16
   0   5   0    5.22    2.60
   0   5   0    2.56    2.18
   0   5   0    2.02    3.33
  -1  -5   0 3735.58  193.21
  -1  -5   0 3519.42  191.88
  -1  -5   0 3500.36  191.02
   1  -5   0 3416.70  192.37
   1  -5   0 3705.89  191.14
  -1   5   0 3708.74  193.90
  -1   5   0 3575.45  190.61
  -1   5   0 2966.97  192.21
   1   5   0 3822.39  192.57
  -1   5   0 3398.47  192.62
   1   5   0 3451.83  191.20
   1   5   0 3600.85  192.17
   2  -5   0 5353.75  302.22
   2  -5   0 5896.22  302.96
  -2  -5   0 5707.18  301.63
  -2  -5   0 5664.35  303.06
   2  -5   0 5564.28  299.25
  -2   5   0 5724.30  303.58
   2   5   0 5643.19  299.98
  -2   5   0 5575.05  300.54
  -2   5   0 5093.82  301.49
   2   5   0 5168.37  299.89
   2   5   0 5568.93  301.97
   2   5   0 5848.10  302.43
   3  -5   0 2991.53  168.32
  -3  -5   0 2993.95  165.38
   3  -5   0 3052.53  168.83
   3  -5   0 2560.84  166.72
   3  -5   0 3178.61  166.12
   3  -5   0 3059.69  163.86
  -3  -5   0 3241.16  169.48
  -3   5   0 3066.09  169.81
   3   5   0 3028.72  168.23
  -3   5   0 3214.06  166.29
   3   5   0 3059.60  165.32
  -3   5   0 3134.25  167.00
   4  -5   0 3521.98  213.21
   4  -5   0 3733.90  215.24
  -4  -5   0 4103.86  214.81
  -4  -5   0 3937.55  216.25
  -4  -5   0 3942.88  211.82
   4  -5   0 3613.39  212.21
   4  -5   0 3904.82  215.75
   4  -5   0 3656.48  210.30
   4   5   0 3822.00  211.50
  -4   5   0 4214.72  213.03
   4   5   0 4188.27  215.33
  -4   5   0 4140.76  212.90
   4   5   0 4051.57  215.76
  -4   5   0 3835.23  216.75
   5  -5   0 1718.74  102.89
   5  -5   0 1590.49  101.69
   5  -5   0 1804.01   98.78
  -5  -5   0 1845.68  101.79
   5  -5   0 1811.36   96.66
  -5  -5   0 1676.34  102.52
   5  -5   0 1805.36   96.31
   5  -5   0 1532.71   98.91
  -5  -5   0 1808.99   98.01
   5   5   0 1782.49   97.59
   5   5   0 1809.68  101.43
  -5   5   0 1952.37   98.71
  -5   5   0 1778.52  104.39
   5   5   0 1746.39  102.59
  -5   5   0 1789.74   99.12
   6  -5   0  482.13   36.39
   6  -5   0  528.89   29.43
  -6  -5   0  429.61   36.55
  -6  -5   0  523.27   31.92
   6  -5   0  482.80   32.16
  -6  -5   0  482.05   32.63
   6  -5   0  527.31   39.31
  -6  -5   0  520.87   37.09
   6  -5   0  487.83   33.22
   6   5   0  500.25   36.46
   6   5   0  521.46   37.93
  -6   5   0  556.15   31.39
  -6   5   0  430.69   40.03
   6   5   0  512.53   29.54
  -6   5   0  514.07   33.55
  -7  -5   0   71.61    9.86
  -7  -5   0   80.49   16.71
   7  -5   0   58.25   11.46
   7  -5   0   68.81   10.26
   7  -5   0   64.42   13.55
   7  -5   0   65.58   14.59
  -7  -5   0   47.18   12.93
   7  -5   0   75.53    8.52
  -7  -5   0   90.40   11.59
  -7   5   0   55.77   18.92
  -7   5   0   73.33    9.59
   7   5   0   64.52    7.64
  -7   5   0   59.43   12.16
   7   5   0   70.49   13.90
   7   5   0   67.46   16.20
  -8  -5   0   14.66   14.49
   8  -5   0   14.25   10.02
  -8  -5   0   24.11    8.28
   8  -5   0   11.28   12.01
   8  -5   0    9.53   16.73
  -8  -5   0   38.99   17.94
   8  -5   0   14.48    8.45
   8  -5   0   38.71    6.57
  -8  -5   0   37.72   12.23
   8   5   0   26.27   13.74
   8   5   0   25.86    5.41
   8   5   0   18.32   14.74
  -8   5   0   -3.01   24.97
  -8   5   0   36.40    8.24
  -8   5   0   31.68   15.57
   8   5   0    2.56    9.48
   9  -5   0  322.34   25.52
   9  -5   0  235.79   25.23
  -9  -5   0  298.97   29.88
  -9  -5   0  304.44   21.62
   9  -5   0  260.28   32.58
   9  -5   0  311.69   20.68
   9  -5   0  302.37   31.82
   9   5   0  294.22   27.18
   9   5   0  291.45   34.54
  -9   5   0  338.90   23.12
   9   5   0  273.94   35.33
   9   5   0  313.56   20.17
 -10  -5   0  693.63   42.33
  10  -5   0  695.93   42.65
  10  -5   0  769.99   55.38
  10  -5   0  647.68   55.20
  10  -5   0  724.91   49.39
 -10  -5   0  744.34   53.28
  10   5   0  724.71   63.37
 -10   5   0  713.16   44.58
  10   5   0  777.67   50.70
  10   5   0  741.58   42.40
  11  -5   0  723.12   56.92
  11  -5   0  753.62   61.23
  11  -5   0  755.32   49.50
  11  -5   0  697.33   42.96
 -11  -5   0  695.38   40.59
  11   5   0  732.64   62.16
 -11   5   0  714.01   45.19
  11   5   0  716.17   53.14
  11   5   0  700.51   42.43
  12  -5   0  595.11   46.84
  12  -5   0  629.22   58.05
  12  -5   0  563.33   53.00
  12   5   0  531.05   60.07
  12   5   0  520.53   45.09
  13  -5   0  193.73   35.00
  13  -5   0  239.12   27.69
  13  -5   0  189.40   38.98
  13   5   0  236.92   48.59
  13   5   0  217.63   28.70
  14  -5   0   45.94   37.18
  14  -5   0   26.01   37.71
  14  -5   0   28.09   25.61
  14   5   0   -9.48   30.19
  14   5   0   39.69   50.68
  14   5   0   25.48   29.04
  15  -5   0  -66.56   43.70
  15  -5   0   39.43   26.24
  15  -5   0   10.09   35.45
  15   5   0  -28.67   36.41
  15   5   0  -45.73   47.82
  15   5   0   30.42   26.75
  16  -5   0    6.45   53.70
  16  -5   0   24.23   29.64
  16   5   0  -10.92   72.92
  16   5   0   60.24   32.61
   0  -6   0    0.16    3.77
   0  -6   0    8.56    3.55
   0   6   0    1.37    3.23
   0   6   0    3.81    3.54
   0   6   0   -0.04    2.97
  -1  -6   0  167.88   13.63
  -1  -6   0  154.40   10.90
   1  -6   0  162.48   12.90
   1  -6   0  167.00   11.26
  -1  -6   0  149.53   11.68
  -1   6   0  123.62   12.78
  -1   6   0  170.63   14.83
  -1   6   0  167.22   10.29
   1   6   0  162.10   12.88
   1   6   0  155.16   11.97
   1   6   0  154.87   11.21
  -1   6   0  158.24   13.26
   2  -6   0 1057.23   57.18
   2  -6   0 1109.74   61.18
  -2  -6   0 1089.02   59.64
   2  -6   0  996.09   60.09
  -2  -6   0 1061.11   61.18
   2   6   0  977.85   57.61
   2   6   0 1050.99   57.79
  -2   6   0 1020.19   61.68
  -2   6   0  919.81   59.49
   2   6   0 1056.83   59.86
  -2   6   0 1081.23   58.38
  -2   6   0 1010.88   56.67
   2   6   0 1076.71   60.24
   3  -6   0  212.30   12.37
  -3  -6   0  221.83   16.75
   3  -6   0  212.60   17.76
   3  -6   0  206.97   14.61
  -3  -6   0  193.87   19.09
   3  -6   0  212.78   18.57
   3   6   0  195.40   13.80
   3   6   0  199.42   17.55
  -3   6   0  222.34   15.09
  -3   6   0  208.88   16.15
  -3   6   0  201.78   20.60
   3   6   0  227.74   13.75
   3   6   0  235.87   17.85
   4  -6   0   91.80   12.43
  -4  -6   0  120.52   13.41
  -4  -6   0  107.09   10.10
  -4  -6   0   87.21   13.83
   4  -6   0   85.70   10.88
   4  -6   0   92.25   10.13
   4   6   0  100.74   13.76
  -4   6   0  108.34   10.93
   4   6   0   95.44   14.05
  -4   6   0  119.15   15.76
  -4   6   0  113.76   11.15
   4   6   0   92.32    8.65
   5  -6   0   12.18    2.48
   5  -6   0   10.92    6.39
  -5  -6   0    9.80    8.42
   5  -6   0   14.75    4.13
   5  -6   0   15.17    7.90
   5  -6   0    6.68    8.50
   5  -6   0   14.77    5.59
  -5  -6   0    2.75    8.19
  -5  -6   0   14.89    5.43
  -5   6   0   21.19   15.09
   5   6   0   10.60    4.14
  -5   6   0   17.51    6.70
   5   6   0   11.79    8.59
  -5   6   0   22.33    7.30
   5   6   0    9.48    8.35
   6  -6   0   70.38   14.15
  -6  -6   0  112.14   16.56
   6  -6   0  113.02    7.67
  -6  -6   0   89.50   15.71
   6  -6   0   86.29   14.98
   6  -6   0   77.03   10.46
  -6  -6   0  122.58   12.67
   6  -6   0   84.68    8.30
   6  -6   0  107.59   13.99
  -6   6   0  123.75   13.40
  -6   6   0   83.89   18.35
   6   6   0  120.79   18.63
  -6   6   0  104.52   12.89
   6   6   0  123.02   16.21
  -7  -6   0   -0.26    8.06
   7  -6   0    5.71    9.29
  -7  -6   0   -8.60   12.57
  -7  -6   0    5.52   10.51
   7  -6   0   -8.28    9.93
  -7  -6   0    2.46    8.39
   7  -6   0   12.02   10.71
   7  -6   0   -0.89    6.37
   7  -6   0    4.14    3.14
  -7   6   0    1.69    6.14
  -7   6   0   -3.34    9.42
   7   6   0    6.22    3.77
   7   6   0   29.23   12.93
  -7   6   0    6.58   18.09
   7   6   0    4.34   11.33
   8  -6   0  234.37   17.18
   8  -6   0  341.70   30.90
  -8  -6   0  300.04   25.22
  -8  -6   0  253.29   22.52
   8  -6   0  307.77   29.52
   8  -6   0  329.31   24.16
   8  -6   0  248.59   24.07
  -8  -6   0  246.69   30.71
   8   6   0  280.03   32.44
   8   6   0  275.13   18.59
  -8   6   0  320.14   29.71
   8   6   0  282.75   25.14
  -8   6   0  290.56   36.44
  -8   6   0  300.33   22.51
   8   6   0  250.95   28.84
  -9  -6   0   34.23    9.98
   9  -6   0   32.43   14.48
   9  -6   0   26.56   10.35
   9  -6   0    1.34   14.35
  -9  -6   0   19.89   14.48
   9  -6   0   18.30    5.25
   9   6   0   48.98   21.73
  -9   6   0   40.65   10.27
   9   6   0   15.61    5.91
   9   6   0   36.16   12.13
  10  -6   0    1.75   20.01
  10  -6   0    2.12   19.49
 -10  -6   0   -2.93    7.33
  10  -6   0    4.73   10.74
  10  -6   0    0.39    5.44
 -10  -6   0  -23.22   21.36
 -10   6   0    5.80   10.91
  10   6   0    5.03   21.85
  10   6   0  -13.95   13.93
  10   6   0    5.80    7.50
  11  -6   0   18.37   13.45
  11  -6   0   19.20    6.70
  11  -6   0   -6.81   18.06
 -11  -6   0   22.26    8.21
  11  -6   0   21.05   25.53
  11   6   0   13.32   15.07
  11   6   0   30.54   24.68
 -11   6   0   27.62   12.60
  11   6   0   10.34    7.97
  12  -6   0  -13.19   27.49
  12  -6   0  -11.88   19.95
  12  -6   0  -15.55   13.83
  12   6   0   16.26   15.72
  12   6   0   -4.98    8.99
  12   6   0   76.31   35.95
  13  -6   0   -6.11   32.83
  13  -6   0   -6.08   30.32
  13  -6   0   12.94   17.75
  13   6   0  -19.07   33.55
  13   6   0   17.67   20.30
  14  -6   0  -34.13   30.17
  14  -6   0  -19.30   36.49
  14  -6   0   46.88   22.28
  14   6   0   37.64   28.09
  14   6   0   63.27   42.56
  14   6   0   16.87   30.03
  15  -6   0  -25.19   43.35
  15  -6   0    6.07   25.87
  15  -6   0  -32.04   37.65
  15   6   0   -6.92   38.10
  15   6   0  -75.72   61.40
  15   6   0   29.86   28.96
  16  -6   0    1.52   37.52
  16  -6   0   62.45   56.02
  16   6   0   72.93   77.44
  16   6   0   27.61   33.58
   0  -7   0    2.66    3.09
   0  -7   0    1.40    3.65
   0   7   0    3.71    4.01
   0   7   0   -4.84    5.84
   0   7   0    5.40    3.03
   0   7   0    3.51    3.09
  -1  -7   0 1221.25   69.17
   1  -7   0 1295.52   69.81
   1  -7   0 1218.28   70.62
  -1  -7   0 1253.48   71.72
  -1  -7   0 1230.65   70.09
   1   7   0 1242.56   69.80
  -1   7   0 1311.00   73.31
   1   7   0 1256.05   70.49
   1   7   0 1225.64   70.43
  -1   7   0 1214.60   71.27
  -1   7   0 1232.08   68.72
  -2  -7   0 3965.44  201.47
   2  -7   0 3729.24  197.20
   2  -7   0 3499.33  199.81
  -2  -7   0 3760.15  199.11
   2  -7   0 4000.66  201.28
  -2   7   0 3638.08  197.93
   2   7   0 3728.15  197.64
  -2   7   0 3520.49  196.36
  -2   7   0 3200.62  199.32
  -2   7   0 3452.71  201.64
   2   7   0 3359.36  197.23
   2   7   0 3839.81  199.92
   3  -7   0 5629.40  272.99
  -3  -7   0 5025.44  273.06
   3  -7   0 4706.25  271.56
   3  -7   0 4892.34  267.29
  -3  -7   0 4975.67  270.69
  -3   7   0 4747.51  270.56
   3   7   0 4874.59  268.28
  -3   7   0 4762.79  273.38
   3   7   0 5249.98  271.83
   3   7   0 4736.38  268.24
   3   7   0 5082.22  271.73
  -3   7   0 4890.94  269.23
  -4  -7   0 3455.30  191.40
   4  -7   0 3590.36  189.55
   4  -7   0 3604.70  193.31
  -4  -7   0 3256.50  193.45
   4  -7   0 3334.61  192.56
  -4  -7   0 3327.96  188.42
  -4   7   0 3450.96  194.77
  -4   7   0 3558.45  189.71
   4   7   0 3629.25  192.61
   4   7   0 3493.58  192.74
  -4   7   0 3457.49  190.53
   4   7   0 3417.24  188.29
  -5  -7   0 3206.13  190.97
  -5  -7   0 3359.53  185.47
  -5  -7   0 3374.13  188.98
   5  -7   0 3396.20  185.94
   5  -7   0 3457.67  186.49
   5  -7   0 3467.34  190.84
   5  -7   0 3173.63  189.88
   5   7   0 3495.25  185.16
   5   7   0 3458.15  190.86
  -5   7   0 3463.21  186.96
   5   7   0 3418.39  189.43
  -5   7   0 3563.22  187.23
  -5   7   0 3316.18  192.64
  -6  -7   0  494.81   36.00
   6  -7   0  492.70   28.66
  -6  -7   0  467.91   30.69
  -6  -7   0  417.65   36.32
   6  -7   0  480.58   30.95
   6  -7   0  509.98   36.78
   6  -7   0  491.29   35.98
   6   7   0  402.36   28.94
  -6   7   0  451.85   41.14
   6   7   0  475.71   35.21
  -6   7   0  513.98   31.31
  -6   7   0  456.15   32.58
   6   7   0  466.87   36.61
   7  -7   0   19.99   12.57
  -7  -7   0   19.50   14.78
  -7  -7   0   38.23   10.20
  -7  -7   0   36.41   14.71
   7  -7   0   29.97   15.76
   7  -7   0   39.05    4.75
  -7  -7   0   38.72    9.51
   7  -7   0   32.22    9.85
   7   7   0   39.76    6.45
   7   7   0   47.19   14.57
   7   7   0   47.94   14.10
  -7   7   0   46.93    8.88
  -7   7   0   40.55   20.27
  -7   7   0   41.78   11.97
  -8  -7   0   23.75   12.19
   8  -7   0   39.98   17.26
  -8  -7   0   11.42   10.45
  -8  -7   0   28.37   14.04
   8  -7   0    8.13   12.56
   8  -7   0   34.97    9.60
   8   7   0   12.24   15.34
   8   7   0   41.43   16.52
  -8   7   0    8.97   13.88
   8   7   0   34.78    6.28
  -8   7   0   44.46    9.43
  -9  -7   0  341.24   31.37
  -9  -7   0  334.88   28.10
   9  -7   0  308.66   34.19
   9  -7   0  342.25   27.45
   9  -7   0  323.13   34.39
  -9   7   0  350.08   27.59
   9   7   0  339.19   22.70
   9   7   0  325.37   29.86
   9   7   0  345.32   39.59
  10  -7   0  614.60   51.08
 -10  -7   0  676.62   52.19
  10  -7   0  680.02   54.70
  10  -7   0  684.33   45.09
 -10  -7   0  623.42   41.48
  10   7   0  640.28   56.65
 -10   7   0  648.41   42.94
  10   7   0  646.93   38.91
  10   7   0  586.59   46.22
  11  -7   0  630.67   57.88
  11  -7   0  629.80   54.99
 -11  -7   0  632.31   41.87
  11  -7   0  694.58   47.41
  11   7   0  687.07   49.75
 -11   7   0  643.87   44.53
  11   7   0  673.42   40.14
  11   7   0  639.69   61.65
 -12  -7   0  449.73   29.94
  12  -7   0  463.64   48.78
  12  -7   0  450.51   52.62
  12  -7   0  417.43   37.83
  12   7   0  451.58   42.25
  12   7   0  499.70   64.24
  13  -7   0  167.40   33.14
  13  -7   0  158.27   24.18
  13  -7   0  185.89   36.22
  13   7   0  123.25   25.92
  13   7   0  108.12   38.51
  14  -7   0  -16.43   22.51
  14  -7   0   78.03   34.23
  14  -7   0   14.28   34.95
  14   7   0   43.22   55.15
  14   7   0   63.94   26.45
  14   7   0   34.72   30.74
  15  -7   0   -9.44   38.40
  15  -7   0    1.30   50.92
  15   7   0   56.36   29.24
  15   7   0  -17.66   65.34
  16  -7   0   55.62   57.56
  16  -7   0   35.18   33.50
  16   7   0  136.69   46.80
  16   7   0   53.78   65.85
   0  -8   0  195.65   16.36
   0  -8   0  199.59   15.09
   0   8   0  185.21   14.63
   0   8   0  209.19   15.96
   0   8   0  263.77   20.40
   0   8   0  189.27   14.66
  -1  -8   0  199.93   15.53
   1  -8   0  221.23   16.27
   1  -8   0  229.56   15.84
  -1  -8   0  222.01   14.96
  -1  -8   0  235.80   18.07
   1   8   0  217.28   16.12
  -1   8   0  250.15   21.96
  -1   8   0  209.74   13.92
  -1   8   0  178.61   17.47
  -1   8   0  163.42   16.97
   2  -8   0  813.89   45.44
  -2  -8   0  742.88   49.24
   2  -8   0  834.58   48.38
  -2  -8   0  812.06   47.12
  -2   8   0  809.12   51.01
   2   8   0  846.50   45.80
   2   8   0  818.92   47.95
  -2   8   0  811.87   46.05
   2   8   0  835.42   47.96
  -2   8   0  673.04   47.69
   2   8   0  732.50   45.13
  -2   8   0  782.29   44.21
  -3  -8   0  374.25   25.02
   3  -8   0  371.31   27.86
   3  -8   0  369.63   21.26
   3  -8   0  300.30   25.27
  -3  -8   0  363.87   28.08
  -3   8   0  329.79   25.14
   3   8   0  354.03   25.73
   3   8   0  366.89   21.99
   3   8   0  337.89   21.79
  -3   8   0  354.44   23.22
  -3   8   0  335.47   28.90
   3   8   0  358.56   25.97
   4  -8   0   32.78    4.33
  -4  -8   0   28.52   10.28
  -4  -8   0   28.52   10.32
   4  -8   0   40.37    9.99
   4  -8   0   52.62    9.78
  -4   8   0   38.96    8.94
   4   8   0   38.19    5.27
   4   8   0   32.77    5.40
   4   8   0   30.21    8.99
   4   8   0   44.21   10.45
  -4   8   0   20.79   15.35
  -4   8   0   40.83    7.58
   5  -8   0   97.66   14.38
   5  -8   0   95.09   12.31
  -5  -8   0   64.97   14.40
   5  -8   0   89.25   14.23
   5  -8   0  102.51   11.48
  -5  -8   0   88.21   11.58
  -5  -8   0   94.34   14.16
  -5   8   0   88.70   11.59
  -5   8   0   99.61   18.28
   5   8   0   88.40   14.79
   5   8   0   83.84    9.26
  -5   8   0   91.74   13.14
   5   8   0   71.74   13.85
  -6  -8   0  240.69   28.20
   6  -8   0  324.07   29.77
   6  -8   0  298.14   21.42
  -6  -8   0  299.52   28.11
   6  -8   0  307.77   22.80
   6  -8   0  335.27   28.74
  -6  -8   0  312.03   22.36
  -6   8   0  318.86   25.34
   6   8   0  316.74   21.04
  -6   8   0  344.13   25.27
  -6   8   0  329.93   36.11
   6   8   0  255.12   27.41
   6   8   0  336.73   29.23
  -7  -8   0  458.18   41.01
  -7  -8   0  551.50   34.82
  -7  -8   0  478.56   40.82
   7  -8   0  541.13   31.34
   7  -8   0  531.98   40.90
   7  -8   0  538.39   40.75
  -7  -8   0  475.33   36.37
   7  -8   0  567.40   35.13
  -7   8   0  545.92   35.10
  -7   8   0  520.52   40.16
  -7   8   0  534.83   49.94
   7   8   0  561.91   42.73
   7   8   0  506.02   39.80
  -8  -8   0  678.03   44.25
  -8  -8   0  655.22   44.40
  -8  -8   0  601.31   50.06
   8  -8   0  679.95   51.20
   8  -8   0  693.38   50.47
   8  -8   0  697.90   43.96
  -8   8   0  740.74   44.54
  -8   8   0  663.13   48.61
   8   8   0  693.51   40.37
   8   8   0  654.50   52.19
   9  -8   0  354.20   35.15
  -9  -8   0  254.97   33.18
   9  -8   0  338.80   26.66
   9  -8   0  296.73   38.36
  -9  -8   0  333.99   27.78
  -9  -8   0  297.61   32.82
   9   8   0  314.81   42.85
   9   8   0  344.00   30.31
   9   8   0  309.97   21.59
  -9   8   0  301.29   28.19
  10  -8   0  105.80   16.43
 -10  -8   0  106.15   22.05
  10  -8   0   59.46   22.37
  10  -8   0  112.71   24.44
 -10  -8   0   91.47   15.01
  10   8   0   97.56   11.60
 -10   8   0  121.72   18.13
  10   8   0   59.45   30.38
  10   8   0  121.57   19.45
  11  -8   0    4.23   12.38
  11  -8   0   16.44   25.14
 -11  -8   0   -2.60   10.29
  11  -8   0   -3.10   19.98
  11   8   0    1.68    9.04
  11   8   0  -12.83   14.17
  11   8   0   28.97   32.38
 -11   8   0  -17.88   17.09
  12  -8   0   43.53   23.87
  12  -8   0   12.16   15.43
 -12  -8   0    6.75   12.50
  12  -8   0   -5.00   26.95
  12   8   0  -29.45   29.36
  12   8   0    1.20   10.14
  12   8   0   -6.60   17.71
  13  -8   0   70.58   34.61
  13  -8   0    3.44   32.47
  13  -8   0   10.43   17.02
  13   8   0   13.20   39.15
  13   8   0   28.66   26.77
  14  -8   0   51.50   36.55
  14  -8   0   65.80   35.48
  14  -8   0   52.93   24.23
  14   8   0   63.26   57.33
  14   8   0   57.34   27.03
  14   8   0   15.95   30.08
  15  -8   0   77.78   42.67
  15  -8   0   44.36   33.04
  15   8   0    9.43   38.13
  15   8   0  119.97   58.16
  16  -8   0  114.94   58.89
  16  -8   0   28.30   33.02
  16   8   0  -23.60   35.42
  16   8   0 -157.59   82.14
   0  -9   0    9.52    5.71
   0  -9   0    5.88    4.10
   0   9   0    8.21    5.72
   0   9   0   15.77    9.54
   0   9   0   -3.33    4.27
   1  -9   0 1088.29   59.65
  -1  -9   0  995.97   59.10
  -1  -9   0 1015.43   58.20
   1  -9   0  991.17   59.67
  -1  -9   0 1102.11   61.86
  -1   9   0 1052.50   59.44
  -1   9   0  885.76   60.19
  -1   9   0 1056.53   57.61
  -1   9   0 1028.19   63.49
   1   9   0  997.48   59.71
   1   9   0 1000.23   59.23
   1   9   0 1053.15   59.44
  -2  -9   0  323.26   20.92
  -2  -9   0  343.22   26.24
   2  -9   0  378.29   22.14
   2  -9   0  292.17   23.85
  -2  -9   0  336.86   23.35
  -2   9   0  300.91   22.03
  -2   9   0  326.32   28.32
  -2   9   0  336.41   20.17
   2   9   0  385.53   24.74
   2   9   0  330.54   24.76
  -2   9   0  291.17   24.79
   2   9   0  349.67   22.04
   3  -9   0  492.97   33.68
  -3  -9   0  488.05   35.64
   3  -9   0  530.15   29.58
  -3  -9   0  478.08   32.72
   3   9   0  494.20   33.54
   3   9   0  468.91   29.78
   3   9   0  506.76   33.65
   3   9   0  534.50   30.49
  -3   9   0  455.93   38.08
  -3   9   0  456.46   33.39
  -3   9   0  492.57   31.09
  -4  -9   0  785.88   46.89
   4  -9   0  690.49   47.48
   4  -9   0  789.30   48.40
  -4  -9   0  713.85   49.37
   4  -9   0  746.15   41.13
  -4   9   0  728.39   44.56
   4   9   0  750.24   42.88
   4   9   0  701.18   47.33
  -4   9   0  713.95   46.03
  -4   9   0  651.02   51.28
   4   9   0  726.17   42.74
   4   9   0  789.69   47.92
   5  -9   0 1062.80   65.94
  -5  -9   0 1030.64   64.41
   5  -9   0 1127.85   66.04
   5  -9   0 1040.83   62.35
  -5  -9   0  968.58   66.93
  -5   9   0 1039.02   70.08
   5   9   0 1029.81   59.73
   5   9   0 1095.22   60.03
  -5   9   0 1070.48   63.20
  -5   9   0 1036.93   62.15
   5   9   0 1056.29   65.34
   5   9   0 1053.39   66.00
  -6  -9   0  293.88   23.52
   6  -9   0  319.82   23.41
   6  -9   0  358.39   31.21
   6  -9   0  328.78   28.95
  -6  -9   0  295.82   29.14
   6  -9   0  316.10   24.38
  -6  -9   0  234.97   28.92
  -6   9   0  327.15   27.10
  -6   9   0  277.38   26.14
  -6   9   0  353.72   38.55
   6   9   0  333.90   22.17
   6   9   0  330.64   21.79
   6   9   0  347.45   30.01
   6   9   0  331.29   30.03
  -7  -9   0  104.32   13.59
   7  -9   0   68.05    9.66
  -7  -9   0   97.91   16.22
   7  -9   0   69.09   16.18
  -7  -9   0   74.74   16.97
   7  -9   0   68.21   15.66
   7  -9   0   74.83   12.51
  -7   9   0   95.08   25.74
  -7   9   0  100.44   15.74
   7   9   0  107.32   12.46
   7   9   0   53.50   16.38
  -7   9   0   83.65   15.60
   7   9   0   40.38   17.68
   8  -9   0  212.88   14.97
   8  -9   0  206.66   30.44
  -8  -9   0  218.71   28.77
   8  -9   0  237.16   22.88
  -8  -9   0  234.34   25.14
   8  -9   0  209.52   28.66
  -8  -9   0  189.33   22.63
   8   9   0  195.09   27.70
   8   9   0  235.79   17.08
  -8   9   0  218.81   21.98
   9  -9   0  484.67   44.24
   9  -9   0  432.63   41.74
   9  -9   0  436.38   33.69
  -9  -9   0  389.55   40.89
  -9  -9   0  444.83   35.65
  -9  -9   0  491.68   38.79
   9   9   0  412.29   44.56
  -9   9   0  511.96   36.63
   9   9   0  456.87   29.17
 -10  -9   0  332.38   37.07
  10  -9   0  302.26   37.71
 -10  -9   0  324.69   29.62
  10  -9   0  342.23   32.69
  10  -9   0  334.86   40.84
 -10   9   0  333.16   33.05
  10   9   0  315.35   45.25
  10   9   0  392.19   34.57
  10   9   0  337.53   24.02
  11  -9   0  380.49   43.84
 -11  -9   0  397.20   31.73
  11  -9   0  368.23   33.76
  11  -9   0  343.30   46.46
  11   9   0  370.36   27.17
  11   9   0  338.57   48.68
  11   9   0  395.90   37.76
 -12  -9   0  181.93   20.35
  12  -9   0  149.94   31.56
  12  -9   0  183.30   25.33
  12  -9   0  170.04   31.88
  12   9   0  156.23   26.50
  12   9   0  150.47   39.27
  13  -9   0   20.58   19.76
  13  -9   0   17.14   36.32
  13  -9   0   51.75   31.59
  13   9   0    9.34   49.53
  13   9   0   91.91   25.81
  14  -9   0    8.71   22.96
  14  -9   0  -62.87   38.97
  14  -9   0  -11.23   43.83
  14   9   0   20.63   26.72
  14   9   0   -8.32   51.63
  15  -9   0  -27.53   26.47
  15  -9   0   30.57   52.96
  15   9   0 -121.99   57.31
  15   9   0  -28.21   30.33
  16  -9   0   33.53   40.73
  16  -9   0  -38.79   48.21
  16   9   0  -73.78   47.95
  16   9   0   41.14   89.73
   0 -10   0 3002.04  154.92
   0  10   0 2634.85  154.93
   0  10   0 3104.41  160.73
   0  10   0 2684.37  153.89
   0  10   0 2614.17  155.38
   1 -10   0 1943.59  106.88
  -1 -10   0 1915.07  105.29
   1 -10   0 1863.30  106.88
  -1 -10   0 1886.48  108.72
   1  10   0 1775.33  106.12
  -1  10   0 1920.81  104.71
   1  10   0 1946.28  106.45
  -1  10   0 1914.38  106.59
  -1  10   0 1922.45  111.38
   1  10   0 1848.59  106.91
  -1  10   0 1905.00  108.25
  -2 -10   0  258.69   17.51
   2 -10   0  262.15   21.48
  -2 -10   0  249.08   20.09
  -2 -10   0  267.08   23.38
   2 -10   0  261.13   18.97
  -2  10   0  265.14   27.39
   2  10   0  271.95   19.07
  -2  10   0  263.20   16.76
   2  10   0  279.75   20.95
  -2  10   0  202.79   22.11
   2  10   0  254.18   21.11
  -2  10   0  284.48   19.52
   3 -10   0  128.98   11.83
   3 -10   0  163.97   16.70
  -3 -10   0  133.16   15.40
  -3 -10   0  109.17   16.26
  -3  10   0  134.94   17.51
  -3  10   0  144.11   20.71
   3  10   0  148.52   16.15
  -3  10   0  118.45   13.88
   3  10   0  141.05   11.63
  -3  10   0  131.21    9.57
   3  10   0  149.29   12.33
   3  10   0  119.10   16.51
  -4 -10   0   30.68    9.98
   4 -10   0   12.52    4.23
   4 -10   0   12.31   10.63
   4 -10   0   14.96    9.15
  -4 -10   0   13.20   10.69
   4  10   0    7.64   10.09
  -4  10   0    6.33    9.07
   4  10   0   17.35    9.24
  -4  10   0   18.33    9.40
   4  10   0   12.70    4.85
  -4  10   0   27.46   14.99
   4  10   0   19.40    6.06
   5 -10   0  111.51   14.70
   5 -10   0  130.61   18.06
  -5 -10   0  101.78   16.13
  -5 -10   0   92.87   16.90
   5 -10   0  107.20   16.04
  -5  10   0  122.98   13.93
   5  10   0  108.39   16.04
   5  10   0  106.31   11.93
   5  10   0  108.47   11.59
   5  10   0  130.45   17.47
  -5  10   0  118.85   15.49
  -5  10   0  113.36   22.91
   6 -10   0  396.83   34.01
  -6 -10   0  375.35   34.18
  -6 -10   0  370.48   35.78
   6 -10   0  422.76   33.78
  -6  10   0  369.78   44.02
   6  10   0  423.72   27.48
   6  10   0  449.35   35.18
  -6  10   0  414.06   33.55
  -6  10   0  444.48   31.38
   6  10   0  428.27   27.27
   6  10   0  419.51   34.55
   7 -10   0 1121.73   69.34
   7 -10   0 1000.55   60.33
  -7 -10   0  952.08   69.53
   7 -10   0 1053.89   62.67
  -7 -10   0  928.49   65.10
   7 -10   0  947.13   68.28
   7  10   0 1067.87   70.23
  -7  10   0 1091.96   64.29
  -7  10   0 1017.15   65.22
   7  10   0 1136.47   61.07
   7  10   0 1097.50   60.90
   8 -10   0  885.29   59.23
   8 -10   0  899.04   54.48
  -8 -10   0  733.83   61.95
  -8 -10   0  827.17   53.26
  -8 -10   0  861.81   57.23
   8 -10   0  873.38   49.16
   8 -10   0  839.63   60.80
   8  10   0  906.51   63.40
  -8  10   0  830.99   55.65
  -9 -10   0  490.14   39.28
  -9 -10   0  409.65   43.77
   9 -10   0  510.87   42.55
   9 -10   0  439.10   44.46
  -9 -10   0  486.70   39.94
   9 -10   0  521.72   36.11
   9  10   0  522.98   52.27
  -9  10   0  487.02   39.62
   9  10   0  482.48   31.70
  10 -10   0  100.45   26.95
 -10 -10   0  109.82   21.68
  10 -10   0  137.59   25.63
  10 -10   0  127.15   17.86
 -10 -10   0  114.31   18.50
  10  10   0  108.61   13.24
  10  10   0  105.36   19.86
  10  10   0  149.46   29.62
  11 -10   0  -11.38   24.09
  11 -10   0  -17.37   22.94
 -11 -10   0   16.75   14.33
  11 -10   0   29.09   17.88
  11  10   0   12.13   11.01
  11  10   0   22.27   22.04
  11  10   0   45.51   30.32
  12 -10   0   24.05   16.74
  12 -10   0   40.23   26.47
 -12 -10   0   25.26   17.55
  12 -10   0    9.62   27.07
  12  10   0    7.51   10.55
  12  10   0   10.12   32.22
  12  10   0   -0.41   20.10
  13 -10   0   94.00   22.93
  13 -10   0   63.32   33.13
  13 -10   0   87.49   31.44
  13  10   0   71.62   54.49
  13  10   0  105.15   26.86
  14 -10   0  274.44   45.80
  14 -10   0  192.45   30.84
  14 -10   0  191.31   44.87
  14  10   0  124.71   57.50
  14  10   0  176.37   33.58
  15 -10   0  107.96   31.71
  15 -10   0  148.19   46.76
  15  10   0  190.40   66.47
  15  10   0   73.53   42.10
   0 -11   0    7.14    5.28
   0 -11   0   11.04    7.02
   0  11   0    9.41    7.73
   0  11   0    7.89    5.72
   0  11   0    3.61    9.39
   0  11   0    1.61    5.06
   0  11   0   11.17   12.10
  -1 -11   0  113.64   15.98
   1 -11   0   92.17   12.93
  -1 -11   0  119.68   12.23
   1 -11   0  101.08   14.01
   1  11   0   93.97   13.00
  -1  11   0  106.59   12.25
  -1  11   0  102.12   18.58
   1  11   0  102.95   14.38
  -1  11   0  105.40   15.31
   1  11   0  103.78   13.09
  -1  11   0   75.20   13.58
  -1  11   0  115.16   10.94
  -2 -11   0   10.12    8.92
   2 -11   0   -1.33    6.42
  -2 -11   0    3.71    3.51
  -2 -11   0   -4.32    6.97
   2 -11   0    5.41    5.79
  -2  11   0   -5.50    3.78
   2  11   0    9.77    7.53
   2  11   0   -3.49    6.42
  -2  11   0   -8.27   13.03
   2  11   0   -6.10    6.90
  -2  11   0    6.45    9.93
   3 -11   0   50.34   10.86
  -3 -11   0   63.83   11.17
   3 -11   0   55.44    7.63
  -3 -11   0   53.20   13.99
   3  11   0   55.64   11.64
   3  11   0   51.27   11.07
   3  11   0   52.61    9.35
   3  11   0   45.35    7.13
  -3  11   0   82.94   15.52
  -3  11   0   52.70    9.61
  -3  11   0   66.66    6.71
  -3  11   0   39.55   16.60
   4 -11   0   27.95   10.83
   4 -11   0   34.55    6.40
  -4 -11   0   27.65   12.93
  -4 -11   0   27.15   10.55
   4  11   0   42.84   11.65
  -4  11   0   41.03    9.86
   4  11   0   32.53    6.97
   4  11   0   61.08   12.78
  -4  11   0   37.86   18.20
   4  11   0   59.82    8.75
  -4  11   0   40.51   12.12
   5 -11   0   41.61   12.20
  -5 -11   0   37.55   13.08
   5 -11   0   41.76   11.85
  -5 -11   0   41.08   13.86
   5 -11   0   36.56   12.00
   5  11   0   49.33   14.92
   5  11   0   36.46    7.81
  -5  11   0   46.20   24.90
   5  11   0   40.98    8.19
   5  11   0   35.64   12.67
  -5  11   0   36.58   12.91
  -5  11   0   41.70   11.05
   6 -11   0   11.08    9.24
   6 -11   0    9.66   13.02
  -6 -11   0    6.57   12.53
  -6 -11   0   -9.27   12.90
   6 -11   0   -7.57   13.34
  -6  11   0   14.49   14.31
   6  11   0   -0.54    7.18
   6  11   0   -1.86    6.93
  -6  11   0    5.03   14.35
  -6  11   0   24.50   21.69
   6  11   0   -1.55   11.35
   7 -11   0   49.48   14.71
   7 -11   0   40.46   15.29
   7 -11   0   34.75   10.32
  -7 -11   0    5.73   15.20
  -7 -11   0   39.17   13.18
  -7  11   0   28.20   14.79
   7  11   0   32.36    8.40
  -7  11   0   79.79   15.11
   7  11   0   49.48   10.02
   7  11   0   35.02   16.01
   8 -11   0   30.50    8.77
  -8 -11   0   24.90   20.72
   8 -11   0   63.56   17.25
   8 -11   0   25.96   16.89
  -8 -11   0   62.11   15.00
   8  11   0   31.51   11.47
   8  11   0   17.14   18.88
  -8  11   0   53.57   15.43
   9 -11   0    1.87   18.03
   9 -11   0   15.51   20.05
   9 -11   0   58.12    6.77
   9 -11   0   55.38   14.80
  -9 -11   0   30.08   19.98
  -9 -11   0   40.90   16.50
   9  11   0   80.43   28.06
   9  11   0   38.65   13.50
   9  11   0   55.48    9.90
 -10 -11   0   83.07   18.78
 -10 -11   0   54.05   22.88
  10 -11   0   50.74   23.42
  10 -11   0   41.65   22.11
  10 -11   0   66.95   18.10
  10  11   0   41.55   18.49
  10  11   0   91.98   27.81
  10  11   0   79.72   11.94
  11 -11   0   90.83   27.89
  11 -11   0  131.75   33.98
  11 -11   0  124.74   19.46
 -11 -11   0   78.43   19.14
  11  11   0  123.57   17.32
  11  11   0  105.63   22.62
  11  11   0   89.87   32.59
  12 -11   0   36.38   27.79
 -12 -11   0   71.79   19.10
  12 -11   0   19.30   18.06
  12 -11   0    8.25   33.85
  12  11   0   20.67   22.58
  12  11   0   14.03   38.10
  12  11   0   -7.71   12.15
  13 -11   0  -18.46   32.74
  13 -11   0   20.04   30.98
  13 -11   0   55.43   23.05
  13  11   0  -20.34   53.49
  13  11   0   -8.14   24.56
  14 -11   0   70.96   25.99
  14 -11   0  -23.82   36.29
  14  11   0   34.38   37.00
  14  11   0    3.34   67.10
  15 -11   0   10.27   29.58
  15 -11   0  -36.68   41.38
  15  11   0   34.35   66.89
  15  11   0  138.55   37.62
   0 -12   0 2174.09  122.25
   0 -12   0 2229.32  124.64
   0  12   0 2188.74  123.19
   0  12   0 2006.04  123.57
   0  12   0 2276.66  129.30
   0  12   0 2210.63  121.62
   1 -12   0 2191.69  122.80
   1 -12   0 2228.95  123.81
  -1 -12   0 2106.47  121.05
  -1 -12   0 2173.87  125.28
  -1  12   0 1981.99  124.23
   1  12   0 2119.47  123.23
   1  12   0 2452.40  130.27
  -1  12   0 2194.02  129.14
  -1  12   0 2222.07  122.95
   1  12   0 2130.28  122.86
  -1  12   0 2216.04  120.48
   1  12   0 2130.27  122.08
  -2 -12   0 1005.89   55.79
  -2 -12   0  918.19   60.98
  -2 -12   0  956.38   57.88
   2 -12   0  963.25   57.00
   2 -12   0  997.37   58.62
  -2  12   0  891.58   64.93
  -2  12   0 1055.10   54.58
  -2  12   0  775.97   59.41
   2  12   0  948.98   58.50
   2  12   0  940.92   58.61
   2  12   0  956.91   57.54
   3 -12   0  425.02   28.78
   3 -12   0  437.53   32.37
  -3 -12   0  389.12   34.35
  -3 -12   0  427.03   31.75
   3  12   0  458.55   32.83
  -3  12   0  430.83   25.98
  -3  12   0  410.44   34.18
   3  12   0  436.57   29.29
   3  12   0  419.26   32.24
  -3  12   0  439.76   30.06
   3  12   0  453.80   28.23
  -3  12   0  444.50   41.59
  -4 -12   0   13.55   11.29
   4 -12   0   15.46    9.20
  -4 -12   0   12.50   11.51
   4 -12   0   27.66    6.38
  -4  12   0   30.07   13.02
  -4  12   0    5.17   17.99
   4  12   0   33.15   11.10
   4  12   0   19.14    6.80
   4  12   0   29.48    8.63
  -4  12   0   25.43    9.83
   4  12   0   39.10   12.88
  -5 -12   0  450.89   42.69
   5 -12   0  568.53   40.23
   5 -12   0  615.76   42.21
  -5 -12   0  551.99   40.53
   5  12   0  624.69   35.67
  -5  12   0  522.98   42.43
  -5  12   0  535.21   51.80
   5  12   0  490.28   41.28
  -5  12   0  517.68   38.21
   5  12   0  584.53   42.41
   5  12   0  546.10   34.80
   6 -12   0  582.70   40.02
   6 -12   0  665.34   45.34
   6 -12   0  563.04   43.82
  -6 -12   0  489.86   44.89
   6  12   0  569.32   37.10
  -6  12   0  578.14   41.25
   6  12   0  524.34   44.52
  -6  12   0  544.02   43.94
   6  12   0  590.77   35.68
  -7 -12   0  754.23   59.22
   7 -12   0  989.10   60.84
   7 -12   0  867.08   53.44
  -7 -12   0  765.40   61.25
   7 -12   0  855.21   60.36
   7  12   0  893.09   51.17
   7  12   0  835.22   52.44
   7  12   0  893.98   62.18
  -8 -12   0  639.81   59.90
   8 -12   0  851.64   50.56
   8 -12   0  984.62   61.10
  -8 -12   0  804.58   56.33
   8 -12   0  843.09   60.76
   8  12   0  804.44   62.42
   8  12   0  825.89   51.83
  -9 -12   0  412.83   47.93
   9 -12   0  517.69   32.13
  -9 -12   0  482.60   40.91
   9 -12   0  578.80   49.04
   9 -12   0  627.66   48.53
   9  12   0  511.29   34.29
   9  12   0  538.91   39.34
   9  12   0  584.17   57.51
  10 -12   0  141.66   30.26
 -10 -12   0  164.47   21.52
  10 -12   0  156.28   26.72
  10  12   0  165.65   32.68
  10  12   0  111.78   14.78
  11 -12   0    6.25   24.96
  11 -12   0  -12.96   23.84
 -11 -12   0  -21.20   16.18
  11  12   0    3.13   10.10
  11  12   0   14.69   19.34
  11  12   0   24.27   32.24
  12 -12   0   50.89   32.23
  12 -12   0   58.50   30.88
 -12 -12   0   64.53   21.37
  12  12   0   45.00   39.76
  12  12   0   72.09   24.65
  13 -12   0  162.83   40.16
  13 -12   0  110.17   37.13
  13  12   0  145.11   36.14
  13  12   0  178.61   55.56
  14 -12   0  218.75   45.14
  14  12   0  177.97   37.30
  14  12   0  196.74   75.02
  15 -12   0  202.68   62.41
  15  12   0  115.23   87.03
  15  12   0  127.36   40.00
   0 -13   0   12.94    6.62
   0 -13   0    9.95   10.67
   0  13   0    8.75    6.55
   0  13   0  -19.64   11.88
   0  13   0    3.29    6.29
   0  13   0   28.94   20.77
   0  13   0    2.62   10.69
  -1 -13   0   -3.20    9.19
   1 -13   0    0.46    8.00
   1 -13   0    6.92    8.77
  -1 -13   0    2.61    5.81
  -1  13   0   -2.06    5.04
  -1  13   0   -5.02   16.52
  -1  13   0    1.90    6.64
   1  13   0   -8.73   15.18
  -1  13   0    9.02   13.11
   1  13   0    6.60    7.01
   1  13   0   -7.69    9.02
   1  13   0    4.29    7.00
  -1  13   0   10.94   11.40
  -2 -13   0  147.46   18.56
   2 -13   0  125.51   16.89
  -2 -13   0  139.21   14.53
   2 -13   0  178.12   17.39
  -2 -13   0  110.81   17.67
  -2  13   0  156.72   26.08
   2  13   0  143.74   17.63
  -2  13   0  105.40   19.33
   2  13   0  160.94   20.07
   2  13   0  117.97   15.65
  -2  13   0  156.62   16.22
  -2  13   0  129.71   12.57
  -3 -13   0  200.78   24.62
  -3 -13   0  215.75   22.62
   3 -13   0  239.68   21.95
   3 -13   0  200.99   18.24
   3  13   0  243.61   21.84
   3  13   0  237.83   19.28
  -3  13   0  200.51   21.20
  -3  13   0  199.66   15.20
  -3  13   0  213.27   30.72
  -3  13   0  197.17   26.26
   3  13   0  218.68   22.79
   3  13   0  200.76   22.69
  -4 -13   0  117.91   20.78
  -4 -13   0  182.14   22.64
   4 -13   0  143.55   19.80
   4 -13   0  115.32   13.81
   4  13   0  177.04   24.02
  -4  13   0  174.24   29.07
  -4  13   0  159.07   20.29
   4  13   0  140.20   17.43
  -4  13   0  172.96   24.42
   4  13   0  159.06   16.54
   4  13   0  117.54   18.26
   5 -13   0  160.13   22.17
   5 -13   0  189.03   26.28
  -5 -13   0  175.92   26.08
   5  13   0  211.11   19.33
  -5  13   0  181.23   20.49
  -5  13   0  200.88   25.93
   5  13   0  187.10   18.12
   5  13   0  196.39   25.33
   6 -13   0    3.35   12.19
  -6 -13   0   15.34   13.13
  -6 -13   0   -2.43   14.37
   6 -13   0   19.35   13.05
   6  13   0   13.70    8.29
   6  13   0   10.14   11.20
   6  13   0   15.83   13.34
   7 -13   0   46.96   17.90
  -7 -13   0   30.42   17.18
   7 -13   0   36.61   12.35
   7 -13   0   38.38   16.77
  -7 -13   0   12.53   14.02
   7  13   0   21.37   10.87
   7  13   0   51.15   20.86
   7  13   0   26.32    9.49
   8 -13   0   10.79   18.49
  -8 -13   0   23.51   17.31
   8 -13   0    5.31   11.56
  -8 -13   0   30.49   15.28
   8 -13   0   27.00   17.63
   8  13   0   19.24   12.38
   8  13   0   26.67   20.30
   8  13   0   14.71   10.46
   9 -13   0   11.24    9.79
  -9 -13   0   16.05   13.76
   9 -13   0   27.30   20.59
   9 -13   0  -44.71   19.41
  -9 -13   0   21.00   20.51
   9  13   0    0.90   22.45
   9  13   0   -5.31   14.91
 -10 -13   0   33.80   19.60
  10 -13   0    8.31   23.24
  10 -13   0   27.56   23.23
  10  13   0   33.17   27.64
  10  13   0   35.47   10.78
 -11 -13   0   -9.56   19.66
  11 -13   0    6.38   25.14
  11 -13   0   51.32   29.55
  11  13   0   25.88   22.37
  11  13   0   24.22   13.24
  11  13   0   44.40   43.33
 -12 -13   0   34.15   22.49
  12 -13   0  -21.77   30.15
  12 -13   0   -1.53   32.29
  12  13   0   14.84   24.60
  12  13   0    9.92   50.69
  13 -13   0   78.28   35.40
  13  13   0    8.80   28.45
  13  13   0  -28.29   51.03
  14 -13   0   25.33   40.37
  14  13   0   -9.01   33.39
  14  13   0  -40.04   61.80
  15 -13   0  -27.52   47.34
  15  13   0 -145.04   71.69
  15  13   0  -27.82   39.34
   0 -14   0  934.74   54.54
   0 -14   0  900.66   57.22
   0  14   0  940.25   55.88
   0  14   0  712.75   58.52
   0  14   0  786.47   57.04
   0  14   0  967.89   53.60
   0  14   0  906.32   65.61
   1 -14   0  808.23   50.27
  -1 -14   0  841.50   48.18
   1 -14   0  791.91   50.89
  -1 -14   0  803.01   54.16
   1  14   0  818.63   49.39
   1  14   0  848.55   61.63
   1  14   0  757.82   51.53
   1  14   0  780.08   50.60
  -1  14   0  799.48   60.99
  -1  14   0  870.00   47.71
  -1  14   0  645.12   53.71
  -1  14   0  683.01   54.99
   1  14   0  668.13   53.77
  -1  14   0  810.72   50.18
   2 -14   0  558.13   39.15
   2 -14   0  541.19   38.29
  -2 -14   0  623.92   36.42
  -2 -14   0  528.93   44.53
  -2  14   0  483.62   43.49
   2  14   0  566.58   40.13
  -2  14   0  601.70   57.41
   2  14   0  549.62   39.28
   2  14   0  612.72   39.94
  -2  14   0  604.96   39.19
  -2  14   0  594.18   35.32
  -3 -14   0  141.87   20.35
  -3 -14   0  108.40   19.09
   3 -14   0  135.92   19.03
   3 -14   0   97.44   14.71
   3  14   0  116.04   14.79
  -3  14   0  102.19   11.46
  -3  14   0  119.66   31.37
   3  14   0  113.86   16.41
  -3  14   0  115.86   15.86
   3  14   0  100.47   12.40
  -3  14   0  106.42   20.63
   3  14   0  110.51   17.85
  -4 -14   0   43.06   15.01
   4 -14   0   36.98    7.96
  -4 -14   0   30.97   14.83
   4 -14   0   42.78   12.58
  -4  14   0   28.20   16.04
   4  14   0   29.23    9.45
   4  14   0   50.51   13.56
   4  14   0   37.55   10.51
   5 -14   0  319.35   31.74
  -5 -14   0  274.92   35.42
   5 -14   0  292.18   29.61
   5  14   0  295.20   22.95
   5  14   0  244.43   29.73
   5  14   0  295.85   27.06
   6 -14   0  570.33   46.68
   6 -14   0  612.82   43.13
  -6 -14   0  606.32   48.08
  -6 -14   0  532.85   49.69
   6  14   0  630.69   41.14
   6  14   0  666.32   39.72
   6  14   0  700.65   49.39
   7 -14   0  909.25   59.77
  -7 -14   0  705.13   57.05
  -7 -14   0  729.58   60.81
   7 -14   0  837.13   53.23
   7  14   0  802.02   60.68
   7  14   0  791.21   50.54
   7  14   0  828.70   49.18
   8 -14   0  687.20   47.28
   8 -14   0  714.69   56.15
  -8 -14   0  729.82   55.54
  -8 -14   0  606.64   56.72
   8  14   0  704.99   44.06
   8  14   0  669.38   46.82
   8  14   0  739.66   58.89
  -9 -14   0  387.81   48.24
   9 -14   0  556.04   48.86
  -9 -14   0  478.80   42.00
   9 -14   0  487.93   33.83
   9  14   0  451.14   57.45
  10 -14   0    1.74   23.78
 -10 -14   0   42.58   18.74
  10 -14   0    1.95    7.94
  10  14   0   32.08   12.94
  10  14   0   17.09   31.34
  11 -14   0   46.98   29.46
 -11 -14   0   18.28   18.17
  11  14   0   38.85   15.08
  11  14   0   95.79   38.43
  12 -14   0   76.77   33.86
 -12 -14   0   51.12   25.72
  12  14   0   76.65   28.56
  12  14   0  120.78   49.11
  13 -14   0  138.66   47.73
  13  14   0  233.05   59.89
  13  14   0  104.81   35.18
  14 -14   0  112.45   45.24
  14  14   0  174.88   39.85
  14  14   0  245.51   84.72
   0 -15   0   -8.49    6.45
   0 -15   0    1.81   13.04
   0  15   0  -11.28    9.25
   0  15   0   19.85   22.05
   0  15   0   -4.93    8.62
   0  15   0    5.48   21.64
   0  15   0   10.52   17.35
  -1 -15   0  298.16   22.22
  -1 -15   0  274.23   28.26
   1 -15   0  299.40   24.14
   1 -15   0  278.35   27.67
   1  15   0  276.48   26.59
   1  15   0  263.54   25.21
  -1  15   0  285.64   21.39
  -1  15   0  240.41   34.43
   1  15   0  275.84   28.59
  -1  15   0  298.77   24.56
  -1  15   0  330.64   36.48
   1  15   0  209.78   28.83
  -2 -15   0  219.72   19.79
   2 -15   0  191.81   21.20
   2 -15   0  216.22   22.51
  -2 -15   0  206.07   26.09
   2  15   0  203.57   23.56
   2  15   0  193.64   23.86
  -2  15   0  255.21   22.16
   2  15   0  249.04   24.04
  -2  15   0  240.29   18.51
   3 -15   0  512.65   38.05
  -3 -15   0  501.77   39.55
   3 -15   0  448.65   35.01
  -3 -15   0  442.33   40.83
  -3  15   0  502.70   31.58
   3  15   0  539.01   39.58
  -3  15   0  536.20   38.13
   3  15   0  522.73   39.14
  -3  15   0  529.08   37.36
   3  15   0  543.91   34.82
  -4 -15   0  399.94   42.39
   4 -15   0  477.53   37.16
   4 -15   0  455.70   38.23
   4 -15   0  399.92   29.87
   4  15   0  491.57   31.90
   4  15   0  455.79   35.18
   4  15   0  473.43   37.74
   5 -15   0  225.63   30.76
  -5 -15   0  209.51   29.10
   5 -15   0  246.88   27.68
   5  15   0  242.24   21.60
   5  15   0  240.15   26.09
   5  15   0  231.05   29.22
   6 -15   0   54.69   16.28
  -6 -15   0   28.16   18.00
   6 -15   0   61.49   17.11
  -6 -15   0   34.39   15.77
   6  15   0   56.36   18.51
   6  15   0   38.53   10.24
   6  15   0   44.94   13.58
  -7 -15   0    8.20   18.75
  -7 -15   0    9.84   17.75
   7 -15   0   17.81   15.28
   7 -15   0    6.06   16.37
   7  15   0    8.62   16.98
   7  15   0   23.22   10.04
   7  15   0   -8.09   15.28
   8 -15   0    5.15   13.25
  -8 -15   0   11.77   21.04
   8 -15   0  -23.04   17.31
  -8 -15   0   -2.82   20.29
   8  15   0   18.81   16.39
   8  15   0    3.03   11.67
   8  15   0   -6.31   20.76
  -9 -15   0   72.67   25.91
  -9 -15   0   85.86   20.18
   9 -15   0   93.14   25.03
   9 -15   0   93.99   16.11
   9  15   0   44.49   28.20
 -10 -15   0  218.94   29.17
  10 -15   0  168.91   33.72
  10  15   0  205.45   23.17
  10  15   0  224.91   47.93
  11 -15   0  251.75   38.92
 -11 -15   0  217.17   31.93
  11  15   0  281.24   58.01
  11  15   0  183.18   22.42
 -12 -15   0  135.77   31.08
  12 -15   0  130.28   38.04
  12  15   0  177.97   62.65
  12  15   0  142.30   32.25
  13 -15   0   92.16   41.18
  13  15   0   97.89   35.11
  13  15   0   53.09   70.98
  14 -15   0  -15.41   43.99
  14  15   0  -70.51   36.91
  14  15   0  110.66   87.81
   0 -16   0  393.68   33.49
   0 -16   0  395.09   30.20
   0  16   0  343.31   31.10
   0  16   0  415.09   29.16
   1 -16   0  209.49   25.42
  -1 -16   0  201.22   25.16
  -1 -16   0  162.13   17.92
   1 -16   0  168.48   20.22
  -1  16   0  231.21   20.28
   1  16   0  174.34   22.33
  -1  16   0  201.58   21.88
   1  16   0  203.71   22.16
   1  16   0  187.04   23.72
   2 -16   0   69.56   14.73
  -2 -16   0   73.25   18.09
   2 -16   0   45.59   12.08
  -2 -16   0   57.01   10.22
   2  16   0   46.35   19.08
  -2  16   0   72.49   13.50
   2  16   0   78.03   15.15
   2  16   0   77.63   14.47
  -2  16   0   98.25   13.99
   3 -16   0   18.30   12.16
  -3 -16   0   37.73   15.49
   3 -16   0   17.44   10.88
  -3  16   0   28.13    7.48
   3  16   0   23.07   15.45
  -3  16   0   37.80   11.14
   3  16   0    7.57   10.48
   3  16   0   25.06   16.20
   4 -16   0    9.75    8.41
  -4 -16   0    4.95   19.61
   4 -16   0   22.42   11.95
   4 -16   0   20.38   14.77
   4  16   0   27.51   13.55
   4  16   0    2.48    8.54
   4  16   0   20.67   15.15
   5 -16   0   64.53   17.32
  -5 -16   0   53.25   18.19
   5 -16   0  111.80   19.12
  -5 -16   0   81.35   22.56
   5  16   0   89.96   13.24
   5  16   0   87.59   17.40
   5  16   0   89.07   19.25
  -6 -16   0  286.25   34.58
   6 -16   0  275.40   32.03
   6 -16   0  290.37   29.16
  -6 -16   0  292.82   37.60
   6  16   0  222.57   33.20
   6  16   0  269.56   23.97
   6  16   0  263.41   29.07
  -7 -16   0  277.87   36.33
   7 -16   0  256.63   33.37
   7 -16   0  330.24   37.15
  -7 -16   0  314.61   41.22
   7  16   0  340.51   25.92
   7  16   0  313.17   33.33
   7  16   0  345.34   39.50
  -8 -16   0  242.57   34.94
   8 -16   0  218.45   26.21
   8 -16   0  233.03   32.69
  -8 -16   0  279.07   36.74
   8  16   0  278.39   37.74
   8  16   0  230.40   23.89
   9 -16   0   56.07   24.53
  -9 -16   0   56.80   24.88
   9 -16   0   29.50   16.22
  -9 -16   0   73.97   25.54
   9  16   0   67.61   29.88
 -10 -16   0   -6.11   20.29
  10 -16   0   -9.64   25.33
  10 -16   0    5.22   14.88
  10  16   0    5.25   12.91
  10  16   0  -21.84   42.95
 -11 -16   0  -17.52   24.57
  11 -16   0  -22.60   29.96
  11  16   0   40.25   52.27
  11  16   0   34.25   17.69
  12 -16   0   29.13   34.77
 -12 -16   0   70.22   31.05
  12  16   0  136.59   61.80
  12  16   0   41.42   37.35
  13 -16   0  131.60   43.56
  13  16   0   93.57   45.23
  13  16   0   19.31   76.32
  14  16   0   83.93   77.99
  14  16   0   89.27   43.29
   0 -17   0   -8.16    7.43
   0 -17   0   -8.92   12.12
   0  17   0   -4.32   23.04
   0  17   0  -13.74    9.10
   0  17   0   -7.01   11.71
  -1 -17   0  315.98   33.50
   1 -17   0  344.65   33.87
   1 -17   0  395.48   29.54
  -1 -17   0  322.42   27.66
  -1  17   0  360.71   30.60
   1  17   0  305.57   36.87
  -1  17   0  379.06   28.65
   1  17   0  391.40   31.96
   1  17   0  333.55   29.85
  -2 -17   0  557.80   34.81
  -2 -17   0  493.27   45.50
   2 -17   0  523.80   38.07
   2 -17   0  449.43   38.65
   2  17   0  461.55   46.01
  -2  17   0  544.14   40.43
  -2  17   0  521.65   34.51
   2  17   0  525.42   40.53
   3 -17   0  512.23   46.80
   3 -17   0  687.75   43.71
   3 -17   0  499.05   41.91
  -3 -17   0  510.67   47.41
  -3  17   0  620.63   42.72
   3  17   0  557.19   38.55
   3  17   0  488.70   46.75
   3  17   0  670.62   45.99
  -3  17   0  591.08   36.19
   4 -17   0  774.89   53.57
   4 -17   0  784.48   56.42
  -4 -17   0  684.47   57.61
   4  17   0  752.97   48.14
   4  17   0  740.82   54.68
   4  17   0  795.91   56.30
  -5 -17   0  372.33   40.14
  -5 -17   0  325.52   40.86
   5 -17   0  442.74   37.93
   5 -17   0  356.76   37.02
   5  17   0  435.49   38.08
   5  17   0  442.62   40.58
   5  17   0  396.77   30.51
  -6 -17   0  116.98   24.44
   6 -17   0  159.78   23.43
  -6 -17   0  116.91   27.26
   6 -17   0   93.66   21.93
   6  17   0  122.41   24.50
   6  17   0  143.13   16.33
   6  17   0   77.56   19.75
   7 -17   0    2.81   16.72
  -7 -17   0   55.45   21.82
  -7 -17   0   49.46   21.64
   7 -17   0   37.97   18.19
   7  17   0   12.91   11.13
   7  17   0   81.15   22.29
  -8 -17   0   15.02   19.87
   8 -17   0   18.84   21.02
   8 -17   0   -0.01   19.34
  -8 -17   0    5.52   23.32
   8  17   0   -4.92   26.23
   8  17   0   15.57   13.39
   9 -17   0   90.49   18.89
   9 -17   0  160.41   31.52
  -9 -17   0  122.86   26.63
   9  17   0  140.86   35.96
 -10 -17   0  192.30   35.14
  10 -17   0  243.97   37.96
  10  17   0  154.00   50.07
  11 -17   0  296.58   43.36
 -11 -17   0  202.47   36.77
  11  17   0  185.98   61.20
  12 -17   0  130.51   40.34
 -12 -17   0  170.43   36.28
  12  17   0   72.36   65.15
  12  17   0  129.85   36.87
  13 -17   0   37.14   42.99
  13  17   0  116.83   39.12
  13  17   0   87.30   83.88
   0 -18   0   19.24   16.47
   0 -18   0    7.27    9.72
   0  18   0   -2.95   11.57
   0  18   0   -6.27   21.54
   0  18   0    1.69   13.79
   1 -18   0    8.67   15.19
   1 -18   0    4.26   10.13
  -1 -18   0    1.25    8.02
  -1 -18   0   -9.21   15.54
   1  18   0   -4.80   21.07
  -1  18   0  -10.03   10.64
   1  18   0   11.34   14.45
  -1  18   0    7.13   12.16
   2 -18   0   25.29   17.19
  -2 -18   0    6.68   16.38
   2 -18   0    6.86   11.23
   2 -18   0   -0.37   13.91
  -2  18   0   20.46   10.71
   2  18   0    1.93   19.45
  -2  18   0   -5.42   12.94
   2  18   0   -5.08   12.11
   3 -18   0    2.21   11.94
   3 -18   0   -3.60   13.58
   3 -18   0   18.59   16.78
  -3 -18   0   11.62   19.28
   3  18   0   -6.98   20.81
   3  18   0   -5.12   13.24
   3  18   0    2.77   10.15
  -3  18   0    0.34   11.89
  -3  18   0    4.71   10.13
   4 -18   0   -4.79   12.42
   4 -18   0  -15.69   17.54
  -4 -18   0  -17.44   15.24
  -4 -18   0  -17.17   17.36
  -4  18   0   13.81   12.90
   4  18   0    1.36   14.99
   4  18   0   18.16   20.70
   5 -18   0   -2.63   14.14
  -5 -18   0   -1.98   17.40
   5 -18   0  -13.42   15.75
  -5 -18   0    7.12   18.60
   5  18   0   23.47   20.37
   5  18   0  -24.99   16.31
   5  18   0   -4.04   11.57
  -6 -18   0   60.16   25.79
   6 -18   0   26.42   18.57
  -6 -18   0   26.32   21.11
   6 -18   0   45.40   21.25
   6  18   0   41.74   26.76
   6  18   0   39.76   23.59
   6  18   0   12.62   12.07
  -7 -18   0   23.92   28.89
   7 -18   0   18.64   19.75
   7 -18   0   70.08   19.98
  -7 -18   0   43.90   21.73
   7  18   0   28.72   23.48
   7  18   0   38.90   14.56
   8 -18   0  -17.72   17.35
  -8 -18   0  -24.77   20.34
   8 -18   0    5.68   21.32
  -8 -18   0  -15.69   25.58
   8  18   0  -26.54   33.53
   8  18   0    2.54   12.97
   9 -18   0   17.43   21.00
  -9 -18   0  -28.73   22.33
   9 -18   0  -38.18   24.71
   9  18   0   48.10   32.28
  10 -18   0  -10.06   36.50
 -10 -18   0   25.45   30.85
  10  18   0    2.54   41.37
  11 -18   0  -31.18   32.65
 -11 -18   0   47.59   34.47
  11  18   0  -39.65   46.87
  11  18   0   15.56   21.53
 -12 -18   0    6.42   36.24
  12 -18   0   23.36   39.71
  12  18   0   47.60   67.66
  12  18   0   35.15   35.62
  13 -18   0   -1.23   46.25
  13  18   0  -34.76   40.29
  13  18   0  -33.06   88.22
   0 -19   0   -4.20   11.90
   0 -19   0   10.51   14.44
   0  19   0   -8.46   11.88
   1 -19   0  255.70   25.22
  -1 -19   0  220.43   28.48
   1 -19   0  214.16   27.55
  -1 -19   0  242.26   22.93
   1 -19   0  212.21   28.89
  -1  19   0  266.10   28.37
  -1  19   0  252.73   24.94
   1  19   0  261.49   28.30
   2 -19   0  521.95   39.62
  -2 -19   0  448.69   44.08
   2 -19   0  432.41   40.55
  -2 -19   0  454.84   47.64
   2 -19   0  566.89   47.54
   2  19   0  466.31   39.15
  -2  19   0  554.03   42.81
   2  19   0  512.73   44.92
  -2  19   0  493.78   35.98
   2  19   0  531.00   54.46
   3 -19   0  695.16   50.11
  -3 -19   0  582.72   55.25
   3 -19   0  737.24   58.74
  -3 -19   0  572.20   54.18
  -3  19   0  740.22   43.42
   3  19   0  586.14   59.55
   3  19   0  736.02   53.16
   3  19   0  646.38   45.37
  -3  19   0  719.57   52.72
  -4 -19   0  717.89   65.01
  -4 -19   0  777.92   66.75
   4 -19   0  933.46   61.55
   4 -19   0  969.64   68.73
   4  19   0  785.44   68.24
   4  19   0  931.44   65.06
   4  19   0  918.46   55.35
  -4  19   0  897.60   60.49
   5 -19   0  474.86   45.05
  -5 -19   0  438.61   49.05
  -5 -19   0  408.70   48.86
   5 -19   0  520.57   44.52
   5  19   0  527.37   48.63
  -5  19   0  574.42   46.32
   5  19   0  524.08   37.23
   6 -19   0  260.13   32.98
  -6 -19   0  153.51   32.51
  -6 -19   0  243.19   36.81
   6 -19   0  234.02   32.28
   6  19   0  205.62   32.53
   6  19   0  224.09   24.48
   7 -19   0   17.84   21.14
   7 -19   0   17.66   19.82
  -7 -19   0   28.87   30.19
  -7 -19   0   22.45   26.43
   7  19   0    7.42   14.94
   7  19   0   -5.12   23.45
   8 -19   0  -41.03   21.90
  -8 -19   0   11.15   28.82
   8 -19   0   18.92   20.85
  -8 -19   0  -21.65   24.18
   8  19   0   -8.48   30.77
   8  19   0    1.30   16.84
  -9 -19   0   92.42   26.97
   9 -19   0  108.18   38.34
   9 -19   0   83.50   26.06
   9  19   0  101.83   40.55
  10 -19   0  195.14   38.78
 -10 -19   0  135.74   34.91
  10  19   0  338.52   55.09
  11 -19   0  150.86   42.42
 -11 -19   0  208.13   38.32
  11  19   0  336.85   62.30
  12 -19   0  129.81   45.13
 -12 -19   0   79.65   44.14
  12  19   0  125.22   41.48
  12  19   0  178.73   65.90
  13 -19   0   34.36   66.79
  13  19   0  101.63   53.88
  13  19   0  204.76  102.78
   0 -20   0  349.50   41.99
   0 -20   0  256.05   33.86
   0 -20   0  337.07   28.38
   0  20   0  301.63   32.13
   1 -20   0  208.84   29.68
   1 -20   0  273.57   29.94
  -1 -20   0  251.96   26.74
  -1 -20   0  201.52   31.22
   1 -20   0  304.05   39.77
  -1 -20   0  181.28   34.18
  -1  20   0  264.49   30.77
   1  20   0  285.50   31.77
  -2 -20   0   73.68   22.89
   2 -20   0   69.46   15.60
   2 -20   0   33.41   22.74
   2 -20   0   53.41   18.11
  -2 -20   0   37.35   19.24
   2  20   0   53.08   18.13
  -2  20   0   36.15   15.22
   2  20   0   29.68   15.07
  -2  20   0   50.95   19.62
   3 -20   0  -13.44   14.01
   3 -20   0    4.74   23.42
  -3 -20   0    5.36   21.04
  -3 -20   0   43.02   21.05
   3  20   0  -12.77   14.52
   3  20   0    9.12   17.16
   3  20   0   35.12   32.21
  -3  20   0    2.35   11.87
  -3  20   0   -4.18   14.31
  -4 -20   0  -17.10   20.06
  -4 -20   0  -11.32   19.83
   4 -20   0   21.99   15.69
  -4  20   0   14.72   15.77
   4  20   0    0.45   23.48
   4  20   0   13.84   14.18
   5 -20   0   28.61   17.94
  -5 -20   0   38.73   23.93
  -5 -20   0   24.99   23.14
   5 -20   0   28.44   19.26
  -5  20   0   21.02   16.21
   5  20   0   -8.60   20.79
   5  20   0   10.95   14.31
  -6 -20   0   42.82   23.44
   6 -20   0  100.25   27.38
  -6 -20   0   78.91   29.03
   6 -20   0  121.41   24.08
   6  20   0   97.47   16.70
   6  20   0   27.58   23.09
   7 -20   0  106.81   25.83
  -7 -20   0   87.19   30.14
   7 -20   0   94.57   23.86
  -7 -20   0  123.07   33.80
   7  20   0   73.28   35.33
   7  20   0   92.25   18.79
   8 -20   0   47.00   23.69
   8 -20   0   67.64   27.40
  -8 -20   0   66.47   28.69
   8  20   0   59.82   40.78
   9 -20   0  -18.19   29.30
   9 -20   0   26.31   23.60
  -9 -20   0   99.11   37.04
   9  20   0   -4.01   47.84
 -10 -20   0  -18.11   37.98
  10 -20   0   48.55   33.23
  10  20   0   86.09   61.87
 -11 -20   0   17.59   41.36
  11 -20   0   -8.39   39.26
  11  20   0   95.90   73.25
  12 -20   0   35.86   56.04
 -12 -20   0   15.84   46.76
  12  20   0   90.78   69.48
   0 -21   0  -41.96   20.26
   0 -21   0  -24.28   20.29
   0 -21   0   -5.35   11.23
   0  21   0  -16.89   18.81
  -1 -21   0  136.17   28.05
   1 -21   0  193.76   32.93
  -1 -21   0  182.66   22.11
   1 -21   0  126.41   24.68
   1 -21   0  173.92   23.08
  -1 -21   0  134.55   25.90
   1  21   0  188.93   27.69
  -1  21   0  176.36   24.88
  -2 -21   0  187.05   31.14
   2 -21   0  166.08   34.65
   2 -21   0  208.47   27.43
   2 -21   0  134.18   27.06
  -2 -21   0  171.58   28.43
   2  21   0  215.86   23.93
  -2  21   0  225.42   30.02
   2  21   0  186.44   28.19
  -3 -21   0  270.03   39.82
  -3 -21   0  295.26   40.06
   3 -21   0  316.15   34.25
   3 -21   0  321.03   38.59
   3  21   0  295.59   38.91
   3  21   0  297.12   33.12
  -3  21   0  305.16   35.19
   4 -21   0  530.97   43.44
  -4 -21   0  297.82   46.37
   4 -21   0  392.29   47.66
  -4 -21   0  416.85   50.34
   4  21   0  440.11   47.98
  -4  21   0  461.33   45.83
   4  21   0  476.27   38.33
  -5 -21   0  158.33   34.18
  -5 -21   0  171.17   37.27
   5 -21   0  174.05   30.26
   5 -21   0  165.19   31.04
  -5  21   0  209.17   31.48
   5  21   0  185.15   21.86
   5  21   0  157.83   31.76
   6 -21   0   55.48   27.43
   6 -21   0   35.42   22.11
  -6 -21   0   19.61   24.84
  -6 -21   0    5.24   27.34
   6  21   0  -15.42   26.87
  -6  21   0   69.77   21.35
   6  21   0   43.56   17.96
   7 -21   0   13.91   24.69
   7 -21   0   14.78   21.11
  -7 -21   0   11.62   30.36
  -7 -21   0   18.20   29.23
   7  21   0  -16.29   16.76
   7  21   0   26.66   30.29
   8 -21   0   62.20   27.47
  -8 -21   0   32.97   37.70
   8 -21   0   32.05   27.28
   8  21   0   87.96   39.97
   9 -21   0   77.83   33.12
  -9 -21   0  108.86   35.34
   9 -21   0   20.80   26.63
   9  21   0  108.82   45.75
 -10 -21   0  126.24   44.00
  10 -21   0  174.28   42.92
  10  21   0  258.57   59.77
  11 -21   0  184.67   47.66
 -11 -21   0  256.06   45.70
  11  21   0  378.10   73.08
 -12 -21   0   60.38   57.15
   0 -22   0  194.44   32.87
   0 -22   0  285.24   37.86
   0 -22   0  283.59   31.73
   0  22   0  292.23   35.63
  -1 -22   0  188.57   35.68
  -1 -22   0  197.85   30.95
   1 -22   0  285.48   30.50
  -1 -22   0  251.21   29.83
   1 -22   0  188.62   29.71
   1 -22   0  279.27   35.95
   1  22   0  310.97   36.98
  -1  22   0  317.76   35.83
   2 -22   0   85.50   28.32
  -2 -22   0  128.75   32.44
   2 -22   0  167.35   23.27
  -2 -22   0  117.38   28.11
   2  22   0  148.72   26.78
  -2  22   0  192.51   27.01
   2  22   0  164.84   24.30
   3 -22   0   35.07   23.65
  -3 -22   0  -26.48   23.50
   3 -22   0    9.59   15.77
  -3 -22   0   18.08   22.47
  -3  22   0   22.51   18.85
   3  22   0    0.69   15.25
   3  22   0   55.38   23.49
  -4 -22   0   47.82   27.83
   4 -22   0   56.99   19.48
  -4 -22   0   23.34   25.13
   4 -22   0   80.28   26.71
  -4  22   0   76.00   20.14
   4  22   0   26.26   25.63
   4  22   0   21.30   17.95
  -5 -22   0  145.08   34.09
   5 -22   0  165.70   30.63
  -5 -22   0  211.66   36.82
   5 -22   0  186.44   32.24
   5  22   0  179.21   35.36
  -5  22   0  212.57   30.34
   5  22   0  157.40   25.25
  -6 -22   0  162.89   41.73
  -6 -22   0  144.77   36.61
   6 -22   0  192.19   34.96
   6 -22   0  248.24   33.75
   6  22   0  127.88   42.32
   6  22   0  197.65   23.05
  -6  22   0  239.79   32.33
   7 -22   0  166.87   34.15
  -7 -22   0  219.15   40.07
   7 -22   0  229.19   36.18
  -7  22   0  194.21   34.43
   7  22   0  188.46   41.99
   8 -22   0  235.34   36.70
   8 -22   0  298.33   40.82
  -8 -22   0  179.32   46.55
   8  22   0  297.49   50.33
  -9 -22   0  267.77   45.06
   9 -22   0  205.78   43.14
   9  22   0  265.86   56.40
  10 -22   0   39.19   40.86
 -10 -22   0   57.38   39.42
  10  22   0  161.63   58.80
 -11 -22   0  -29.28   49.76
  11 -22   0   18.26   45.37
  11  22   0   89.38   87.77
   0 -23   0    0.08   25.43
   0 -23   0   11.61   17.83
   0 -23   0  -11.32   30.90
   0  23   0  -24.72   19.17
  -1 -23   0   23.52   26.54
  -1 -23   0   36.86   28.13
  -1 -23   0   21.86   16.74
   1 -23   0   25.39   14.74
   1 -23   0    8.81   24.86
   1  23   0   30.56   21.53
  -1  23   0   36.55   21.69
  -2 -23   0   55.33   31.55
  -2 -23   0   46.18   34.18
   2 -23   0   26.50   26.78
   2 -23   0   75.79   19.06
   2  23   0   57.27   25.74
   2  23   0   70.86   20.69
  -2  23   0   50.40   22.36
  -3 -23   0  129.15   32.35
   3 -23   0   52.42   18.80
  -3 -23   0   54.02   32.52
   3 -23   0   82.15   28.40
   3  23   0   74.05   19.84
   3  23   0   78.26   28.65
  -3  23   0   89.65   24.25
  -4 -23   0  107.34   30.91
  -4 -23   0   65.42   28.95
   4 -23   0   92.71   30.91
   4 -23   0   62.27   21.92
  -4  23   0   66.62   23.65
   4  23   0   14.12   28.51
   4  23   0   64.43   21.14
  -5 -23   0   76.27   33.13
  -5 -23   0   43.77   33.13
   5 -23   0   98.21   30.33
   5 -23   0   68.73   34.53
   5  23   0   76.53   32.07
   5  23   0   24.34   22.76
  -5  23   0   35.94   28.52
   6 -23   0   54.87   33.54
  -6 -23   0   30.07   37.08
   6 -23   0  -17.85   30.00
   6  23   0  -12.50   31.21
  -6  23   0  -59.84   23.94
   7 -23   0   -5.98   30.92
   7 -23   0    2.58   27.27
  -7 -23   0    1.62   32.06
   7  23   0    3.72   46.22
  -7  23   0   21.21   32.40
  -8 -23   0   -3.81   42.80
   8 -23   0  -12.80   30.94
   8 -23   0   67.85   34.20
   8  23   0   51.28   44.90
  -8  23   0    5.62   29.51
   9 -23   0   74.54   37.43
  -9 -23   0    5.46   36.58
   9  23   0   32.61   54.72
  -9  23   0   30.49   35.08
 -10 -23   0   77.16   44.11
  10 -23   0  -10.81   41.58
  10  23   0  -13.85   65.13
   0 -24   0  313.21   46.59
   0 -24   0  331.34   35.46
   0  24   0  402.62   46.24
   1 -24   0  377.92   46.78
   1 -24   0  346.18   37.34
  -1 -24   0  425.58   49.81
   1  24   0  371.20   48.22
  -1  24   0  410.39   47.22
   1  24   0  398.15   42.99
   2 -24   0  212.37   28.45
  -2 -24   0  218.34   39.51
  -2 -24   0  180.10   35.66
   2 -24   0  197.59   37.82
  -2  24   0  234.14   33.86
   2  24   0  271.59   38.83
   2  24   0  223.68   31.12
   3 -24   0   24.21   20.92
  -3 -24   0  -18.60   28.32
  -3 -24   0    7.01   29.97
   3 -24   0   75.91   36.62
   3  24   0   30.19   23.05
  -3  24   0   30.35   23.48
   3  24   0  -28.69   27.55
  -4 -24   0    5.41   30.86
   4 -24   0    6.44   22.71
   4 -24   0   26.96   35.33
   4  24   0   18.41   22.98
   4  24   0   60.33   36.21
  -4  24   0   23.67   24.35
   5 -24   0  152.85   40.94
   5 -24   0  104.24   34.12
  -5 -24   0  124.51   38.60
  -5  24   0  158.20   32.46
   5  24   0  113.31   38.88
  -6 -24   0  148.02   49.44
   6 -24   0  199.99   43.33
   6 -24   0  258.47   42.18
  -6  24   0  295.93   40.71
   6  24   0  185.87   45.02
   7 -24   0  230.15   37.17
   7 -24   0  145.24   35.29
  -7 -24   0   71.89   39.27
   7  24   0  191.78   48.97
  -7  24   0  226.26   39.46
   8 -24   0  189.76   41.09
   8 -24   0  173.65   42.64
  -8 -24   0  181.68   51.50
   8  24   0  142.64   63.61
  -8  24   0  273.37   49.25
   9 -24   0  169.56   45.56
  -9 -24   0  173.80   47.53
   9  24   0   78.78   63.18
  -9  24   0  148.59   52.47
 -10 -24   0    3.89   55.92
 -10  24   0   42.33   45.49
   0 -25   0  -13.55   30.26
   0 -25   0    5.01   18.65
   0  25   0   -0.19   24.65
   1 -25   0    2.26   30.98
  -1 -25   0  -22.49   30.27
   1 -25   0    7.84   19.71
  -1  25   0   29.00   26.71
   1  25   0  -25.32   24.36
   1  25   0    2.24   32.04
   2 -25   0  -57.22   35.98
  -2 -25   0   25.24   32.01
   2 -25   0   92.17   27.58
   2  25   0  -25.57   29.67
  -2  25   0   14.88   25.94
   2  25   0  -12.19   22.68
  -3 -25   0   50.90   42.19
   3 -25   0    6.67   32.82
   3 -25   0    0.50   21.02
   3  25   0   25.41   31.29
  -3  25   0   -9.45   26.46
   3  25   0  -24.19   22.23
   4 -25   0   32.06   26.49
  -4 -25   0  -24.97   34.18
   4 -25   0   58.98   40.85
  -4  25   0   40.70   33.42
   4  25   0   51.07   33.28
   5 -25   0  -14.54   31.02
  -5 -25   0   -7.50   36.33
   5 -25   0  -23.47   32.86
  -5  25   0   13.41   28.72
   5  25   0  -63.61   35.07
  -6 -25   0   35.23   35.34
   6 -25   0  -56.60   35.17
   6 -25   0  -43.42   38.28
  -6  25   0   13.42   32.09
   6  25   0  -51.79   50.41
   7 -25   0   53.68   34.58
   7 -25   0   11.81   34.29
  -7 -25   0   23.68   47.99
  -7  25   0   36.92   42.36
   7  25   0  -29.75   50.11
  -8 -25   0  -78.26   51.49
   8 -25   0  -30.74   36.46
  -8  25   0  -19.34   36.69
   8  25   0  -58.65   66.93
  -9 -25   0  -15.80   46.10
   9 -25   0   45.73   45.99
   9  25   0 -113.31   66.31
  -9  25   0   43.81   43.31
   0 -26   0  493.95   51.99
   0 -26   0  504.16   62.32
   0  26   0  486.86   68.09
   1 -26   0  396.73   44.51
   1 -26   0  361.78   51.86
  -1 -26   0  372.00   52.36
   1  26   0  505.65   52.82
   1  26   0  445.36   59.65
  -1  26   0  459.95   65.41
   2 -26   0  176.11   42.38
  -2 -26   0  130.69   38.81
   2 -26   0  167.12   34.45
  -2  26   0  161.69   36.47
   2  26   0  147.22   30.29
   2  26   0  153.58   39.48
   3 -26   0   -6.65   35.29
   3 -26   0    9.21   25.15
  -3 -26   0   62.78   38.40
  -3  26   0   34.62   31.10
   3  26   0  -48.45   39.21
   4 -26   0   49.48   38.04
  -4 -26   0  -52.24   44.44
   4 -26   0  -13.43   25.86
   4  26   0  -41.32   37.65
  -4  26   0  -29.97   37.73
   5 -26   0   18.42   35.82
   5 -26   0   97.73   39.29
  -5 -26   0  -26.76   47.94
   5  26   0   25.20   54.91
  -5  26   0   34.22   33.32
   6 -26   0  161.60   43.75
  -6 -26   0   84.22   42.20
   6 -26   0  103.06   38.20
  -6  26   0  132.39   44.80
   6  26   0   85.96   48.59
   7 -26   0  202.67   43.90
   7 -26   0  154.12   41.65
  -7 -26   0  148.74   53.34
   7  26   0  101.38   70.49
  -7  26   0  152.06   44.53
  -8 -26   0   58.95   58.97
   8 -26   0  187.85   46.01
  -8  26   0  146.02   56.59
   8  26   0  102.39   71.26
   0 -27   0  -33.08   36.35
   0  27   0  -31.91   32.99
   0  27   0   28.90   35.39
  -1 -27   0   48.01   41.53
   1 -27   0   66.99   45.63
   1 -27   0   16.57   25.36
  -1  27   0   62.26   33.83
   1  27   0    9.37   31.49
   1  27   0  108.34   37.98
   2 -27   0   96.56   33.75
  -2 -27   0   96.43   42.08
   2 -27   0   20.27   40.24
   2  27   0   69.54   38.35
  -2  27   0   64.80   43.73
  -3 -27   0   63.94   41.20
   3 -27   0  110.61   52.13
   3 -27   0  119.03   31.26
  -3  27   0  156.18   38.54
   3  27   0  106.25   54.12
   4 -27   0  109.98   32.58
  -4 -27   0  133.14   47.83
   4 -27   0   83.72   42.25
  -4  27   0  163.65   47.87
   4  27   0  123.67   47.35
  -5 -27   0   55.76   44.62
   5 -27   0   29.54   47.91
   5 -27   0   89.48   34.61
   5  27   0  125.46   50.89
  -5  27   0  143.44   49.03
   6 -27   0   95.14   38.32
   6 -27   0   87.32   42.94
  -6 -27   0   30.48   46.62
  -6  27   0   66.40   42.36
   6  27   0   51.83   65.76
   7 -27   0    2.65   54.79
  -7 -27   0   66.33   49.76
   7 -27   0  -64.83   41.09
  -7  27   0  -40.75   44.96
   7  27   0   86.69   61.01
   0 -28   0  124.58   44.89
   0  28   0  100.16   41.51
   0  28   0  146.66   49.11
  -1 -28   0  161.57   47.59
   1 -28   0   98.96   45.37
   1 -28   0  137.42   32.87
  -1  28   0  118.12   42.14
   1  28   0   98.53   51.73
   2 -28   0   84.23   32.72
  -2 -28   0   51.35   45.34
   2 -28   0   61.42   44.22
   2  28   0   24.38   54.44
  -2  28   0   87.78   40.95
   3 -28   0  -28.68   37.01
  -3 -28   0   66.04   54.87
   3 -28   0   64.96   44.69
  -3  28   0    9.15   39.48
   3  28   0   -2.67   45.62
  -4 -28   0  -17.18   45.10
   4 -28   0    4.08   42.32
   4 -28   0  106.81   54.20
   4  28   0    2.68   47.81
  -4  28   0   20.60   51.06
   5 -28   0   28.45   37.40
   5 -28   0   48.93   44.61
  -5 -28   0  -16.49   48.74
  -5  28   0   36.54   43.07
   5  28   0   70.42   58.26
   0 -29   0   46.25   45.59
   0  29   0  -28.34   43.73
   1 -29   0    3.74   47.43
  -1 -29   0   -8.09   60.60
  -1  29   0   55.99   55.13
   1  29   0   98.61   50.01
   2 -29   0   64.11   47.01
  -2 -29   0   44.12   61.86
   2 -29   0   62.20   36.35
  -2  29   0  100.76   48.32
   2  29   0  107.08   49.92
   3 -29   0  141.62   46.32
   3 -29   0  216.13   64.07
  -3 -29   0  144.83   57.35
   3  29   0  126.53   59.24
  -3  29   0  186.17   52.62
  17   0  -1   71.45   77.04
  17   0  -1   17.88   41.71
  17   0  -1   64.60   58.68
  16   0  -1   16.01   37.77
  16   0  -1   61.87   52.32
  16   0  -1   33.76   27.48
  15   0  -1  -21.73   47.81
  15   0  -1   -0.83   35.26
  15   0  -1  -55.09   21.66
  14   0  -1   -1.17   21.27
  14   0  -1  -22.98   30.72
  14   0  -1   46.12   41.69
  13   0  -1    6.64   33.25
  13   0  -1   -1.08   15.70
  13   0  -1   -9.40   15.43
  12   0  -1   -9.55   12.91
  12   0  -1   13.36   12.76
  12   0  -1   28.01   20.67
  12   0  -1  -15.37   27.97
  11   0  -1   30.24   17.99
  11   0  -1  -11.86   10.51
  11   0  -1   -7.94   11.65
  11   0  -1   -5.82   18.03
  10   0  -1   -8.48   20.80
 -10   0   1    1.57   13.72
  10   0  -1  -11.18    8.69
  10   0  -1   -7.00   14.02
  10   0  -1    0.28    7.22
   9   0  -1   -3.72    6.17
   9   0  -1    9.52   14.85
   9   0  -1   -1.55    7.85
   9   0  -1   -3.48   12.25
  -9   0   1   -8.13   10.01
   8   0  -1   -7.81    8.41
  -8   0   1  -18.47    9.20
   8   0  -1   -1.80   12.49
  -8   0   1   15.19   15.33
   8   0  -1   -4.30    6.62
   8   0  -1   -5.03    4.91
   7   0  -1   -0.32    5.34
   7   0  -1    1.04    3.97
  -7   0   1  -13.79   12.11
  -7   0   1    6.70    4.27
   7   0  -1    7.60   11.84
  -7   0   1   -3.26    7.60
   7   0  -1   -8.24    7.31
  -6   0   1    3.64    3.54
   6   0  -1   -0.74    5.44
   6   0  -1    3.30    9.03
  -6   0   1    6.21   10.31
   6   0  -1   -0.07    4.71
   6   0  -1    2.20    3.24
   5   0  -1   -6.08    3.06
   5   0  -1    2.73    7.01
   5   0  -1    2.54    2.10
  -5   0   1  -10.75    7.20
   5   0  -1    1.52    5.03
  -5   0   1   -1.19    1.49
  -5   0   1    0.30    2.90
   4   0  -1    1.11    2.14
  -4   0   1   -1.33    1.86
   4   0  -1    2.15    2.83
   4   0  -1   -1.45    5.22
   4   0  -1    0.17    2.28
  -4   0   1    1.86    6.24
  -4   0   1   -0.44    1.23
   4   0  -1    3.29    5.00
   3   0  -1   -3.03    2.46
  -3   0   1    2.24    4.57
  -3   0   1    0.47    1.55
   3   0  -1    0.59    1.89
   3   0  -1    0.88    1.63
  -3   0   1   -2.08    0.94
   3   0  -1    2.43    4.23
   2   0  -1    0.79    1.20
  -2   0   1    0.74    0.87
  -2   0   1    0.33    3.05
   2   0  -1    0.10    1.24
  -2   0   1   -0.96    1.16
   2   0  -1   -0.59    3.01
   1   0  -1    0.70    0.89
  -1   0   1    0.78    1.51
   0   0   1    0.91    0.66
   1   0   1    2.31    1.54
  -1   0  -1    1.48    1.89
  -1   0  -1    0.95    1.15
  -1   0  -1    1.15    1.61
   1   0   1   -0.65    1.58
   1   0   1    2.11    0.98
  -1   0  -1    1.58    1.70
  -1   0  -1    2.20    1.57
   1   0   1    0.13    1.18
   1   0   1   -0.32    1.51
  -2   0  -1    1.62    0.74
  -2   0  -1   -0.53    2.57
   2   0   1   -1.42    2.45
  -2   0  -1   -0.02    2.34
   2   0   1    4.02    3.34
   2   0   1    1.35    1.85
   2   0   1    3.98    2.54
  -2   0  -1   -0.99    2.12
   2   0   1   -0.47    0.81
  -2   0  -1    2.87    3.54
   3   0   1    4.14    3.17
   3   0   1    1.80    4.79
  -3   0  -1   -2.85    3.35
  -3   0  -1    0.56    1.05
   3   0   1    0.91    1.39
  -3   0  -1   -2.35    2.41
   3   0   1    3.99    2.51
  -3   0  -1    9.26    5.74
  -3   0  -1    3.30    3.81
  -4   0  -1   -3.90    3.68
  -4   0  -1    0.07    4.55
   4   0   1    0.41    3.88
   4   0   1    2.81    3.46
  -4   0  -1    0.79    1.40
   4   0   1   -0.98    4.94
  -4   0  -1   -1.80    6.23
   4   0   1   -1.80    1.74
  -5   0  -1   -1.80    5.28
  -5   0  -1   -1.75    2.15
   5   0   1   -0.82    4.78
  -5   0  -1  -13.06    7.06
   5   0   1   -5.59    4.07
  -5   0  -1   -1.25    1.35
   5   0   1   -1.56    2.52
  -5   0  -1   -3.92    5.21
   5   0   1   -6.89    8.91
  -6   0  -1   -0.12    7.00
   6   0   1    5.70    5.00
   6   0   1    6.72    9.55
  -6   0  -1   -7.88   12.23
   6   0   1    5.08    5.67
   6   0   1   -0.44    3.06
  -6   0  -1    6.53    8.43
   7   0   1    1.86   11.72
  -7   0  -1   -7.26    8.12
  -7   0  -1   -7.25   12.96
   7   0   1    5.09    4.01
   7   0   1    7.47    6.73
   7   0   1    6.96    7.40
   8   0   1   11.96    7.82
  -8   0  -1  -18.00   10.23
   8   0   1  -20.86   15.97
   8   0   1  -18.74    8.62
  -8   0  -1  -10.97   16.74
   8   0   1   -4.44    4.90
  -9   0  -1    7.96   16.42
   9   0   1    6.24   10.37
   9   0   1   13.37    9.53
   9   0   1    7.50   10.55
   9   0   1  -17.84   13.14
   9   0   1   -5.61    5.84
  10   0   1   12.02   17.03
  10   0   1   -2.92   10.52
  10   0   1  -11.65   20.41
  10   0   1   16.17   12.88
  11   0   1    9.97   19.87
  11   0   1    7.97   15.59
  11   0   1   24.45   25.69
  11   0   1   -4.90   15.51
  12   0   1   -4.17   15.68
  12   0   1  -11.19   22.36
  12   0   1  -17.30   28.20
  13   0   1   39.54   33.45
  13   0   1  -11.24   20.33
  13   0   1   25.98   19.78
  14   0   1   -7.71   25.55
  14   0   1  -14.35   42.31
  14   0   1   19.35   27.08
  15   0   1  -87.57   49.72
  15   0   1   28.99   26.71
  15   0   1   23.49   33.16
  16   0   1  -20.10   42.87
  16   0   1    2.82   39.42
  17  -1  -1  115.72   37.68
  17  -1  -1   19.22   59.86
  17  -1  -1   90.04   75.79
  17   1  -1   77.45   48.94
  17   1  -1    2.12   43.66
  17   1  -1  115.64   80.34
  16  -1  -1  102.58   30.71
  16  -1  -1  100.28   61.90
  16  -1  -1  119.98   42.51
  16   1  -1  114.85   66.83
  16   1  -1   77.82   46.99
  16   1  -1  119.59   36.86
  15  -1  -1   85.28   49.96
  15  -1  -1   34.88   24.71
  15  -1  -1   85.94   32.63
  15   1  -1   45.39   24.57
  15   1  -1   34.24   49.91
  15   1  -1   13.72   37.02
  14  -1  -1    2.23   17.02
  14  -1  -1   34.98   32.78
  14  -1  -1   -5.28   29.95
  14   1  -1   13.70   31.09
  14   1  -1    2.29   19.00
  14   1  -1  -12.23   42.17
  13  -1  -1   80.28   31.33
  13  -1  -1   81.92   17.36
  13  -1  -1   87.57   23.04
  13  -1  -1   95.38   17.80
  13   1  -1   74.36   19.13
  13   1  -1  110.44   31.29
  13   1  -1   89.37   15.65
  12  -1  -1  311.36   28.77
  12  -1  -1  416.30   44.93
  12  -1  -1  353.09   34.13
  12  -1  -1  232.10   34.07
  12   1  -1  300.80   27.08
  12   1  -1  304.96   44.97
  12   1  -1  346.06   31.39
  11  -1  -1  962.85   71.88
  11  -1  -1  972.24   61.71
  11  -1  -1  962.57   59.41
  11   1  -1 1029.36   63.72
  11   1  -1 1059.83   58.66
  11   1  -1  808.87   74.08
  11   1  -1  929.52   65.05
 -10  -1   1 1174.58   69.01
  10  -1  -1 1067.95   63.63
  10  -1  -1 1051.97   66.13
  10  -1  -1 1077.59   74.60
  10  -1  -1 1051.63   65.73
  10   1  -1 1077.12   65.84
  10   1  -1 1147.11   62.83
  10   1  -1  976.23   67.94
 -10   1   1 1035.79   69.04
  10   1  -1 1056.53   75.38
   9  -1  -1  822.15   50.66
   9  -1  -1  777.66   58.05
   9  -1  -1  712.05   50.18
  -9  -1   1  875.93   52.32
   9  -1  -1  826.31   48.46
  -9   1   1  903.99   53.61
   9   1  -1  723.03   51.65
   9   1  -1  819.43   50.80
  -9   1   1  845.81   47.48
   9   1  -1  822.54   47.62
   9   1  -1  724.33   58.22
   8  -1  -1  373.15   29.09
   8  -1  -1  312.72   34.03
   8  -1  -1  359.56   27.02
   8  -1  -1  417.62   25.50
  -8  -1   1  381.45   27.22
  -8  -1   1  408.11   37.59
  -8   1   1  397.55   24.37
  -8   1   1  408.65   28.42
   8   1  -1  371.23   29.38
   8   1  -1  367.77   24.08
  -8   1   1  333.41   37.19
   8   1  -1  378.93   27.36
   8   1  -1  366.77   34.80
   7  -1  -1   62.98   11.44
  -7  -1   1   47.36   15.40
   7  -1  -1   60.18    7.95
  -7  -1   1   63.88    9.94
  -7  -1   1   55.04    5.06
   7  -1  -1   58.55    9.03
   7  -1  -1   69.43   15.97
   7   1  -1   56.28   13.99
   7   1  -1   63.48    7.45
   7   1  -1   59.36   11.31
   7   1  -1   46.93    9.85
  -7   1   1   54.27    7.87
  -7   1   1   69.93   16.39
  -6  -1   1  414.07   30.33
   6  -1  -1  320.87   30.93
   6  -1  -1  331.52   21.82
   6  -1  -1  331.74   24.52
  -6  -1   1  359.56   23.43
   6  -1  -1  340.91   24.02
  -6  -1   1  363.66   20.39
   6   1  -1  331.80   25.70
   6   1  -1  310.74   28.96
   6   1  -1  362.87   24.03
  -6   1   1  373.64   21.95
   6   1  -1  353.37   21.43
  -6   1   1  368.35   30.67
  -5  -1   1 1808.34   99.71
  -5  -1   1 2075.56  101.56
   5  -1  -1 1695.06  102.66
   5  -1  -1 1762.90  101.54
  -5  -1   1 1915.66  105.75
   5  -1  -1 1720.98  106.04
   5  -1  -1 1907.34  100.98
   5   1  -1 1860.95  103.84
  -5   1   1 1931.57  106.62
  -5   1   1 1919.12  100.66
   5   1  -1 1629.72  105.40
   5   1  -1 1827.86  100.42
   5   1  -1 1776.38  101.89
   4  -1  -1 3260.70  188.20
   4  -1  -1 3433.34  182.74
   4  -1  -1 3455.84  184.55
   4  -1  -1 3584.61  184.17
  -4  -1   1 3362.70  183.35
  -4  -1   1 3705.86  187.89
   4  -1  -1 2927.44  184.98
   4   1  -1 3214.76  183.57
   4   1  -1 3297.19  186.39
  -4   1   1 3575.99  183.97
  -4   1   1 3432.44  188.29
   4   1  -1 3500.85  188.17
   3  -1  -1 2549.48  132.54
   3  -1  -1 2286.82  135.39
  -3  -1   1 2432.27  132.12
   3  -1  -1 2391.87  131.44
   3  -1  -1 2436.93  132.51
  -3  -1   1 2637.78  135.08
   3   1  -1 2536.84  135.29
  -3   1   1 2247.61  135.21
  -3   1   1 2574.88  132.44
   3   1  -1 2556.75  132.59
   3   1  -1 2215.03  134.02
  -3   1   1 2538.72  132.69
   3   1  -1 2305.66  132.05
  -2  -1   1 3415.30  177.83
  -2  -1   1 3286.00  176.46
   2  -1  -1 3246.96  176.16
   2  -1  -1 3364.47  176.59
   2  -1  -1 3302.31  178.66
  -2   1   1 3109.72  178.42
  -2   1   1 3253.04  176.46
   2   1  -1 3230.45  176.58
  -2   1   1 3292.71  176.23
   2   1  -1 3129.97  176.22
   2   1  -1 3334.13  177.98
  -1  -1   1 3255.29  172.51
  -1  -1   1 2777.42  173.48
  -1   1   1 3134.15  173.41
  -1   1   1 3457.03  172.49
   1   1  -1 3358.25  172.57
   0  -1  -1    3.50    1.43
   0   1   1    6.54    1.14
   0   1   1    6.67    1.54
   0   1   1    4.29    1.52
  -1  -1  -1    6.38    2.22
   1  -1   1    2.84    1.89
   1  -1   1    3.15    1.48
   1  -1   1    2.77    1.06
  -1  -1  -1    2.42    1.74
   1  -1   1    0.73    1.49
   1  -1   1    1.56    0.85
  -1  -1  -1    3.87    1.58
  -1   1  -1    3.82    1.62
   1   1   1   -0.81    1.44
  -1   1  -1    0.01    1.62
   1   1   1    3.13    1.62
  -1   1  -1    1.01    1.50
   1   1   1    1.57    1.54
  -1   1  -1    0.67    0.94
  -1   1  -1    3.90    1.87
   1   1   1    2.80    1.68
   1   1   1    3.07    0.78
  -1   1  -1    2.47    0.86
   1   1   1    4.39    1.24
   2  -1   1 1754.60   92.00
  -2  -1  -1 1666.08   93.76
  -2  -1  -1 1819.56   93.33
   2  -1   1 1587.27   93.49
   2  -1   1 1702.71   93.12
   2  -1   1 1615.48   93.54
  -2  -1  -1 1726.81   92.97
  -2   1  -1 1862.59   93.37
  -2   1  -1 1659.29   91.72
  -2   1  -1 1687.85   91.93
   2   1   1 1797.59   92.98
   2   1   1 1624.32   93.85
  -2   1  -1 1537.95   93.78
  -2   1  -1 1786.64   92.35
   2   1   1 1676.50   92.86
  -2   1  -1 1704.36   93.17
   2   1   1 1649.19   93.25
  -3  -1  -1 1359.32   71.79
  -3  -1  -1 1300.70   70.97
   3  -1   1 1149.27   69.53
   3  -1   1 1207.60   72.21
  -3  -1  -1 1258.62   72.41
   3  -1   1 1103.88   71.47
   3  -1   1 1263.96   71.12
   3  -1   1 1381.34   69.98
  -3   1  -1 1309.94   70.74
   3   1   1 1271.70   68.76
   3   1   1 1258.34   71.27
   3   1   1 1303.55   70.79
  -3   1  -1 1283.04   71.30
  -3   1  -1 1229.82   68.82
  -3   1  -1 1330.84   69.27
  -3   1  -1 1400.45   71.40
   3   1   1 1172.34   72.35
   3   1   1 1452.06   71.26
  -3   1  -1 1130.95   72.37
   4  -1   1 3805.90  228.08
  -4  -1  -1 4238.64  227.37
   4  -1   1 4397.40  225.25
  -4  -1  -1 4363.28  226.23
  -4  -1  -1 4455.08  228.79
   4  -1   1 3697.99  224.37
  -4   1  -1 4260.77  229.09
  -4   1  -1 4101.78  226.23
  -4   1  -1 4319.17  226.73
   4   1   1 4085.21  223.64
   4   1   1 4726.23  226.76
  -4   1  -1 4529.70  226.67
   4   1   1 3621.63  226.17
  -4   1  -1 4194.06  223.97
  -4   1  -1 3886.89  223.15
   4   1   1 3840.83  228.24
   5  -1   1 4928.43  273.42
  -5  -1  -1 5397.33  273.43
  -5  -1  -1 5006.75  274.69
   5  -1   1 5440.61  272.27
   5  -1   1 4724.46  271.06
  -5  -1  -1 5145.58  276.38
   5   1   1 5013.95  273.66
   5   1   1 4851.22  276.25
  -5   1  -1 4872.13  270.34
  -5   1  -1 5248.79  274.04
  -5   1  -1 4832.67  276.30
  -5   1  -1 5354.91  273.58
  -5   1  -1 4558.33  273.04
   5   1   1 4894.94  270.20
   6  -1   1 1354.46   85.26
  -6  -1  -1 1542.84   82.15
  -6  -1  -1 1476.23   86.14
   6  -1   1 1307.40   79.03
  -6  -1  -1 1333.15   83.58
   6  -1   1 1396.79   81.93
  -6  -1  -1 1357.94   78.14
   6  -1   1 1518.74   80.54
  -6   1  -1 1493.49   78.34
   6   1   1 1448.89   82.38
   6   1   1 1559.95   82.10
  -6   1  -1 1269.51   81.55
  -6   1  -1 1579.53   82.49
  -6   1  -1 1391.01   86.21
   6   1   1 1467.98   78.30
   6   1   1 1339.69   85.37
  -7  -1  -1  165.00   21.39
  -7  -1  -1  133.96   16.95
  -7  -1  -1  113.55   16.12
   7  -1   1  108.52   10.88
   7  -1   1  109.87   13.30
   7  -1   1  116.65   17.67
   7  -1   1  136.58   15.31
   7   1   1   99.99   19.73
  -7   1  -1  126.13    9.54
  -7   1  -1  150.28   23.09
   7   1   1  120.92    9.76
  -7   1  -1  134.55   16.99
   7   1   1  122.94   14.91
   7   1   1  116.92   14.13
   8  -1   1   19.83   11.24
   8  -1   1   39.67    8.07
   8  -1   1   27.13    9.10
   8  -1   1   43.41    6.84
  -8  -1  -1   53.93   15.71
   8  -1   1   34.91   13.70
  -8  -1  -1   21.62   17.54
  -8   1  -1   57.98   16.12
   8   1   1   12.08   12.72
   8   1   1   45.82   10.26
   8   1   1   34.88    5.93
  -8   1  -1   41.03   23.36
   8   1   1   33.37    9.74
   9  -1   1  302.13   29.55
   9  -1   1  348.67   35.86
   9  -1   1  347.25   27.46
   9  -1   1  342.91   25.46
  -9  -1  -1  322.61   31.64
   9   1   1  293.91   26.94
   9   1   1  315.80   28.10
   9   1   1  303.24   36.31
   9   1   1  296.37   20.84
  10  -1   1  680.76   57.68
  10  -1   1  833.04   53.17
  10  -1   1  754.35   55.77
  10  -1   1  806.94   50.17
  10   1   1  832.99   53.48
  10   1   1  786.41   51.24
  10   1   1  782.37   61.85
  10   1   1  840.22   55.32
  11  -1   1  501.60   42.88
  11  -1   1  437.57   35.46
  11  -1   1  433.70   49.96
  11  -1   1  497.09   40.90
  11   1   1  469.33   45.70
  11   1   1  468.77   51.59
  11   1   1  504.24   39.14
  11   1   1  446.27   39.92
  12  -1   1  454.47   40.75
  12  -1   1  359.29   52.08
  12  -1   1  346.04   46.23
  12   1   1  406.97   47.66
  12   1   1  396.69   36.92
  12   1   1  403.26   53.99
  13  -1   1  289.01   44.34
  13  -1   1  286.34   35.25
  13  -1   1  263.18   35.68
  13   1   1  327.16   41.29
  13   1   1  235.85   44.78
  13   1   1  285.71   36.51
  14  -1   1  117.06   37.31
  14  -1   1  102.60   25.28
  14  -1   1  156.71   48.88
  14   1   1  123.42   44.85
  14   1   1   87.01   26.13
  14   1   1   80.82   29.80
  15  -1   1   45.29   28.66
  15  -1   1  -75.82   55.01
  15  -1   1  -33.16   41.62
  15   1   1   61.22   27.72
  15   1   1    7.58   40.38
  15   1   1  -82.29   61.02
  16  -1   1   -9.39   51.42
  16  -1   1   -6.78   33.40
  16   1   1   12.56   41.38
  17  -2  -1   32.94   48.82
  17  -2  -1    4.92   33.57
  17  -2  -1  135.16   77.41
  17   2  -1  115.99   82.65
  17   2  -1  119.04   60.43
  17   2  -1   12.96   36.88
  16  -2  -1  -63.07   59.65
  16  -2  -1  -37.38   37.57
  16  -2  -1   42.81   28.88
  16   2  -1   72.60   45.14
  16   2  -1   56.26   63.24
  16   2  -1    8.08   27.85
  15  -2  -1   39.22   24.94
  15  -2  -1    5.56   31.00
  15  -2  -1   12.23   48.58
  15   2  -1   57.34   28.26
  15   2  -1   60.02   53.24
  15   2  -1   27.07   24.36
  14  -2  -1  148.94   43.87
  14  -2  -1  123.79   30.70
  14  -2  -1   63.24   21.26
  14   2  -1   83.38   41.54
  14   2  -1   97.23   23.44
  13  -2  -1   32.24   16.05
  13  -2  -1   81.57   35.87
  13  -2  -1   23.91   24.35
  13  -2  -1   39.45   17.30
  13   2  -1   26.98   14.93
  13   2  -1   23.40   16.36
  13   2  -1   59.27   29.84
  12  -2  -1   27.43   26.85
  12  -2  -1   15.44   13.21
  12  -2  -1   22.10   12.74
  12  -2  -1  -29.40   15.37
  12   2  -1   28.72   32.65
  12   2  -1   -9.04   12.57
  12   2  -1   -6.87   10.96
  11  -2  -1   39.04   20.87
  11  -2  -1   -0.84   14.34
  11  -2  -1   33.04   11.77
  11  -2  -1   13.23   10.66
  11   2  -1   10.95    8.30
  11   2  -1    7.10   21.74
  11   2  -1   38.28   13.38
 -10  -2   1  101.53   18.75
  10  -2  -1   63.87   14.48
  10  -2  -1   77.66   21.88
  10  -2  -1   80.36   12.72
  10  -2  -1  101.52   14.41
  10   2  -1  122.91   23.16
 -10   2   1   84.08   11.29
  10   2  -1   98.48   11.64
  10   2  -1   71.76   13.61
  10   2  -1   37.63   16.15
   9  -2  -1  124.65   17.83
   9  -2  -1   95.04   14.51
  -9  -2   1   92.75   16.11
   9  -2  -1   97.44   12.41
   9  -2  -1   97.42   20.22
   9   2  -1  115.33   20.72
  -9   2   1  120.87   18.89
   9   2  -1   92.43   13.35
   9   2  -1   84.30   11.48
   9   2  -1   98.37   17.94
  -9   2   1  112.97   12.51
   8  -2  -1  327.15   22.29
  -8  -2   1  329.59   34.30
  -8  -2   1  334.17   24.86
  -8  -2   1  323.26   18.93
   8  -2  -1  293.65   34.83
   8  -2  -1  326.84   25.30
   8  -2  -1  332.83   23.96
   8   2  -1  265.34   31.55
  -8   2   1  333.79   21.72
   8   2  -1  306.37   20.64
   8   2  -1  300.21   24.51
  -8   2   1  296.92   36.72
   8   2  -1  275.45   26.58
   7  -2  -1  640.93   48.37
   7  -2  -1  649.87   40.90
  -7  -2   1  696.99   39.10
   7  -2  -1  675.13   42.67
   7  -2  -1  652.27   42.26
  -7  -2   1  795.09   42.59
  -7  -2   1  667.49   48.22
  -7   2   1  684.94   50.65
   7   2  -1  709.46   39.97
   7   2  -1  660.52   44.93
   7   2  -1  714.30   43.12
   7   2  -1  617.73   48.13
  -7   2   1  773.16   40.85
  -6  -2   1  488.62   35.63
  -6  -2   1  389.36   29.27
   6  -2  -1  488.42   31.54
  -6  -2   1  499.76   28.19
   6  -2  -1  490.99   30.57
   6  -2  -1  441.52   35.99
   6  -2  -1  522.04   29.76
   6   2  -1  452.69   30.99
  -6   2   1  481.43   37.78
   6   2  -1  500.29   36.25
   6   2  -1  469.86   32.96
   6   2  -1  477.48   28.34
  -6   2   1  538.27   29.07
   5  -2  -1  664.47   44.92
  -5  -2   1  861.91   44.18
   5  -2  -1  760.38   44.40
   5  -2  -1  784.24   41.62
   5  -2  -1  691.76   49.08
  -5  -2   1  785.07   48.37
   5  -2  -1  785.30   44.22
  -5  -2   1  761.43   43.26
  -5   2   1  738.72   49.61
   5   2  -1  754.66   49.17
  -5   2   1  787.30   44.89
  -5   2   1  799.39   43.80
   5   2  -1  764.77   47.61
   5   2  -1  749.55   43.04
   4  -2  -1  222.35   19.74
  -4  -2   1  232.91   17.76
  -4  -2   1  229.29   14.25
  -4  -2   1  232.65   14.18
   4  -2  -1  223.92   12.45
   4  -2  -1  219.12   14.58
   4  -2  -1  205.93   14.28
   4   2  -1  203.77   13.45
  -4   2   1  202.01   19.09
   4   2  -1  200.30   17.69
  -4   2   1  223.24   14.34
   4   2  -1  179.43   17.02
  -4   2   1  220.62   14.67
  -3  -2   1  897.27   46.54
  -3  -2   1  913.40   49.37
   3  -2  -1  802.59   50.32
  -3  -2   1  842.16   47.40
   3  -2  -1  805.67   46.94
   3  -2  -1  848.44   47.51
   3   2  -1  848.35   49.53
  -3   2   1  848.59   47.08
  -3   2   1  830.17   50.55
  -3   2   1  869.95   47.22
   3   2  -1  767.49   49.22
  -2  -2   1   16.03    3.30
   2  -2  -1   14.18    2.77
  -2  -2   1   12.61    1.41
  -2  -2   1   11.41    3.37
   2  -2  -1    5.91    4.07
   2  -2  -1    9.82    1.85
   2   2  -1    7.21    3.07
  -2   2   1   15.39    4.66
  -2   2   1   15.04    2.58
   2   2  -1    6.82    2.90
   2   2  -1    1.47    3.65
  -2   2   1   10.97    2.13
   1  -2  -1  571.63   32.87
  -1  -2   1  611.81   33.98
   1  -2  -1  596.54   33.56
  -1  -2   1  626.68   33.33
   1  -2  -1  580.43   34.76
   1   2  -1  587.76   34.07
  -1   2   1  588.63   34.86
  -1   2   1  591.39   33.48
   1   2  -1  629.64   33.45
   0  -2  -1 2869.71  168.26
   0  -2   1 3228.78  168.54
   0  -2   1 3029.76  168.59
   0  -2  -1 3049.54  168.27
   0  -2  -1 3418.62  169.46
   0  -2  -1 3091.20  168.20
   0   2   1 3158.24  168.32
   0   2   1 3134.59  168.18
   0   2  -1 3068.38  168.52
   0   2  -1 3014.02  168.71
   0   2   1 3098.17  168.28
   0   2   1 3264.71  169.38
   1  -2   1  578.61   31.88
  -1  -2  -1  574.60   32.21
  -1  -2  -1  602.71   32.54
  -1  -2  -1  588.92   32.38
   1  -2   1  640.94   31.74
   1  -2   1  560.03   32.08
   1  -2   1  549.79   32.67
   1   2   1  476.11   31.49
  -1   2  -1  535.96   32.77
  -1   2  -1  542.79   32.08
   1   2   1  593.10   32.61
   1   2   1  567.19   32.16
  -1   2  -1  578.33   32.17
   1   2   1  587.21   32.26
  -1   2  -1  586.07   32.16
  -2  -2  -1  364.66   21.44
   2  -2   1  305.56   22.02
   2  -2   1  337.18   21.28
  -2  -2  -1  391.13   22.23
  -2  -2  -1  370.59   22.53
   2  -2   1  343.91   20.09
   2  -2   1  327.89   21.67
   2  -2   1  359.85   19.67
   2   2   1  374.07   21.30
   2   2   1  371.47   22.62
   2   2   1  373.18   21.73
  -2   2  -1  335.08   20.70
  -2   2  -1  351.30   21.48
  -2   2  -1  413.72   20.19
  -2   2  -1  338.98   22.42
  -2   2  -1  340.94   20.46
  -3  -2  -1    3.53    3.84
   3  -2   1   -0.44    2.76
   3  -2   1    6.00    1.87
   3  -2   1    1.88    1.19
  -3  -2  -1    4.75    3.09
   3  -2   1    0.15    3.76
   3  -2   1    7.58    4.83
  -3  -2  -1    3.21    4.14
  -3   2  -1    4.41    2.61
  -3   2  -1    0.44    3.46
   3   2   1    1.86    1.12
   3   2   1    3.85    3.63
   3   2   1    3.00    2.85
   3   2   1    0.29    3.89
  -3   2  -1    5.79    2.35
   3   2   1   -0.97    2.86
  -3   2  -1    7.74    6.19
  -3   2  -1    6.10    2.13
  -4  -2  -1   86.61   11.59
   4  -2   1   64.86    8.68
   4  -2   1   86.15   11.94
   4  -2   1   67.40    6.19
   4  -2   1   77.76   10.30
   4  -2   1   59.96    6.78
  -4  -2  -1   59.47    9.22
  -4  -2  -1   79.84    9.45
   4   2   1   78.70    8.69
  -4   2  -1   76.67    6.40
  -4   2  -1   77.10    9.74
   4   2   1   74.25    9.35
  -4   2  -1   88.44   12.61
  -4   2  -1   62.24    8.08
   4   2   1   60.16    8.52
   4   2   1   55.66   10.45
   4   2   1   63.05    4.87
  -5  -2  -1    3.35    6.13
  -5  -2  -1    6.21    7.07
   5  -2   1    6.51    3.48
  -5  -2  -1    6.00    7.90
   5  -2   1   10.72    7.43
   5  -2   1    8.60    5.67
   5  -2   1   -1.38    3.53
   5  -2   1   -0.85    5.77
   5   2   1    1.40    5.88
  -5   2  -1   -4.84    7.75
   5   2   1    4.79    2.02
   5   2   1   18.16   10.94
  -5   2  -1    3.35    2.71
  -5   2  -1   -0.11    5.44
   5   2   1   16.18    6.37
  -5   2  -1   -3.49    6.10
   6  -2   1  405.70   31.16
   6  -2   1  366.20   25.98
   6  -2   1  426.38   34.09
   6  -2   1  472.97   26.84
   6  -2   1  413.38   28.65
  -6  -2  -1  413.71   33.42
  -6  -2  -1  448.63   28.93
  -6  -2  -1  402.35   32.08
  -6   2  -1  416.16   34.84
   6   2   1  332.42   31.88
   6   2   1  391.46   29.02
  -6   2  -1  400.10   30.17
  -6   2  -1  463.29   25.16
  -6   2  -1  458.51   30.65
   6   2   1  501.16   29.83
   6   2   1  424.95   24.38
   7  -2   1  143.47   18.91
   7  -2   1  167.68   23.65
   7  -2   1  172.06   13.43
  -7  -2  -1  167.12   21.78
   7  -2   1  130.31   12.99
  -7  -2  -1  130.86   17.59
  -7  -2  -1  165.85   19.49
   7  -2   1  166.28   16.32
  -7  -2  -1  134.96   11.08
  -7   2  -1  156.09   11.46
  -7   2  -1  156.63   24.57
   7   2   1  154.48   18.49
   7   2   1  136.87   10.46
   7   2   1  124.84   15.98
   7   2   1  139.27   19.33
  -7   2  -1  157.21   18.72
  -8  -2  -1  146.23   19.14
  -8  -2  -1  144.50    9.76
   8  -2   1  156.67   14.48
   8  -2   1  166.33   18.10
   8  -2   1  126.84   21.82
  -8  -2  -1  174.14   25.26
   8  -2   1  121.52   13.96
   8  -2   1  126.04   18.49
  -8  -2  -1  139.99   19.60
   8   2   1  143.63   11.36
   8   2   1  119.56   16.11
  -8   2  -1  159.62   12.03
   8   2   1  123.78   20.66
   8   2   1  174.76   20.76
  -8   2  -1  170.03   21.25
  -8   2  -1  159.06   24.82
   9  -2   1   66.04   18.66
   9  -2   1   57.22   10.61
   9  -2   1   77.30   20.01
  -9  -2  -1   53.59   19.43
   9  -2   1   76.67   15.26
   9   2   1   63.65    7.56
   9   2   1   62.04   14.30
  -9   2  -1   81.52   10.29
   9   2   1   33.18   15.00
   9   2   1   60.55   21.53
  10  -2   1   79.67   23.52
  10  -2   1   74.26   14.20
  10  -2   1   82.43   20.13
  10  -2   1   66.79   11.91
  10   2   1   71.62   15.54
  10   2   1   24.87   21.56
  10   2   1   63.90    7.96
  10   2   1   67.79   18.02
  11  -2   1   99.42   26.39
  11  -2   1   69.81   25.80
  11  -2   1   53.41   14.89
  11  -2   1   51.40   15.16
  11   2   1  107.85   17.77
  11   2   1  115.99   22.95
  11   2   1   97.75   30.68
  12  -2   1   -4.58   14.38
  12  -2   1    1.98   23.96
  12  -2   1   21.14   22.51
  12   2   1    9.15   19.54
  12   2   1    7.90   21.85
  12   2   1   35.70   24.54
  13  -2   1   35.48   32.76
  13  -2   1   45.32   24.33
  13  -2   1   22.97   19.61
  13   2   1    0.60   19.15
  13   2   1   16.30   30.22
  13   2   1  -25.96   25.30
  14  -2   1   -3.79   38.42
  14  -2   1   38.24   27.43
  14  -2   1  -30.47   33.57
  14   2   1   51.28   24.49
  14   2   1   27.95   44.57
  14   2   1   81.64   32.85
  15  -2   1   85.10   35.00
  15  -2   1   76.93   37.35
  15  -2   1    8.78   52.61
  15   2   1   78.13   28.75
  15   2   1   46.23   55.54
  15   2   1  -13.41   32.53
  16  -2   1   27.06   33.88
  16  -2   1   24.31   43.03
  16   2   1  -89.00   40.82
  17  -3  -1   52.68   50.54
  17  -3  -1   70.59   42.61
  17   3  -1  139.84   83.95
  17   3  -1   25.85   36.40
  16  -3  -1   40.06   27.99
  16  -3  -1  131.19   60.20
  16  -3  -1  110.40   40.96
  16   3  -1   71.01   66.51
  16   3  -1  114.61   32.09
  16   3  -1   69.51   39.10
  15  -3  -1   55.93   33.45
  15  -3  -1    6.31   23.29
  15  -3  -1   52.43   40.79
  15   3  -1    0.66   28.03
  15   3  -1   -0.77   54.39
  15   3  -1   -9.22   22.60
  14  -3  -1   -4.87   25.99
  14  -3  -1  -14.02   15.58
  14  -3  -1   41.36   33.29
  14   3  -1  -34.14   41.60
  14   3  -1   12.59   21.22
  13  -3  -1   68.82   31.02
  13  -3  -1   55.72   16.75
  13  -3  -1   59.77   28.05
  13  -3  -1   38.11   18.14
  13   3  -1    5.13   13.54
  13   3  -1   42.13   18.30
  13   3  -1   48.04   30.68
  12  -3  -1  344.47   40.10
  12  -3  -1  371.22   52.11
  12  -3  -1  354.58   31.86
  12  -3  -1  362.83   33.40
  12  -3  -1  371.10   31.81
  12   3  -1  390.80   28.85
  12   3  -1  416.26   35.03
  12   3  -1  496.30   50.93
  11  -3  -1  426.19   34.66
  11  -3  -1  478.99   35.26
  11  -3  -1  499.83   38.01
  11  -3  -1  431.82   50.85
  11   3  -1  463.24   49.69
  11   3  -1  482.47   31.38
  11   3  -1  500.18   37.62
 -11   3   1  505.65   32.98
 -10  -3   1  354.89   32.82
  10  -3  -1  319.56   26.76
  10  -3  -1  294.76   26.48
  10  -3  -1  325.74   41.22
 -10  -3   1  324.96   19.15
  10  -3  -1  311.81   26.31
  10   3  -1  312.41   32.31
 -10   3   1  350.99   24.49
  10   3  -1  340.76   23.53
  10   3  -1  334.47   27.97
  10   3  -1  301.40   43.21
  -9  -3   1  278.72   24.51
   9  -3  -1  253.12   20.35
   9  -3  -1  228.55   30.36
   9  -3  -1  239.15   21.94
  -9  -3   1  251.86   15.90
   9  -3  -1  246.56   21.36
   9   3  -1  257.99   23.12
   9   3  -1  232.62   31.61
   9   3  -1  223.02   18.63
   9   3  -1  223.96   26.49
  -9   3   1  255.02   18.68
  -8  -3   1  119.03   20.89
  -8  -3   1  103.63    9.37
  -8  -3   1  130.31   16.24
   8  -3  -1   89.63   12.21
   8  -3  -1  103.49   18.29
   8  -3  -1  109.24   13.08
   8  -3  -1  104.28   12.34
   8   3  -1   72.16   20.51
   8   3  -1   68.87    9.75
   8   3  -1  125.79   17.12
   8   3  -1   86.84   12.58
  -8   3   1  117.64   12.18
  -8   3   1  120.05   22.98
   7  -3  -1   86.94   11.25
   7  -3  -1   94.86   12.02
  -7  -3   1   69.09    8.04
   7  -3  -1   74.59   15.74
  -7  -3   1  102.19   17.40
  -7  -3   1   80.71   10.70
   7  -3  -1   78.12   10.33
  -7   3   1   77.41   18.88
  -7   3   1   80.66   11.90
   7   3  -1   61.77   15.06
   7   3  -1   91.39   14.20
   7   3  -1   73.73   10.71
   7   3  -1   91.39    8.39
  -7   3   1   78.33   10.45
   6  -3  -1   -0.06    5.90
   6  -3  -1   11.89    4.33
   6  -3  -1    4.21    5.45
  -6  -3   1    3.11    9.90
  -6  -3   1   -4.15    4.80
  -6  -3   1   10.67    4.19
   6  -3  -1   16.07   10.85
   6   3  -1    6.91    3.24
   6   3  -1    2.79    9.07
  -6   3   1    1.04    5.98
   6   3  -1   10.22    8.29
  -6   3   1   19.08   12.36
  -6   3   1   11.42    4.73
   5  -3  -1  460.52   36.66
   5  -3  -1  468.02   31.85
   5  -3  -1  505.53   29.05
   5  -3  -1  578.99   32.28
   5  -3  -1  496.69   31.48
  -5  -3   1  569.05   31.78
  -5  -3   1  588.93   31.35
  -5  -3   1  530.04   35.62
   5   3  -1  524.18   30.54
   5   3  -1  566.96   35.45
  -5   3   1  613.21   31.87
   5   3  -1  511.25   37.28
  -5   3   1  445.78   37.04
  -5   3   1  497.39   31.96
   4  -3  -1 1051.19   57.40
   4  -3  -1  932.28   60.60
  -4  -3   1 1059.90   56.04
  -4  -3   1  994.08   57.29
   4  -3  -1  976.73   56.56
  -4  -3   1 1014.90   59.32
  -4  -3   1  926.98   59.78
   4   3  -1 1032.40   59.86
  -4   3   1 1019.48   56.84
  -4   3   1  917.93   60.78
   4   3  -1 1067.59   60.30
  -4   3   1 1095.66   56.94
  -3  -3   1  659.62   46.21
  -3  -3   1  769.43   42.95
   3  -3  -1  750.86   44.50
  -3  -3   1  833.84   45.26
   3  -3  -1  782.31   47.37
   3  -3  -1  789.43   43.68
  -3  -3   1  857.30   45.98
  -3   3   1  762.61   43.71
  -3   3   1  803.24   47.83
   3   3  -1  843.38   46.43
   3   3  -1  714.75   46.33
  -3   3   1  805.58   44.31
  -2  -3   1 1833.27  114.36
  -2  -3   1 2118.32  113.45
  -2  -3   1 2221.22  114.08
   2  -3  -1 2113.62  112.13
   2  -3  -1 2078.86  113.30
  -2  -3   1 2009.94  111.42
   2  -3  -1 2032.88  115.08
   2   3  -1 2204.20  113.91
  -2   3   1 2122.07  115.41
  -2   3   1 2099.69  113.09
   2   3  -1 2013.18  114.56
  -2   3   1 2072.83  112.15
   2   3  -1 1990.51  111.38
  -1  -3   1 2672.57  155.52
  -1  -3   1 2964.95  154.55
  -1  -3   1 2967.09  154.44
   1  -3  -1 2759.23  154.99
   1  -3  -1 2898.37  156.32
  -1  -3   1 3020.88  155.85
   1  -3  -1 2867.46  154.03
  -1   3   1 2917.74  156.50
   1   3  -1 2752.85  154.44
  -1   3   1 2831.22  154.00
  -1   3   1 2873.76  154.94
   1   3  -1 2881.48  154.57
   1   3  -1 2701.27  155.53
   0  -3  -1  276.26   16.05
   0  -3   1  294.55   16.99
   0  -3  -1  251.99   16.77
   0  -3  -1  283.72   16.51
   0  -3  -1  281.21   16.70
   0  -3   1  288.96   17.60
   0   3   1  282.85   16.71
   0   3   1  301.05   18.46
   0   3  -1  264.53   16.70
   0   3   1  267.07   16.84
   0   3   1  302.99   16.62
   0   3  -1  272.21   16.98
   0   3  -1  258.59   17.71
  -1  -3  -1 1145.91   63.66
  -1  -3  -1 1200.31   64.13
  -1  -3  -1 1180.01   64.13
   1  -3   1 1149.63   63.57
   1  -3   1 1132.50   64.42
   1  -3   1 1240.86   64.05
   1   3   1 1155.56   64.17
  -1   3  -1 1129.76   64.61
  -1   3  -1 1020.06   62.54
   1   3   1 1121.71   62.31
  -1   3  -1 1194.61   64.07
   1   3   1 1196.29   63.68
  -1   3  -1 1131.31   64.29
   1   3   1 1174.57   63.94
  -1   3  -1 1159.50   63.65
  -2  -3  -1 1062.91   59.18
  -2  -3  -1 1132.81   59.49
   2  -3   1 1088.27   58.40
   2  -3   1 1073.54   57.68
   2  -3   1 1013.40   59.49
   2  -3   1 1040.96   58.72
  -2  -3  -1 1076.56   58.25
  -2   3  -1 1053.53   58.36
   2   3   1 1043.38   58.15
  -2   3  -1  929.03   58.11
  -2   3  -1  989.56   59.33
   2   3   1 1046.59   59.53
  -2   3  -1  933.21   59.42
   2   3   1 1151.98   59.09
  -3  -3  -1 1923.44  104.28
   3  -3   1 1840.05  104.39
  -3  -3  -1 1976.11  105.96
   3  -3   1 1756.75  105.73
  -3  -3  -1 2034.45  106.22
   3  -3   1 1831.80  102.65
   3  -3   1 1739.85  105.31
   3  -3   1 1873.56  102.11
  -3   3  -1 1899.53  104.61
   3   3   1 1976.96  106.36
  -3   3  -1 1750.55  106.30
  -3   3  -1 1888.12  103.80
   3   3   1 2144.89  105.62
   3   3   1 1895.72  104.03
   4  -3   1 3292.20  188.30
  -4  -3  -1 3525.65  188.67
   4  -3   1 3454.48  186.72
  -4  -3  -1 3487.13  188.62
  -4  -3  -1 3500.89  186.37
   4  -3   1 3283.62  183.65
   4  -3   1 3359.56  184.14
  -4   3  -1 3416.99  186.85
  -4   3  -1 3560.13  185.34
   4   3   1 3419.12  185.98
   4   3   1 3270.33  183.97
  -5  -3  -1 1444.44   81.07
   5  -3   1 1416.84   75.29
   5  -3   1 1389.94   78.09
  -5  -3  -1 1343.34   80.35
   5  -3   1 1308.58   80.12
   5  -3   1 1146.20   76.37
   5  -3   1 1236.82   80.16
  -5  -3  -1 1440.02   77.87
   5   3   1 1594.85   79.95
  -5   3  -1 1427.12   78.67
   5   3   1 1457.19   82.12
   5   3   1 1370.43   78.74
   5   3   1 1334.38   74.55
  -5   3  -1 1439.31   75.87
  -5   3  -1 1188.85   81.11
   6  -3   1  362.59   21.33
  -6  -3  -1  396.26   29.96
   6  -3   1  270.11   22.37
   6  -3   1  348.65   24.31
  -6  -3  -1  323.24   27.60
  -6  -3  -1  365.99   25.50
   6  -3   1  346.90   27.61
   6  -3   1  333.85   29.88
   6   3   1  320.34   19.73
  -6   3  -1  320.00   31.01
   6   3   1  353.58   25.72
  -6   3  -1  337.47   21.10
   6   3   1  347.16   25.17
   6   3   1  360.29   29.71
  -6   3  -1  355.96   26.27
  -6   3  -1  333.14   25.58
  -7  -3  -1   69.63   13.38
   7  -3   1   64.13    8.58
   7  -3   1   84.09   15.11
  -7  -3  -1   79.14    9.98
  -7  -3  -1   92.34   14.16
   7  -3   1   74.46   11.51
  -7  -3  -1   52.33   17.96
   7  -3   1   70.16   13.18
  -7   3  -1   63.74   13.41
   7   3   1   61.25   17.17
  -7   3  -1   73.91   13.28
   7   3   1   84.08   12.08
  -7   3  -1   70.89   21.19
   7   3   1   65.42    6.86
   7   3   1   92.44   14.27
  -7   3  -1   90.98    8.69
  -8  -3  -1   15.57   13.91
  -8  -3  -1    8.27    4.71
  -8  -3  -1    9.47   12.76
   8  -3   1   12.60    5.74
   8  -3   1  -15.86   13.38
   8  -3   1   12.05   11.40
   8  -3   1   21.09    9.27
  -8  -3  -1   18.60   17.95
  -8   3  -1    7.15    5.64
   8   3   1    5.56    3.86
   8   3   1   -6.78   12.13
  -8   3  -1    5.01   15.14
   8   3   1   13.46    9.46
   8   3   1    5.45   13.67
  -8   3  -1   15.00   19.24
   9  -3   1   29.13   18.58
   9  -3   1   88.45   10.71
  -9  -3  -1   56.13    7.29
   9  -3   1   42.93   12.50
   9  -3   1   39.45   15.36
  -9  -3  -1   63.95   19.36
   9   3   1   49.60   22.01
   9   3   1   80.53   17.37
   9   3   1   82.58    8.68
   9   3   1   69.49   12.78
  -9   3  -1   73.14    8.95
  10  -3   1  277.77   37.46
  10  -3   1  289.81   26.79
  10  -3   1  252.48   20.88
  10  -3   1  317.75   31.68
  10   3   1  242.33   17.68
  10   3   1  272.86   36.45
  10   3   1  269.79   26.82
 -10   3  -1  283.22   19.70
  10   3   1  206.90   30.74
  11  -3   1  257.67   31.30
  11  -3   1  248.70   34.69
  11  -3   1  246.79   23.66
  11  -3   1  258.98   28.99
  11   3   1  284.48   30.32
  11   3   1  364.39   48.00
  11   3   1  296.66   35.00
  12  -3   1  146.15   33.28
  12  -3   1  130.00   22.31
  12  -3   1  167.14   27.72
  12   3   1  223.88   39.82
  12   3   1  146.21   27.92
  12   3   1  159.11   22.67
  13  -3   1  131.99   24.16
  13  -3   1  129.47   34.43
  13  -3   1  136.07   29.34
  13   3   1  111.53   38.52
  13   3   1  122.92   28.67
  13   3   1  108.83   24.12
  14  -3   1   50.21   43.81
  14  -3   1   53.33   37.15
  14  -3   1   36.36   22.71
  14   3   1    1.39   30.21
  14   3   1   74.85   25.64
  14   3   1   12.07   36.13
  15  -3   1   26.47   26.82
  15  -3   1  -25.76   34.99
  15  -3   1   20.61   66.09
  15   3   1   -2.98   34.27
  15   3   1   -7.44   56.16
  15   3   1  -57.20   37.69
  16  -3   1  -10.37   34.26
  16  -3   1  -67.93   52.43
  16   3   1  -66.67   40.71
  17  -4  -1  -19.71   34.75
  17  -4  -1   11.58   50.61
  17   4  -1  -15.81   82.47
  17   4  -1   -4.37   36.90
  16  -4  -1  133.99   61.75
  16  -4  -1  102.11   42.51
  16  -4  -1  112.32   29.85
  16   4  -1   97.98   56.64
  16   4  -1  105.57   31.89
  16   4  -1   35.05   45.70
  15  -4  -1  112.08   36.57
  15  -4  -1  160.99   28.77
  15  -4  -1  152.50   51.82
  15   4  -1  100.22   38.99
  15   4  -1  130.77   49.65
  15   4  -1  187.71   29.96
  14  -4  -1  158.25   25.22
  14  -4  -1  205.54   46.44
  14  -4  -1  237.27   41.25
  14   4  -1  237.58   33.97
  14   4  -1  244.89   47.18
  13  -4  -1  212.18   41.23
  13  -4  -1  186.95   30.39
  13  -4  -1  189.54   23.52
  13   4  -1  158.58   24.32
  13   4  -1  196.76   38.25
  12  -4  -1  105.78   17.54
  12  -4  -1   91.69   18.99
  12  -4  -1  150.02   21.41
  12  -4  -1  112.87   25.88
  12  -4  -1  122.52   33.10
  12   4  -1  131.31   20.19
  12   4  -1  105.17   32.12
  12   4  -1  117.67   14.41
 -12   4   1  114.75   17.46
  11  -4  -1   97.71   15.56
 -11  -4   1   67.36   21.95
  11  -4  -1   87.75   15.84
  11  -4  -1   84.68   28.43
  11  -4  -1   61.87   14.89
  11   4  -1   91.59   24.34
  11   4  -1   83.35   18.82
  11   4  -1   93.87   12.40
 -11   4   1   91.56   13.84
  10  -4  -1   36.18   12.34
  10  -4  -1   35.69   10.84
  10  -4  -1   54.14   19.35
  10  -4  -1   51.73   12.65
 -10  -4   1   52.89   17.01
 -10  -4   1   59.84    6.92
  10   4  -1   50.39   12.60
  10   4  -1   55.84   22.51
  10   4  -1   70.53    9.36
 -10   4   1   53.86   11.27
  -9  -4   1  568.53   33.91
   9  -4  -1  564.52   36.55
   9  -4  -1  499.15   45.40
   9  -4  -1  539.91   37.85
  -9  -4   1  647.49   39.65
   9  -4  -1  527.09   38.87
   9   4  -1  519.48   47.22
   9   4  -1  534.76   39.35
   9   4  -1  594.01   43.51
   9   4  -1  617.26   34.93
  -9   4   1  585.25   36.20
   8  -4  -1  462.03   32.88
   8  -4  -1  523.59   33.10
   8  -4  -1  462.28   40.49
  -8  -4   1  503.67   33.22
   8  -4  -1  456.52   32.29
  -8  -4   1  478.11   30.12
  -8  -4   1  477.64   41.31
   8   4  -1  490.00   30.07
   8   4  -1  452.85   39.25
   8   4  -1  493.04   41.34
  -8   4   1  520.81   47.59
   8   4  -1  510.32   34.39
  -8   4   1  508.69   31.54
  -8   4   1  490.13   35.11
  -7  -4   1  821.26   51.75
   7  -4  -1  865.98   53.45
  -7  -4   1  958.44   52.99
   7  -4  -1  800.53   59.77
   7  -4  -1  936.60   53.13
  -7  -4   1  888.43   58.92
   7  -4  -1  919.50   53.87
   7   4  -1  905.42   57.09
  -7   4   1  936.13   54.65
   7   4  -1  864.25   60.00
  -7   4   1 1006.27   52.76
   7   4  -1  883.36   51.06
  -7   4   1  855.11   62.66
   6  -4  -1 1950.41  117.93
   6  -4  -1 2187.02  113.25
  -6  -4   1 2023.23  116.25
   6  -4  -1 1976.12  108.75
  -6  -4   1 1986.05  111.97
  -6  -4   1 2077.86  111.41
   6  -4  -1 1721.87  111.43
   6  -4  -1 2081.08  112.30
   6   4  -1 2038.87  115.61
  -6   4   1 2174.30  111.93
  -6   4   1 2092.19  112.85
   6   4  -1 2008.63  117.49
  -6   4   1 1969.49  119.15
   6   4  -1 1947.80  110.52
  -5  -4   1 1212.68   68.62
   5  -4  -1 1212.66   68.83
   5  -4  -1 1221.64   68.00
   5  -4  -1 1220.77   73.63
  -5  -4   1 1228.62   71.35
  -5  -4   1 1056.88   71.53
  -5  -4   1 1258.81   67.22
   5   4  -1 1186.79   72.28
   5   4  -1 1166.41   71.19
  -5   4   1 1229.58   67.93
  -5   4   1 1165.32   73.63
  -5   4   1 1270.67   68.44
  -4  -4   1  476.02   30.01
   4  -4  -1  407.81   31.19
   4  -4  -1  439.18   27.00
  -4  -4   1  464.01   26.35
  -4  -4   1  450.62   31.10
   4  -4  -1  429.00   28.11
  -4  -4   1  455.44   28.60
  -4   4   1  418.86   32.38
  -4   4   1  440.76   27.22
   4   4  -1  497.97   31.16
   4   4  -1  485.26   30.79
  -4   4   1  490.83   27.83
   3  -4  -1  229.17   17.00
   3  -4  -1  266.70   20.85
  -3  -4   1  221.76   19.18
  -3  -4   1  274.09   17.98
   3  -4  -1  267.32   15.87
  -3  -4   1  258.60   14.96
  -3  -4   1  231.87   17.76
  -3   4   1  264.07   20.81
  -3   4   1  277.14   16.03
   3   4  -1  226.26   19.22
   3   4  -1  282.24   18.69
  -3   4   1  240.60   16.69
   3   4  -1  262.07   14.87
  -2  -4   1 7325.83  384.05
   2  -4  -1 6811.35  382.92
   2  -4  -1 7219.48  384.81
  -2  -4   1 6812.48  384.37
  -2  -4   1 7270.91  382.71
   2   4  -1 7078.55  383.04
  -2   4   1 7055.84  384.98
   2   4  -1 7177.36  384.16
   2   4  -1 6914.87  380.72
  -2   4   1 7151.76  381.52
  -2   4   1 7187.87  382.76
   1  -4  -1   16.90    4.84
   1  -4  -1   12.13    3.35
  -1  -4   1   17.87    3.01
  -1  -4   1   16.94    3.02
  -1  -4   1   17.44    5.15
   1  -4  -1   19.57    3.72
   1  -4  -1   22.76    3.30
  -1  -4   1   17.52    4.84
   1   4  -1   17.84    3.24
  -1   4   1   20.08    5.57
   1   4  -1   14.98    3.42
  -1   4   1   23.35    3.32
  -1   4   1   20.72    4.21
   0  -4  -1 1634.56   89.90
   0  -4  -1 1633.17   89.42
   0  -4  -1 1644.14   90.08
   0  -4   1 1740.84   90.41
   0  -4   1 1500.21   90.12
   0  -4   1 1690.32   91.48
   0   4   1 1648.60   90.15
   0   4   1 1504.08   89.50
   0   4   1 1898.70   92.48
   0   4   1 1642.66   89.74
   0   4  -1 1668.57   90.49
   0   4   1 1472.19   90.27
   0   4  -1 1689.30   90.25
   1  -4   1 5463.80  285.94
   1  -4   1 5309.21  285.93
  -1  -4  -1 5375.40  283.67
  -1  -4  -1 5484.79  285.71
  -1  -4  -1 5370.15  285.46
   1   4   1 4981.94  283.77
  -1   4  -1 5195.59  286.12
  -1   4  -1 5171.71  284.89
  -1   4  -1 5623.98  285.95
   1   4   1 5233.88  285.56
   1   4   1 5086.22  284.84
   1   4   1 5130.03  285.24
  -1   4  -1 5215.44  283.97
   2  -4   1  251.59   16.30
   2  -4   1  237.64   15.51
  -2  -4  -1  257.41   15.68
   2  -4   1  214.63   16.68
  -2  -4  -1  247.20   16.53
   2  -4   1  236.90   15.39
  -2  -4  -1  259.30   16.99
  -2   4  -1  238.23   15.67
   2   4   1  229.82   16.59
  -2   4  -1  239.29   17.51
  -2   4  -1  203.36   15.67
   2   4   1  250.90   15.48
  -2   4  -1  211.35   17.20
   2   4   1  252.75   16.50
   3  -4   1  342.66   19.12
  -3  -4  -1  303.17   20.00
   3  -4   1  340.72   21.83
   3  -4   1  329.70   22.26
  -3  -4  -1  282.62   21.66
   3  -4   1  311.23   20.04
  -3   4  -1  288.37   19.79
   3   4   1  296.17   19.61
   3   4   1  304.05   21.35
  -3   4  -1  312.06   23.61
   3   4   1  326.13   22.11
  -3   4  -1  338.21   20.69
   4  -4   1   24.94    6.34
  -4  -4  -1   22.17    6.99
   4  -4   1   27.91    3.68
   4  -4   1   26.23    5.60
  -4  -4  -1   42.88    8.42
   4  -4   1   24.22    2.49
  -4  -4  -1   26.90    5.59
   4  -4   1   20.13    7.36
   4   4   1   26.98    5.34
  -4   4  -1   24.82    5.24
   4   4   1   33.36    7.58
  -4   4  -1   27.86    6.60
  -4   4  -1   22.79    9.97
   4   4   1   21.17    7.64
   5  -4   1  269.07   15.49
   5  -4   1  274.10   20.00
   5  -4   1  246.58   22.95
  -5  -4  -1  240.94   23.10
  -5  -4  -1  276.07   20.38
   5  -4   1  280.74   16.11
  -5  -4  -1  281.92   23.20
  -5   4  -1  284.32   18.35
   5   4   1  262.62   16.24
   5   4   1  309.77   22.13
   5   4   1  274.07   23.94
   5   4   1  271.22   18.88
  -5   4  -1  283.19   22.59
  -5   4  -1  286.01   25.76
  -6  -4  -1  871.01   58.74
   6  -4   1  894.28   55.12
   6  -4   1  843.87   58.53
   6  -4   1  983.83   51.57
  -6  -4  -1  928.87   58.99
  -6  -4  -1 1011.42   55.67
   6  -4   1  854.74   58.34
  -6   4  -1 1008.86   53.01
   6   4   1  930.98   59.84
   6   4   1 1050.92   57.94
  -6   4  -1  836.06   60.96
  -6   4  -1  894.44   56.37
   6   4   1  905.28   51.18
   6   4   1  880.45   56.13
  -7  -4  -1  623.67   45.98
  -7  -4  -1  637.41   48.30
   7  -4   1  701.35   43.63
   7  -4   1  656.68   47.76
  -7  -4  -1  707.15   43.92
   7  -4   1  657.65   47.40
   7  -4   1  715.45   38.34
  -7  -4  -1  586.39   40.17
   7   4   1  681.61   37.70
   7   4   1  684.92   49.89
  -7   4  -1  648.85   54.83
  -7   4  -1  602.06   39.16
   7   4   1  680.93   43.95
  -7   4  -1  674.55   45.06
   7   4   1  647.08   43.23
  -7   4  -1  766.01   45.17
   8  -4   1 1530.65   83.71
   8  -4   1 1454.03   88.24
   8  -4   1 1510.12   87.18
  -8  -4  -1 1217.77   85.27
  -8  -4  -1 1317.25   78.91
   8  -4   1 1388.23   77.84
  -8  -4  -1 1457.57   83.93
   8   4   1 1377.18   89.95
  -8   4  -1 1395.75   84.94
   8   4   1 1293.52   84.06
  -8   4  -1 1582.61   96.31
   8   4   1 1348.18   77.02
  -8   4  -1 1448.72   78.62
   8   4   1 1373.25   83.43
  -9  -4  -1  794.14   62.96
   9  -4   1 1055.25   65.43
   9  -4   1 1051.51   60.71
  -9  -4  -1  962.81   54.78
   9  -4   1 1008.67   67.42
   9  -4   1  960.81   54.76
  -9  -4  -1 1010.48   64.34
   9   4   1  980.88   61.46
   9   4   1  834.63   62.28
   9   4   1  954.30   67.98
  -9   4  -1  987.60   55.53
   9   4   1  926.30   53.57
  10  -4   1  234.33   18.88
  10  -4   1  216.69   24.09
 -10  -4  -1  219.15   14.36
  10  -4   1  220.25   29.76
  10  -4   1  218.42   30.25
  10   4   1  214.39   34.54
 -10   4  -1  212.55   18.60
  10   4   1  212.96   15.31
  10   4   1  213.90   25.09
  11  -4   1   33.16   18.28
  11  -4   1    9.83   23.52
  11  -4   1   73.67   15.87
  11  -4   1   48.16   10.27
  11   4   1   48.28   15.77
  11   4   1   67.08   20.98
  11   4   1   85.61   23.75
  12  -4   1   -0.60   16.03
  12  -4   1   -3.06   21.81
  12  -4   1    6.80   27.69
  12   4   1   23.25   28.13
  12   4   1    3.71   16.01
  12   4   1   26.94   21.07
  13  -4   1  100.29   27.23
  13  -4   1   27.15   32.89
  13  -4   1   54.29   19.49
  13   4   1   41.08   21.22
  13   4   1   83.11   39.90
  13   4   1   37.48   25.35
  14  -4   1  123.88   33.72
  14  -4   1   69.93   43.91
  14  -4   1  146.65   31.78
  14   4   1   49.79   49.89
  14   4   1   72.01   27.04
  14   4   1   90.64   34.22
  15  -4   1  195.34   49.52
  15  -4   1  104.28   35.66
  15   4   1  114.82   33.67
  15   4   1  136.24   52.08
  15   4   1  113.66   58.93
  16  -4   1  105.17   55.61
  16  -4   1  120.77   42.51
  16   4   1   98.63   76.45
  16   4   1  129.05   47.56
  17  -5  -1   33.38   42.60
  17  -5  -1  107.46   53.81
  17   5  -1  -54.16   68.72
  17   5  -1  -40.76   46.92
  16  -5  -1   59.46   44.53
  16  -5  -1    8.32   34.88
  16  -5  -1   67.37   58.51
  16   5  -1   14.64   30.42
  16   5  -1  -20.67   45.86
  16   5  -1   11.90   70.74
  15  -5  -1  -19.57   44.56
  15  -5  -1   84.05   50.06
  15  -5  -1   26.70   29.28
  15   5  -1   21.32   60.88
  15   5  -1   23.56   36.19
  15   5  -1   74.79   26.99
  14  -5  -1  -23.25   30.94
  14  -5  -1    8.25   18.47
  14  -5  -1   22.70   28.73
  14   5  -1   42.54   26.87
  14   5  -1   45.36   40.56
  13  -5  -1   46.23   29.28
  13  -5  -1   26.79   16.25
  13  -5  -1   12.27   34.71
  13   5  -1   25.77   13.00
  13   5  -1   13.42   16.91
  13   5  -1   19.22   30.59
  12  -5  -1  -18.20   19.70
  12  -5  -1    5.28   13.38
  12  -5  -1   -3.76   14.64
  12  -5  -1   11.04   28.64
  12   5  -1   25.25   10.28
  12   5  -1   -4.63   26.11
  12   5  -1   40.91   18.25
 -11  -5   1   88.08   10.54
  11  -5  -1   96.78   25.00
  11  -5  -1   71.82   16.24
  11  -5  -1   73.30   15.45
 -11  -5   1   91.88   22.00
  11  -5  -1   84.17   12.78
  11  -5  -1   39.29   18.92
  11   5  -1   36.49   24.37
  11   5  -1   81.75   16.55
  11   5  -1   81.69   11.71
 -11   5   1   90.91   14.77
 -10  -5   1  118.39   12.42
  10  -5  -1  114.10   16.26
  10  -5  -1  117.15   16.51
  10  -5  -1  111.72   26.43
 -10  -5   1  131.81   19.44
  10  -5  -1  121.52   15.74
  10   5  -1  112.36   28.72
  10   5  -1  102.83   16.13
  10   5  -1  145.51   14.73
 -10   5   1  120.53   15.20
   9  -5  -1    9.76    8.27
  -9  -5   1   14.14    5.66
   9  -5  -1    3.59    7.74
  -9  -5   1    5.38   11.30
   9  -5  -1   11.47   10.32
   9  -5  -1   17.74   19.88
   9   5  -1   -1.86    9.76
  -9   5   1   21.40    9.44
  -9   5   1    0.59   14.00
   9   5  -1   15.02    6.35
   9   5  -1   15.85   16.35
   9   5  -1    4.03   15.79
   8  -5  -1   37.78   17.67
  -8  -5   1   -0.34   15.64
   8  -5  -1   21.71    9.13
   8  -5  -1    5.82    6.81
   8  -5  -1    6.28    7.38
  -8  -5   1    6.53    8.83
  -8  -5   1   -3.12    5.63
  -8   5   1   28.96   13.28
  -8   5   1    9.83    7.84
   8   5  -1    3.80    5.44
  -8   5   1    4.07   20.23
   8   5  -1    0.28   12.86
   8   5  -1   -1.25   13.72
   7  -5  -1  -13.07   10.73
  -7  -5   1   -1.99   11.35
  -7  -5   1    9.81    6.50
   7  -5  -1   -1.38    5.61
   7  -5  -1   -6.26    7.60
   7  -5  -1    4.13    5.79
  -7  -5   1   12.01    6.01
  -7   5   1   20.18    7.67
   7   5  -1    3.68   10.67
  -7   5   1    6.31   15.71
   7   5  -1    5.60    3.68
   7   5  -1    0.17   11.44
  -7   5   1  -11.51    8.32
   6  -5  -1    4.82   10.31
   6  -5  -1   -3.88    5.00
   6  -5  -1    4.96    7.31
   6  -5  -1   -0.19    4.96
  -6  -5   1    5.14    5.20
  -6  -5   1    4.77    9.79
  -6  -5   1    5.80    4.95
  -6  -5   1    6.25   10.29
  -6   5   1   12.61    5.45
   6   5  -1    8.16    3.49
   6   5  -1   -1.41    8.16
  -6   5   1    2.26    6.41
   6   5  -1   12.23    9.18
  -6   5   1   16.98   14.40
  -5  -5   1   43.65    7.96
  -5  -5   1   39.49    9.66
  -5  -5   1   46.69   10.17
   5  -5  -1   35.89    8.15
  -5  -5   1   38.59    5.73
   5  -5  -1   28.28   10.13
   5  -5  -1   21.89    5.32
   5   5  -1   46.44   10.33
  -5   5   1   44.40    6.84
  -5   5   1   41.36    6.62
  -5   5   1   29.29   12.51
   5   5  -1   31.78    9.69
  -4  -5   1   53.35    8.38
   4  -5  -1   49.37    7.33
   4  -5  -1   37.36    8.96
  -4  -5   1   39.65    4.72
  -4  -5   1   30.77    9.00
  -4  -5   1   36.19    6.77
   4  -5  -1   48.95    6.06
   4   5  -1   37.39    8.78
  -4   5   1   38.46    6.59
   4   5  -1   40.05    5.04
  -4   5   1   54.42   11.77
   4   5  -1   52.82    8.82
  -4   5   1   66.79    7.11
   3  -5  -1  100.56   12.90
   3  -5  -1  100.92    8.97
   3  -5  -1  103.53   10.33
   3  -5  -1  119.04    7.52
  -3  -5   1  129.00   11.11
  -3  -5   1  103.56   12.97
  -3  -5   1  121.12   13.04
  -3   5   1  118.56   10.48
  -3   5   1  133.07   15.14
  -3   5   1  109.34    8.91
   3   5  -1  135.37   13.26
   3   5  -1  118.77   11.65
   3   5  -1  116.50    7.68
   2  -5  -1 2184.27  122.61
  -2  -5   1 2135.71  122.12
   2  -5  -1 1849.85  120.66
   2  -5  -1 1986.10  120.75
   2  -5  -1 2220.97  118.72
  -2  -5   1 2232.92  122.70
  -2  -5   1 2311.93  120.43
   2   5  -1 2196.96  118.40
  -2   5   1 2286.09  120.87
  -2   5   1 2150.82  119.11
  -2   5   1 2096.41  122.92
   2   5  -1 2214.19  120.74
   2   5  -1 2491.81  122.56
   2   5  -1 2295.08  119.67
   1  -5  -1   16.85    4.05
  -1  -5   1   12.40    5.09
  -1  -5   1   13.88    3.15
  -1  -5   1   15.05    3.22
  -1  -5   1   15.58    5.20
   1  -5  -1   21.62    5.87
   1  -5  -1   22.21    3.14
   1  -5  -1   19.97    4.82
  -1   5   1   24.47    3.11
   1   5  -1   18.84    3.85
  -1   5   1   19.05    4.87
  -1   5   1    7.51    5.72
   1   5  -1   14.76    3.67
   1   5  -1   22.47    5.21
   0  -5  -1  263.50   16.10
   0  -5  -1  250.61   15.36
   0  -5   1  264.95   18.47
   0  -5   1  241.84   16.60
   0  -5   1  259.64   16.54
   0  -5  -1  268.58   16.27
   0   5   1  217.88   16.68
   0   5   1  236.75   16.12
   0   5   1  280.03   19.42
   0   5  -1  270.37   16.35
   0   5  -1  253.14   16.88
   0   5   1  258.13   15.76
   0   5   1  222.78   15.69
   0   5  -1  232.37   15.39
  -1  -5  -1  291.91   19.09
  -1  -5  -1  312.62   16.89
  -1  -5  -1  288.14   18.75
   1  -5   1  279.46   19.21
   1  -5   1  279.54   19.65
   1   5   1  300.70   18.81
  -1   5  -1  281.86   19.89
   1   5   1  274.43   18.14
   1   5   1  277.67   18.83
  -1   5  -1  305.04   17.21
  -1   5  -1  273.05   18.12
   1   5   1  289.84   17.20
  -1   5  -1  331.19   20.07
  -2  -5  -1   48.61    6.16
  -2  -5  -1   56.07    7.42
   2  -5   1   59.55    8.33
   2  -5   1   54.03    6.26
   2  -5   1   63.93    7.69
  -2  -5  -1   67.58    8.21
   2  -5   1   61.57    7.42
  -2   5  -1   62.19    8.47
  -2   5  -1   51.03    8.62
   2   5   1   51.83    7.33
   2   5   1   48.66    4.40
   2   5   1   55.70    7.82
  -2   5  -1   56.93    6.85
  -2   5  -1   40.94    6.69
   2   5   1   46.63    5.94
   3  -5   1   50.98    6.81
   3  -5   1   51.79    6.89
  -3  -5  -1   67.97    7.84
   3  -5   1   63.47    8.36
  -3  -5  -1   71.61    9.58
   3  -5   1   44.62    8.21
  -3  -5  -1   35.91    8.05
  -3   5  -1   60.42   10.53
  -3   5  -1   51.98    7.16
   3   5   1   67.10    7.25
  -3   5  -1   64.84    8.12
   3   5   1   73.26    9.82
   3   5   1   33.42    7.34
   4  -5   1   44.29    9.20
  -4  -5  -1   66.78   10.31
   4  -5   1   62.23    6.17
   4  -5   1   52.21    9.90
  -4  -5  -1   75.61    9.46
   4  -5   1   56.34    7.83
  -4  -5  -1   62.19   10.80
  -4   5  -1   54.07    7.81
  -4   5  -1   56.39    8.44
   4   5   1   61.44   10.36
   4   5   1   60.20    7.89
  -4   5  -1   56.95   11.19
  -5  -5  -1  402.94   30.42
  -5  -5  -1  369.65   30.61
   5  -5   1  383.54   26.30
   5  -5   1  381.65   22.66
   5  -5   1  393.72   28.50
  -5  -5  -1  383.24   25.71
   5  -5   1  357.70   29.00
   5   5   1  478.11   29.35
   5   5   1  374.42   29.87
   5   5   1  420.76   25.81
  -5   5  -1  338.09   31.29
  -5   5  -1  413.04   25.14
  -5   5  -1  395.86   27.47
   6  -5   1   10.84    8.89
   6  -5   1    5.56    2.31
   6  -5   1    2.46   10.67
  -6  -5  -1    6.13   10.47
   6  -5   1    9.77    6.49
  -6  -5  -1    1.31    8.87
  -6  -5  -1    1.72    8.10
  -6   5  -1   20.54   17.35
  -6   5  -1    5.58    5.67
  -6   5  -1   -3.10    8.78
   6   5   1    3.60    2.92
   6   5   1    2.05    9.17
   6   5   1   10.00    9.24
   6   5   1    5.82    6.33
   7  -5   1   33.11   14.87
   7  -5   1   50.05   12.56
  -7  -5  -1   32.75   12.50
  -7  -5  -1   30.91   11.21
   7  -5   1   43.47    9.74
   7  -5   1   42.01    5.64
  -7  -5  -1   40.06   15.50
   7   5   1   31.91   10.19
   7   5   1   47.55   14.79
  -7   5  -1   46.66    7.87
  -7   5  -1   23.47   14.85
  -7   5  -1   31.83   19.06
   7   5   1   31.52   11.99
   7   5   1   37.40    5.23
  -8  -5  -1   28.47   12.60
   8  -5   1   24.07    4.59
  -8  -5  -1   24.26   12.00
   8  -5   1   17.42   13.27
  -8  -5  -1   14.09    7.53
   8  -5   1   15.61    9.83
   8  -5   1   30.81   15.61
   8   5   1   19.42    4.84
   8   5   1   30.45   16.31
   8   5   1   20.65   11.04
  -8   5  -1   26.71   27.56
  -8   5  -1   26.37    7.62
  -8   5  -1    5.15   14.75
   8   5   1   13.35   19.28
  -9  -5  -1    7.85   13.66
   9  -5   1  -10.88   16.40
   9  -5   1   33.97   11.34
   9  -5   1   24.87    5.68
  -9  -5  -1   46.78   19.10
   9  -5   1   32.77   15.11
  -9  -5  -1   25.59    7.88
   9   5   1   33.46    5.44
   9   5   1   35.67   11.94
   9   5   1   19.30   22.00
  -9   5  -1   48.21    9.06
  10  -5   1   21.80   20.07
  10  -5   1   31.92   11.80
  10  -5   1   26.40   17.47
  10  -5   1   14.24    6.21
 -10  -5  -1   18.61    6.61
  10   5   1    0.47   12.06
  10   5   1  -14.44   20.36
  10   5   1   27.40    5.92
 -10   5  -1   21.67    9.02
  11  -5   1  -14.62   22.11
  11  -5   1   37.29   23.87
  11  -5   1   -8.18   12.92
  11  -5   1    9.25    7.65
 -11   5  -1   17.43   11.20
  11   5   1   17.90   15.64
  11   5   1   43.36   31.05
  12  -5   1    2.12   20.90
  12  -5   1   17.64   16.48
  12  -5   1   41.53   26.63
  12   5   1   21.70   17.41
  12   5   1  -17.69   28.96
  12   5   1   16.47   21.10
  13  -5   1  -28.66   25.04
  13  -5   1   10.95   34.83
  13  -5   1  -19.06   23.33
  13   5   1   -8.55   20.80
  13   5   1   37.40   26.25
  13   5   1   41.61   41.80
  14  -5   1   38.52   34.64
  14  -5   1   -7.93   22.03
  14  -5   1   68.87   33.84
  14   5   1  -13.84   25.72
  14   5   1   26.42   31.34
  14   5   1  -66.05   39.28
  15  -5   1  -14.72   26.55
  15  -5   1  -81.74   43.24
  15   5   1  -41.91   60.08
  15   5   1   19.23   30.29
  16  -5   1   16.53   32.71
  16  -5   1   43.18   46.27
  16   5   1  -64.44   35.46
  16   5   1   32.88   80.15
  16  -6  -1  125.35   67.82
  16  -6  -1   72.89   30.60
  16  -6  -1  159.17   47.12
  16   6  -1   96.71   34.14
  16   6  -1  196.86   76.21
  15  -6  -1  208.90   50.57
  15  -6  -1  135.89   50.94
  15  -6  -1  145.54   33.24
  15   6  -1  148.43   57.60
  15   6  -1  161.69   39.70
  15   6  -1  267.33   34.83
  14  -6  -1  308.84   37.27
  14  -6  -1  268.47   50.76
  14  -6  -1  334.24   44.53
  14   6  -1  309.90   40.60
  14   6  -1  347.65   62.61
  13  -6  -1  392.50   39.24
  13  -6  -1  442.12   49.28
  13  -6  -1  324.99   47.48
  13   6  -1  355.39   38.13
  13   6  -1  307.53   53.77
  12  -6  -1  300.64   34.03
 -12  -6   1  322.84   21.62
  12  -6  -1  325.17   42.58
  12  -6  -1  301.77   40.86
  12   6  -1  331.57   34.00
  12   6  -1  371.37   25.75
  12   6  -1  295.52   42.44
 -11  -6   1  258.05   33.88
 -11  -6   1  232.03   17.97
  11  -6  -1  189.18   30.73
  11  -6  -1  206.44   18.33
  11  -6  -1  187.09   25.38
  11  -6  -1  219.07   24.15
  11  -6  -1  206.50   29.88
  11   6  -1  204.62   26.28
 -11   6   1  172.69   24.14
  11   6  -1  211.47   33.98
  11   6  -1  168.97   18.72
  10  -6  -1   14.00    8.53
  10  -6  -1    7.39   10.18
 -10  -6   1   14.01    9.70
 -10  -6   1   18.43   16.79
  10  -6  -1    9.95   17.39
  10  -6  -1   34.44   18.13
  10  -6  -1   14.61   13.46
  10   6  -1   -5.11   24.67
  10   6  -1   21.42    7.38
 -10   6   1   36.77   10.55
  10   6  -1   -9.89   11.43
   9  -6  -1  324.75   34.54
   9  -6  -1  376.43   25.49
   9  -6  -1  368.18   42.21
  -9  -6   1  372.71   27.45
   9  -6  -1  334.96   30.66
  -9  -6   1  417.66   30.71
   9  -6  -1  392.52   29.09
   9   6  -1  420.40   25.64
  -9   6   1  415.33   27.87
   9   6  -1  422.30   31.85
  -9   6   1  367.18   34.74
   9   6  -1  399.95   40.27
  -8  -6   1  788.57   56.70
   8  -6  -1  822.48   58.57
   8  -6  -1  714.97   50.20
  -8  -6   1  858.88   48.75
   8  -6  -1  838.69   49.27
  -8  -6   1  834.39   49.17
   8  -6  -1  774.60   46.40
  -8   6   1  847.54   48.33
   8   6  -1  763.04   46.20
   8   6  -1  761.58   57.05
   8   6  -1  765.34   53.97
  -8   6   1  761.00   50.93
  -8   6   1  766.09   67.61
  -7  -6   1 1357.79   79.28
   7  -6  -1 1239.42   70.13
   7  -6  -1 1309.10   73.56
  -7  -6   1 1302.26   72.67
   7  -6  -1 1203.67   75.07
   7  -6  -1 1292.51   81.68
  -7  -6   1 1281.94   74.35
   7  -6  -1 1199.27   71.64
  -7   6   1 1122.80   83.25
  -7   6   1 1319.11   74.77
   7   6  -1 1267.24   71.59
  -7   6   1 1350.63   73.43
   7   6  -1 1241.28   77.71
   7   6  -1 1328.64   80.86
   6  -6  -1 1919.50  123.56
  -6  -6   1 2375.22  124.24
   6  -6  -1 2419.99  125.63
   6  -6  -1 2134.54  126.91
   6  -6  -1 2230.51  131.39
  -6  -6   1 2356.50  129.36
  -6  -6   1 2048.03  130.06
   6   6  -1 2292.06  129.34
  -6   6   1 2159.75  133.09
   6   6  -1 2284.03  130.88
  -6   6   1 2403.95  126.04
  -6   6   1 2449.81  125.82
  -5  -6   1 2516.30  149.45
  -5  -6   1 2701.23  143.46
   5  -6  -1 2466.44  149.55
  -5  -6   1 2751.79  147.72
   5  -6  -1 2403.62  146.18
   5  -6  -1 2679.57  144.59
  -5   6   1 2704.21  145.05
  -5   6   1 2814.42  145.59
  -5   6   1 2409.07  150.73
   5   6  -1 2727.68  143.24
   5   6  -1 2608.37  148.87
   5   6  -1 2741.96  148.67
  -4  -6   1  317.11   22.54
  -4  -6   1  317.57   18.72
   4  -6  -1  327.04   23.24
   4  -6  -1  325.07   17.97
   4  -6  -1  295.44   25.01
   4  -6  -1  293.02   19.87
  -4  -6   1  298.77   25.33
  -4  -6   1  300.00   22.58
  -4   6   1  264.68   25.99
   4   6  -1  331.52   23.55
   4   6  -1  309.73   23.75
  -4   6   1  302.35   20.48
  -4   6   1  308.06   21.32
   4   6  -1  304.39   18.44
   3  -6  -1  957.44   61.82
   3  -6  -1 1105.81   58.26
   3  -6  -1 1027.89   63.37
   3  -6  -1  913.89   60.97
  -3  -6   1 1010.95   62.52
  -3  -6   1 1200.90   61.46
  -3  -6   1 1013.48   63.59
  -3   6   1 1066.53   59.39
   3   6  -1 1038.34   58.19
  -3   6   1 1073.37   61.04
   3   6  -1 1168.11   59.75
   3   6  -1 1130.93   63.20
   3   6  -1 1071.94   61.85
  -3   6   1 1034.18   64.50
  -2  -6   1  914.37   51.30
   2  -6  -1  935.32   54.33
   2  -6  -1  917.47   49.72
  -2  -6   1  886.97   54.03
   2  -6  -1  848.11   52.13
   2  -6  -1  744.66   51.79
   2   6  -1  906.91   50.67
   2   6  -1  865.59   51.66
  -2   6   1  934.15   49.63
  -2   6   1  901.19   52.11
   2   6  -1  970.66   53.43
  -2   6   1  916.54   54.91
  -1  -6   1  533.18   29.72
   1  -6  -1  533.44   32.78
   1  -6  -1  504.64   29.12
  -1  -6   1  501.32   29.46
  -1  -6   1  508.43   32.12
   1  -6  -1  464.53   30.03
  -1   6   1  446.37   30.69
  -1   6   1  489.08   28.80
   1   6  -1  466.92   29.64
   1   6  -1  511.00   29.95
   1   6  -1  537.96   31.17
  -1   6   1  524.14   33.27
   0  -6   1 3803.97  200.06
   0  -6  -1 3784.23  199.83
   0  -6  -1 3624.55  199.05
   0  -6   1 3581.73  200.47
   0   6   1 4161.07  203.22
   0   6  -1 3617.95  199.28
   0   6   1 3620.47  199.91
   0   6   1 3459.26  199.36
   0   6   1 3733.50  199.33
   0   6  -1 3754.19  200.44
   0   6   1 3169.16  200.13
   0   6  -1 3782.12  199.67
  -1  -6  -1 3002.14  160.11
  -1  -6  -1 2904.38  157.70
   1  -6   1 2810.28  159.93
  -1  -6  -1 2901.00  159.48
   1  -6   1 2856.75  160.98
   1  -6   1 2650.16  158.47
  -1   6  -1 2867.49  160.51
  -1   6  -1 2956.69  158.94
   1   6   1 2935.38  159.79
  -1   6  -1 3210.33  161.32
   1   6   1 3007.50  159.46
  -1   6  -1 2888.41  157.80
   1   6   1 2910.53  158.11
  -2  -6  -1 1304.31   74.30
   2  -6   1 1257.70   74.93
   2  -6   1 1359.23   74.95
  -2  -6  -1 1345.14   75.29
  -2   6  -1 1194.24   75.33
  -2   6  -1 1222.42   75.63
   2   6   1 1466.32   71.98
   2   6   1 1262.93   73.00
   2   6   1 1327.50   74.39
   2   6   1 1341.10   74.83
  -2   6  -1 1323.67   70.94
   3  -6   1  585.07   38.49
   3  -6   1  603.49   36.30
   3  -6   1  600.30   35.96
  -3  -6  -1  608.27   37.51
  -3  -6  -1  596.49   38.81
  -3  -6  -1  574.64   35.39
   3  -6   1  615.64   37.44
   3   6   1  592.16   35.44
   3   6   1  636.41   34.00
  -3   6  -1  563.31   36.65
   3   6   1  629.03   37.86
   3   6   1  607.94   38.33
  -3   6  -1  621.94   36.36
   4  -6   1  166.57   17.57
  -4  -6  -1  169.05   17.01
   4  -6   1  187.33   13.14
   4  -6   1  166.01   15.35
  -4  -6  -1  172.04   18.37
  -4  -6  -1  179.34   14.11
   4  -6   1  159.67   14.16
  -4   6  -1  161.73   15.10
   4   6   1  174.96   13.44
   4   6   1  177.88   16.95
  -4   6  -1  171.98   15.18
  -4   6  -1  179.66   21.85
   4   6   1  191.00   18.25
  -5  -6  -1   96.74   10.97
   5  -6   1   95.35    8.46
   5  -6   1  101.33   11.49
   5  -6   1   90.92   12.96
   5  -6   1   70.88   12.86
  -5  -6  -1   96.72   14.00
  -5  -6  -1  106.60   15.22
  -5   6  -1   93.98   10.91
  -5   6  -1   78.38   18.08
  -5   6  -1  105.11   13.77
   5   6   1   81.48   15.17
   5   6   1   96.46   11.26
   5   6   1  114.38   14.26
   6  -6   1 1043.56   66.79
  -6  -6  -1 1076.34   66.81
  -6  -6  -1  978.42   67.12
  -6  -6  -1 1067.08   63.00
   6  -6   1 1105.06   66.59
   6  -6   1 1080.39   58.61
   6  -6   1 1103.15   63.25
  -6   6  -1 1075.89   64.39
   6   6   1 1116.91   65.74
  -6   6  -1  924.34   69.23
  -6   6  -1 1136.78   62.18
   6   6   1 1027.78   67.44
   6   6   1 1098.10   62.01
  -7  -6  -1 1982.66  116.78
   7  -6   1 1916.91  116.54
   7  -6   1 1989.38  115.54
  -7  -6  -1 1832.29  116.57
   7  -6   1 2065.34  112.91
  -7  -6  -1 2098.55  112.66
   7   6   1 1986.73  107.98
   7   6   1 2034.54  115.24
   7   6   1 1943.82  117.97
  -7   6  -1 1779.75  119.92
   7   6   1 1966.27  113.91
  -7   6  -1 1912.41  113.63
  -7   6  -1 2092.71  110.31
  -8  -6  -1 1870.45  105.01
   8  -6   1 1843.08   97.69
   8  -6   1 1786.07  108.84
   8  -6   1 1853.65  104.68
  -8  -6  -1 1677.31  103.00
  -8  -6  -1 1668.95  108.63
   8  -6   1 1788.02  107.94
   8   6   1 1709.10  106.00
   8   6   1 1875.06  113.25
   8   6   1 1774.65   99.03
  -8   6  -1 1940.98  101.77
   8   6   1 1876.27  106.29
  -9  -6  -1  795.13   60.94
  -9  -6  -1  825.78   53.06
  -9  -6  -1  928.95   60.53
   9  -6   1  881.80   48.18
   9  -6   1  874.55   61.74
   9  -6   1  811.85   61.09
   9  -6   1  986.98   58.01
   9   6   1  853.34   49.33
   9   6   1  883.28   57.73
   9   6   1  852.28   65.02
  -9   6  -1  927.39   53.02
  10  -6   1  326.66   30.48
  10  -6   1  348.22   38.65
  10  -6   1  315.01   37.08
 -10  -6  -1  360.67   25.07
  10  -6   1  310.51   20.08
 -10   6  -1  378.33   27.40
  10   6   1  354.62   42.99
  10   6   1  328.48   21.43
  10   6   1  386.38   33.00
 -11  -6  -1   41.83    8.90
  11  -6   1   24.91   20.78
  11  -6   1   73.80   16.16
  11  -6   1   13.44   22.57
  11   6   1   41.74   17.36
  11   6   1   50.87   31.91
  12  -6   1    5.72   26.33
  12  -6   1  -11.00   25.34
  12  -6   1   11.64   16.72
  12   6   1   27.58   20.89
  12   6   1   -4.29   17.84
  12   6   1   27.72   28.80
  13  -6   1   38.09   25.92
  13  -6   1   84.86   30.07
  13  -6   1   50.02   28.44
  13   6   1  100.19   27.47
  13   6   1   69.98   45.82
  13   6   1   88.32   24.55
  14  -6   1  182.29   28.48
  14  -6   1  170.38   39.40
  14  -6   1  183.86   44.21
  14   6   1  169.55   31.11
  14   6   1   67.85   33.26
  14   6   1  138.70   56.31
  15  -6   1  246.08   51.08
  15  -6   1  157.84   38.52
  15   6   1  257.03   39.00
  15   6   1  220.71   58.09
  16  -6   1  107.10   35.67
  16  -6   1  148.82   49.38
  16   6   1  145.16   42.22
  16   6   1  155.19   82.51
  16  -7  -1  -36.28   27.48
  16  -7  -1   42.02   59.60
  16  -7  -1  -77.91   51.90
  16   7  -1  -23.11   36.56
  16   7  -1   45.01   64.56
  15  -7  -1   27.65   29.77
  15  -7  -1   35.11   38.33
  15  -7  -1  -28.95   44.22
  15   7  -1  -55.37   24.99
  15   7  -1   24.34   64.59
  14  -7  -1  -19.60   37.10
  14  -7  -1   24.98   31.38
  14  -7  -1   44.74   20.92
  14   7  -1    1.55   27.79
  14   7  -1   89.77   46.11
  13  -7  -1   35.31   17.33
  13  -7  -1   78.74   25.76
  13  -7  -1   46.43   31.97
  13   7  -1   39.18   33.96
  13   7  -1   20.89   19.82
  13   7  -1   -6.00   12.38
  12  -7  -1   13.17   30.24
  12  -7  -1   18.89   14.53
 -12  -7   1    9.72   10.26
  12  -7  -1   28.85   21.75
  12   7  -1   27.27   16.13
  12   7  -1   -1.98   11.61
  12   7  -1  -20.20   35.14
 -11  -7   1   49.34   11.72
  11  -7  -1   33.92   14.90
  11  -7  -1   53.47    8.05
  11  -7  -1   34.99   23.35
 -11  -7   1   71.37   23.66
  11  -7  -1   59.40   20.39
  11   7  -1   64.62   16.53
  11   7  -1   59.41   10.53
  11   7  -1   60.09   25.12
 -11   7   1   71.62   16.88
 -10  -7   1  100.66   18.10
  10  -7  -1   65.31   16.51
 -10  -7   1   82.21   12.85
  10  -7  -1   83.50   10.96
  10  -7  -1   99.62   21.94
  10  -7  -1   99.13   14.57
  10  -7  -1   72.12   24.74
  10   7  -1   80.09   28.34
  10   7  -1   99.37   17.68
  10   7  -1   83.68   10.78
 -10   7   1   89.42   15.90
   9  -7  -1   10.08   15.79
   9  -7  -1   15.44   12.58
   9  -7  -1   12.87   14.46
  -9  -7   1   35.00   10.50
   9  -7  -1   35.34   10.40
   9  -7  -1   28.64    6.36
  -9  -7   1   24.71   13.62
  -9   7   1   28.98   11.93
  -9   7   1   43.31   16.43
   9   7  -1   13.77   19.00
   9   7  -1    6.40    7.48
   8  -7  -1   16.19    5.77
   8  -7  -1   -0.15    6.81
   8  -7  -1   14.68   12.82
  -8  -7   1   14.96    8.71
   8  -7  -1    2.42    9.45
   8  -7  -1   49.29   18.26
  -8  -7   1   21.10    8.87
   8   7  -1   25.52   14.74
  -8   7   1  -18.96   23.53
  -8   7   1   23.09   10.53
   8   7  -1    7.42   15.34
   8   7  -1   17.12    5.83
  -8   7   1    1.38   14.74
  -7  -7   1  131.34   13.36
  -7  -7   1   97.38   17.47
   7  -7  -1  120.51   13.52
  -7  -7   1  125.87   15.29
   7  -7  -1  112.99   19.17
   7  -7  -1  137.08   12.03
   7  -7  -1  108.10   11.65
   7  -7  -1  139.52   16.58
  -7  -7   1  117.43   18.58
   7  -7  -1   93.49   16.80
   7   7  -1  119.43   18.36
   7   7  -1  114.01   18.56
  -7   7   1   99.40   24.50
  -7   7   1  140.05   16.42
  -7   7   1  150.54   16.60
   6  -7  -1   43.71    4.94
   6  -7  -1   39.98    7.49
  -6  -7   1   51.02   12.71
   6  -7  -1   46.92   10.74
  -6  -7   1   31.75   11.81
  -6  -7   1   57.98    7.38
   6  -7  -1   45.44   12.65
   6  -7  -1   32.04   10.57
  -6  -7   1   48.93   11.03
  -6   7   1    8.14   19.44
  -6   7   1   43.70   10.24
   6   7  -1   54.12   12.79
  -6   7   1   58.87   10.38
   6   7  -1   36.95   12.30
   5  -7  -1   57.98   12.67
  -5  -7   1   89.33   15.22
  -5  -7   1   75.73   12.14
  -5  -7   1   90.71    9.53
   5  -7  -1   94.10   10.07
  -5  -7   1   91.67   13.02
   5  -7  -1   89.68    6.56
   5  -7  -1   84.65   12.25
   5  -7  -1   95.53   15.29
  -5   7   1   87.79   11.01
  -5   7   1  100.95   12.28
   5   7  -1   81.80    8.05
  -5   7   1   89.66   17.41
   5   7  -1  124.90   15.34
   5   7  -1   78.80   13.07
   4  -7  -1  399.83   23.44
  -4  -7   1  366.21   30.71
   4  -7  -1  441.12   31.60
  -4  -7   1  409.50   29.69
  -4  -7   1  448.54   28.52
   4  -7  -1  378.96   29.27
   4  -7  -1  345.36   27.75
  -4   7   1  415.14   27.57
   4   7  -1  422.79   30.14
   4   7  -1  404.72   23.94
  -4   7   1  450.92   34.01
  -4   7   1  452.10   26.02
   4   7  -1  410.89   29.33
   3  -7  -1  618.41   44.16
  -3  -7   1  755.71   44.19
   3  -7  -1  714.45   40.84
   3  -7  -1  731.68   45.30
   3  -7  -1  766.07   47.63
  -3  -7   1  692.12   46.80
  -3   7   1  754.45   42.18
   3   7  -1  769.37   46.16
  -3   7   1  777.36   48.60
   3   7  -1  725.74   40.92
  -3   7   1  703.33   44.04
   3   7  -1  760.20   42.47
   3   7  -1  742.39   44.84
  -2  -7   1   16.02    4.56
   2  -7  -1   18.23    6.48
   2  -7  -1    8.99    2.53
   2  -7  -1   25.98    6.14
  -2  -7   1    3.37    6.31
  -2   7   1    8.62    5.64
   2   7  -1    2.67    3.75
   2   7  -1   11.07    3.88
   2   7  -1    1.98    5.08
  -2   7   1    7.12    9.26
  -2   7   1    9.35    2.72
  -1  -7   1  159.54   11.96
   1  -7  -1  162.67   11.93
   1  -7  -1  177.04   13.30
  -1  -7   1  156.91   11.99
  -1  -7   1  160.39   16.25
   1   7  -1  188.28   14.76
   1   7  -1  155.73   12.34
  -1   7   1  153.69   12.48
   1   7  -1  152.03   12.61
  -1   7   1  168.07   11.28
   0  -7   1  615.82   35.38
   0  -7  -1  581.53   34.32
   0  -7  -1  610.97   35.21
   0  -7   1  590.98   36.16
   0   7  -1  642.16   35.04
   0   7  -1  596.34   34.63
   0   7   1  575.61   38.56
   0   7   1  574.63   35.19
   0   7  -1  594.76   35.95
   0   7   1  498.86   35.73
   0   7   1  595.94   34.54
   0   7   1  564.47   34.79
   1  -7   1   39.58    6.37
   1  -7   1   27.53    5.99
  -1  -7  -1   43.73    5.01
   1  -7   1   39.13    7.90
  -1  -7  -1   40.38    6.29
  -1  -7  -1   39.95    6.69
   1   7   1   46.46    6.14
  -1   7  -1   47.18    5.16
   1   7   1   23.96    5.59
  -1   7  -1   50.38    9.30
   1   7   1   43.35    6.46
  -1   7  -1   21.44    7.27
   2  -7   1  564.69   34.40
  -2  -7  -1  564.54   34.76
  -2  -7  -1  559.68   33.45
   2  -7   1  514.32   34.17
   2   7   1  523.82   33.78
  -2   7  -1  555.60   29.72
  -2   7  -1  430.88   33.29
  -2   7  -1  487.62   34.81
  -2   7  -1  579.94   35.54
   2   7   1  534.80   30.69
  -2   7  -1  568.33   32.55
   2   7   1  550.17   33.48
   2   7   1  509.35   31.82
  -3  -7  -1  217.03   18.16
   3  -7   1  239.68   17.83
   3  -7   1  246.25   18.44
  -3  -7  -1  212.45   19.48
   3  -7   1  214.53   18.94
  -3   7  -1  240.75   17.07
   3   7   1  230.61   18.71
   3   7   1  209.97   18.54
   3   7   1  209.34   15.54
   3   7   1  214.75   14.00
  -3   7  -1  212.91   17.88
  -3   7  -1  216.46   20.50
  -4  -7  -1   26.08    8.78
  -4  -7  -1   31.36    9.92
   4  -7   1   34.71    6.17
  -4  -7  -1   19.43    6.16
   4  -7   1   31.66    8.83
   4  -7   1   27.51    8.04
   4  -7   1   30.71    6.55
   4   7   1   25.72    8.70
  -4   7  -1   29.93    7.34
   4   7   1   21.09    9.08
   4   7   1   28.90    4.62
  -4   7  -1   31.06   11.55
  -4   7  -1   35.06    7.79
   4   7   1   27.31    5.66
   5  -7   1   24.85    9.82
   5  -7   1   14.92    6.32
  -5  -7  -1   16.88    7.32
  -5  -7  -1   15.40    9.77
  -5  -7  -1   24.38    9.64
   5  -7   1   20.51    4.70
   5  -7   1   15.99    7.26
   5   7   1   11.35    5.81
  -5   7  -1   25.76   13.25
   5   7   1   10.24    8.86
  -5   7  -1   28.51    9.93
  -5   7  -1   13.84    8.13
   5   7   1   19.46    9.87
   6  -7   1   61.86   13.75
   6  -7   1   50.76    9.59
  -6  -7  -1   51.09   10.86
  -6  -7  -1   59.66   14.09
   6  -7   1   54.75    6.82
  -6  -7  -1   53.57   14.02
   6  -7   1   56.70   13.34
   6   7   1   52.22   13.09
   6   7   1   49.95    9.09
   6   7   1   54.78   13.89
  -6   7  -1   75.74   11.17
  -6   7  -1   61.45   18.54
  -6   7  -1   79.79   13.06
   7  -7   1    9.21    2.47
   7  -7   1    0.85   12.44
  -7  -7  -1  -17.61   12.25
   7  -7   1    5.73    8.14
  -7  -7  -1   17.45   11.18
   7  -7   1    1.95   12.01
  -7  -7  -1   20.33   14.81
   7   7   1   -1.38    4.23
   7   7   1   -7.57   12.91
  -7   7  -1    8.25   12.55
   7   7   1   15.11   13.20
  -7   7  -1   11.83   19.96
  -7   7  -1   15.35    8.75
   7   7   1   -0.50    6.01
   8  -7   1  -14.88   14.92
  -8  -7  -1    2.46   13.59
   8  -7   1   -4.18    7.62
   8  -7   1   11.91   13.50
  -8  -7  -1    6.22   15.23
  -8  -7  -1   14.41   10.59
   8   7   1    7.84   15.34
   8   7   1    2.51   10.18
  -8   7  -1    8.93    9.32
   8   7   1    8.13    4.56
  -9  -7  -1    8.08   15.86
  -9  -7  -1   27.38   18.75
   9  -7   1    5.54   15.35
   9  -7   1   28.77   12.77
   9  -7   1   54.27   18.44
  -9  -7  -1    5.35   12.09
   9   7   1   30.45    5.94
   9   7   1   22.65   24.25
   9   7   1   -1.49   11.31
  -9   7  -1   21.30   11.16
  10  -7   1   69.80   22.14
 -10  -7  -1   55.22   13.71
  10  -7   1   82.01   15.23
  10  -7   1   77.24   20.84
  10   7   1   38.15   27.30
  10   7   1   49.11    7.31
  10   7   1   53.32   15.90
 -10   7  -1   73.36   13.74
  11  -7   1   75.29   23.06
  11  -7   1   73.61   19.64
  11  -7   1   34.69   25.90
 -11  -7  -1   71.65   13.43
  11   7   1   66.24   18.38
  11   7   1   30.10   34.11
  12  -7   1   14.07   23.36
  12  -7   1   39.92   24.91
  12  -7   1   23.69   18.28
  12   7   1   54.17   24.83
  12   7   1  127.05   42.10
  12   7   1   38.61   19.83
  13  -7   1   33.01   32.71
  13  -7   1   35.29   19.90
  13  -7   1   -1.54   34.80
  13   7   1   55.13   23.51
  13   7   1   65.54   40.26
  13   7   1   58.93   25.26
  14  -7   1   29.79   29.14
  14  -7   1   20.23   44.17
  14   7   1   28.44   27.61
  14   7   1  -36.45   55.39
  15  -7   1   13.76   28.64
  15  -7   1   51.47   49.27
  15   7   1  -59.31   31.18
  15   7   1  -53.74   68.17
  16  -7   1  -23.36   34.71
  16  -7   1   34.64   48.78
  16   7   1  103.40   84.44
  16   7   1  -55.68   49.95
  16  -8  -1   39.55   30.89
  16  -8  -1  146.22   59.20
  16   8  -1   -0.18   65.44
  16   8  -1   18.49   33.83
  15  -8  -1  285.25   47.41
  15  -8  -1  171.03   30.91
  15  -8  -1   93.73   55.73
  15   8  -1  216.75   33.55
  15   8  -1  171.16   69.59
  14  -8  -1  319.09   48.42
  14  -8  -1  291.70   38.96
  14  -8  -1  331.46   45.40
  14   8  -1  396.18   62.06
  14   8  -1  297.94   37.51
  13  -8  -1  202.23   40.76
  13  -8  -1  194.94   36.64
  13  -8  -1  272.81   30.90
  13   8  -1  160.53   51.76
  13   8  -1  215.32   29.62
  12  -8  -1   82.81   32.72
  12  -8  -1  129.13   22.63
 -12  -8   1  162.36   17.16
  12  -8  -1  115.00   32.39
  12   8  -1  153.41   19.19
  12   8  -1  122.03   37.77
  12   8  -1  145.83   23.43
  11  -8  -1   46.59   28.58
  11  -8  -1   71.29   14.48
 -11  -8   1   67.74   20.57
 -11  -8   1   35.69   11.42
  11  -8  -1   50.68   21.66
  11   8  -1   35.33   10.52
 -11   8   1   31.92   18.70
  11   8  -1   48.68   32.69
  11   8  -1   62.25   15.68
  10  -8  -1   36.35   22.77
  10  -8  -1   11.73    9.44
 -10  -8   1   -5.16    9.85
  10  -8  -1   13.81   15.64
 -10  -8   1   -5.15   16.93
  10  -8  -1    0.53    3.20
 -10   8   1   27.25   13.00
  10   8  -1   -5.84   12.18
  10   8  -1    2.43    8.66
  10   8  -1   -0.79   20.31
  -9  -8   1  228.65   22.51
   9  -8  -1  231.78   30.92
   9  -8  -1  175.72   25.11
   9  -8  -1  216.86   13.16
   9  -8  -1  196.11   14.05
   9  -8  -1  254.05   21.60
   9  -8  -1  176.19   25.67
  -9  -8   1  224.71   24.42
  -9   8   1  206.01   22.29
   9   8  -1  224.77   17.54
   9   8  -1  204.53   31.20
   8  -8  -1  886.51   59.79
  -8  -8   1  809.15   51.10
   8  -8  -1  762.11   44.51
   8  -8  -1  817.48   49.86
   8  -8  -1  802.69   45.06
   8  -8  -1  684.69   50.81
  -8  -8   1  824.20   48.69
   8  -8  -1  824.80   43.81
   8  -8  -1  763.28   55.70
  -8   8   1  787.82   50.47
   8   8  -1  776.87   46.81
   8   8  -1  787.69   60.01
  -8   8   1  790.22   52.34
  -7  -8   1 1530.61   89.33
   7  -8  -1 1466.75   82.47
   7  -8  -1 1529.84   79.64
   7  -8  -1 1577.34   84.23
   7  -8  -1 1462.94   90.28
  -7  -8   1 1366.41   82.29
   7  -8  -1 1261.61   85.78
  -7  -8   1 1199.03   89.05
   7  -8  -1 1566.35   91.91
  -7  -8   1 1483.71   86.08
   7  -8  -1 1397.39   80.66
   7   8  -1 1558.17   91.45
  -7   8   1 1572.60   85.57
   7   8  -1 1404.65   88.67
  -7   8   1 1422.94   96.38
  -7   8   1 1609.08   85.60
  -6  -8   1 1639.15  105.64
   6  -8  -1 1560.23  102.15
   6  -8  -1 1720.49  105.94
   6  -8  -1 1827.34   96.40
  -6  -8   1 1812.22   98.53
   6  -8  -1 1857.52  100.20
   6  -8  -1 1645.08  104.69
  -6  -8   1 1877.06  103.93
  -6  -8   1 1758.32  102.77
   6   8  -1 1757.29  105.53
  -6   8   1 1862.06  100.83
  -6   8   1 1937.25  101.51
   6   8  -1 1885.11   98.08
   6   8  -1 1772.73  104.40
  -6   8   1 1633.53  108.97
  -5  -8   1  790.99   56.99
   5  -8  -1  906.55   48.60
   5  -8  -1  877.57   56.36
   5  -8  -1  877.81   57.19
  -5  -8   1  797.18   54.55
  -5  -8   1  896.87   54.54
   5  -8  -1  773.60   53.74
  -5   8   1  947.54   52.16
  -5   8   1  947.44   53.52
   5   8  -1  929.29   49.68
  -5   8   1  830.89   60.14
   5   8  -1  903.75   56.55
   5   8  -1  899.74   56.07
   4  -8  -1  991.10   61.62
  -4  -8   1  902.87   59.60
   4  -8  -1  791.65   57.83
  -4  -8   1 1068.79   58.45
   4  -8  -1  975.13   59.81
   4  -8  -1  965.55   53.72
  -4  -8   1  895.23   60.87
   4   8  -1 1004.41   59.70
   4   8  -1  941.07   54.09
   4   8  -1 1103.31   56.10
  -4   8   1 1015.83   56.07
  -4   8   1  969.57   57.88
  -4   8   1  961.62   63.34
   4   8  -1  983.16   60.04
  -3  -8   1    6.72    6.81
  -3  -8   1   11.00    8.53
   3  -8  -1    6.07    2.85
   3  -8  -1   17.39    6.82
   3  -8  -1   -2.92    9.13
   3   8  -1   11.85    4.17
   3   8  -1   11.14    7.61
  -3   8   1  -19.02    8.57
  -3   8   1    4.31    4.08
   3   8  -1    3.92    2.82
   3   8  -1   -2.59    5.64
  -3   8   1    3.28    7.50
  -2  -8   1  580.36   36.85
   2  -8  -1  539.93   31.24
  -2  -8   1  518.51   31.70
   2  -8  -1  566.45   36.58
   2  -8  -1  469.90   33.70
   2   8  -1  585.80   32.90
   2   8  -1  573.71   34.76
   2   8  -1  498.26   33.42
  -2   8   1  513.51   37.63
  -2   8   1  529.85   30.75
  -2   8   1  472.78   33.84
   1  -8  -1 2184.89  117.27
  -1  -8   1 2103.25  117.29
  -1  -8   1 2325.20  120.91
   1  -8  -1 2036.81  117.74
  -1   8   1 1839.38  118.54
  -1   8   1 2145.31  122.18
  -1   8   1 2219.01  116.60
   1   8  -1 2020.76  117.62
   1   8  -1 2090.23  117.85
   1   8  -1 2286.16  118.57
   0  -8  -1 5455.67  305.72
   0  -8   1 5792.92  308.11
   0  -8  -1 5831.52  306.99
   0  -8   1 5504.00  306.64
   0   8   1 5700.92  305.99
   0   8  -1 5750.99  306.11
   0   8  -1 5373.82  307.25
   0   8   1 6197.28  311.01
   0   8  -1 5605.78  306.29
   0   8   1 5304.27  306.34
  -1  -8  -1 6441.51  351.76
   1  -8   1 6661.24  352.48
   1  -8   1 6071.54  351.26
  -1  -8  -1 6311.58  349.91
  -1   8  -1 6515.08  353.23
  -1   8  -1 7291.33  354.86
   1   8   1 6142.93  350.53
  -1   8  -1 6462.75  349.89
   1   8   1 6512.19  352.29
   1   8   1 6490.97  351.55
   2  -8   1 1320.24   75.19
  -2  -8  -1 1426.33   75.81
   2  -8   1 1144.34   71.10
   2  -8   1 1297.28   74.60
  -2  -8  -1 1309.20   73.76
   2   8   1 1333.74   74.46
  -2   8  -1 1160.25   75.16
   2   8   1 1290.16   71.42
   2   8   1 1264.00   72.17
  -2   8  -1 1389.07   70.26
  -2   8  -1 1324.60   72.78
  -2   8  -1 1067.38   73.86
  -2   8  -1 1267.85   76.07
   2   8   1 1375.94   73.99
  -3  -8  -1  563.36   35.83
   3  -8   1  524.93   35.00
  -3  -8  -1  529.47   36.82
   3  -8   1  524.17   35.87
  -3   8  -1  500.72   37.39
   3   8   1  569.51   31.33
   3   8   1  542.31   35.57
  -3   8  -1  566.60   33.85
   3   8   1  507.28   32.39
  -3   8  -1  481.88   35.43
   3   8   1  572.17   35.54
   4  -8   1 1025.85   58.60
  -4  -8  -1  965.45   60.22
   4  -8   1 1113.89   60.59
   4  -8   1  991.70   61.39
   4  -8   1 1027.66   58.36
  -4  -8  -1  968.61   62.17
   4   8   1  912.99   57.02
  -4   8  -1 1046.86   59.42
   4   8   1 1047.08   55.90
   4   8   1  992.71   61.50
  -4   8  -1  983.74   64.75
  -4   8  -1  914.86   59.04
   4   8   1  974.40   60.49
  -5  -8  -1   70.91   12.81
  -5  -8  -1   66.49   10.04
   5  -8   1   61.16   12.43
   5  -8   1   64.65    9.25
  -5  -8  -1   48.22   13.36
   5  -8   1   78.20   13.23
   5  -8   1   59.57    8.20
  -5   8  -1   65.95   11.55
   5   8   1   58.05    9.04
  -5   8  -1   64.99   18.56
   5   8   1   58.31   12.85
  -5   8  -1   78.34   11.02
   5   8   1   57.45    7.46
   5   8   1   65.02   12.50
   6  -8   1  520.98   41.50
  -6  -8  -1  580.73   41.86
   6  -8   1  539.16   34.01
   6  -8   1  555.00   40.59
   6  -8   1  553.66   37.18
  -6  -8  -1  573.77   42.90
  -6  -8  -1  599.65   37.74
   6   8   1  602.89   41.50
  -6   8  -1  633.68   38.48
   6   8   1  601.42   36.19
  -6   8  -1  473.08   46.15
  -6   8  -1  579.46   39.64
   6   8   1  617.91   43.22
  -7  -8  -1  797.72   48.89
  -7  -8  -1  848.49   56.01
   7  -8   1  752.71   47.96
   7  -8   1  717.95   42.74
   7  -8   1  699.85   53.14
   7  -8   1  710.75   51.74
  -7   8  -1  575.46   62.85
  -7   8  -1  837.90   47.54
   7   8   1  862.57   52.90
   7   8   1  686.98   54.01
  -7   8  -1  706.32   51.31
   7   8   1  839.73   47.06
  -8  -8  -1  764.13   50.71
   8  -8   1  710.45   48.06
  -8  -8  -1  671.41   54.02
   8  -8   1  715.69   54.51
  -8  -8  -1  672.20   48.74
   8  -8   1  744.91   53.22
   8   8   1  812.20   57.93
  -8   8  -1  839.73   48.25
   8   8   1  819.37   43.80
   9  -8   1  509.13   37.27
   9  -8   1  588.94   45.58
   9  -8   1  499.92   43.26
  -9  -8  -1  430.60   44.02
  -9  -8  -1  458.56   37.24
  -9  -8  -1  495.93   43.52
   9   8   1  492.53   30.69
  -9   8  -1  538.55   36.80
   9   8   1  559.14   43.16
   9   8   1  563.66   53.44
  10  -8   1  168.33   27.51
  10  -8   1  225.00   24.65
  10  -8   1  192.36   27.89
 -10  -8  -1  193.69   22.34
 -10  -8  -1  154.46   26.65
  10   8   1  192.49   15.27
 -10   8  -1  201.54   24.40
  10   8   1  232.42   33.71
  10   8   1  175.35   23.15
  11  -8   1   68.78   22.86
  11  -8   1   66.56   17.11
  11  -8   1   55.01   23.63
 -11  -8  -1   46.29   13.46
  11   8   1   64.10   19.86
  11   8   1   82.91   31.85
  12  -8   1  -14.37   28.01
 -12  -8  -1   14.59   11.93
  12  -8   1   26.70   17.25
  12  -8   1  -12.52   23.44
  12   8   1   -5.75   23.48
  12   8   1   14.74   36.45
  12   8   1  -36.45   23.07
  13  -8   1  189.18   26.65
  13  -8   1  148.67   35.09
  13  -8   1  141.01   35.57
  13   8   1  165.05   30.25
  13   8   1  150.76   51.78
  14  -8   1  134.13   29.04
  14  -8   1  176.34   48.19
  14   8   1   99.18   29.06
  14   8   1   64.88   57.76
  15  -8   1   31.79   51.38
  15  -8   1  122.18   32.41
  15   8   1  188.94   72.73
  15   8   1   70.60   34.95
  16  -9  -1   68.20   38.82
  16  -9  -1   74.46   46.00
  16   9  -1   86.00   68.50
  16   9  -1  -46.26   33.99
  15  -9  -1   14.64   48.17
  15  -9  -1   45.27   41.78
  15  -9  -1   14.33   26.11
  15   9  -1  -11.68   27.67
  15   9  -1  -51.78   70.31
  14  -9  -1   21.89   21.87
  14  -9  -1   58.83   35.79
  14  -9  -1   58.24   45.96
  14   9  -1   48.00   24.68
  14   9  -1   90.32   48.83
  13  -9  -1   87.38   29.25
  13  -9  -1   31.73   28.89
  13  -9  -1   23.89   17.03
  13   9  -1   16.13   48.16
  13   9  -1  -12.20   11.96
  13   9  -1    6.81   20.73
  12  -9  -1  109.37   18.74
 -12  -9   1   97.33   17.38
  12  -9  -1  132.84   29.19
  12  -9  -1  129.78   32.84
  12   9  -1  107.43   34.30
  12   9  -1   91.92   22.32
  12   9  -1  117.62   15.02
  11  -9  -1  179.43   34.80
  11  -9  -1  187.10   21.59
  11  -9  -1  171.84   29.81
 -11  -9   1  178.20   24.59
 -11  -9   1  214.90   23.82
  11   9  -1  214.17   37.03
  11   9  -1  173.59   18.11
  11   9  -1  235.93   29.92
  10  -9  -1  184.15   21.29
  10  -9  -1  206.00   28.98
  10  -9  -1  183.82   26.92
 -10  -9   1  173.24   22.46
 -10  -9   1  163.71   18.90
  10   9  -1  161.57   16.64
  10   9  -1   87.93   32.41
   9  -9  -1  323.09   27.03
   9  -9  -1  384.55   37.03
  -9  -9   1  330.22   29.14
  -9  -9   1  352.23   29.53
   9  -9  -1  351.91   35.96
   9   9  -1  309.44   39.79
  -9   9   1  386.15   32.29
   9   9  -1  305.51   23.61
   8  -9  -1  219.77   16.43
   8  -9  -1  212.94   27.11
   8  -9  -1  207.27   19.24
  -8  -9   1  178.76   20.32
  -8  -9   1  183.49   19.71
   8  -9  -1  223.95   29.41
  -8   9   1  210.98   24.45
   8   9  -1  161.30   25.38
  -8   9   1  171.35   20.97
  -7  -9   1    4.48    7.39
  -7  -9   1   29.12   10.34
   7  -9  -1   17.97    4.54
   7  -9  -1   17.60   11.74
   7  -9  -1    7.56   15.39
  -7  -9   1   11.51   14.88
   7  -9  -1   -0.97   11.47
   7  -9  -1   18.05    7.67
   7  -9  -1   20.85    7.57
  -7  -9   1   23.20   14.52
   7  -9  -1   29.95    3.89
   7   9  -1   28.92   14.76
  -7   9   1   30.29   22.95
  -7   9   1    8.10   10.82
   7   9  -1   30.20   15.25
  -7   9   1   33.69   10.71
   6  -9  -1   36.21   13.01
   6  -9  -1   31.96    4.38
  -6  -9   1   38.64   10.65
  -6  -9   1   24.58   11.80
   6  -9  -1   42.72   11.12
  -6  -9   1   45.03   12.80
   6  -9  -1   25.01   11.66
   6   9  -1   37.58   12.59
  -6   9   1   37.85   12.18
   6   9  -1   34.23   13.94
  -6   9   1   -1.56   18.90
   6   9  -1   27.40    5.95
  -6   9   1   36.15    9.63
   5  -9  -1  457.40   35.75
   5  -9  -1  489.21   27.50
  -5  -9   1  438.15   36.62
  -5  -9   1  513.97   34.52
  -5  -9   1  464.09   34.99
   5  -9  -1  507.70   38.33
   5   9  -1  506.96   30.75
   5   9  -1  487.17   36.08
  -5   9   1  465.03   32.88
  -5   9   1  483.78   31.35
  -5   9   1  436.78   41.17
   5   9  -1  470.01   35.53
   5   9  -1  474.85   28.60
  -4  -9   1 3063.33  179.97
   4  -9  -1 3345.54  181.23
   4  -9  -1 3069.61  179.35
  -4  -9   1 2867.75  180.69
   4  -9  -1 3080.42  173.84
  -4  -9   1 3391.41  178.11
   4   9  -1 3554.27  175.99
   4   9  -1 3183.56  174.15
   4   9  -1 3240.16  179.54
   4   9  -1 3188.04  179.64
  -4   9   1 3242.69  184.10
  -4   9   1 3263.27  175.95
  -4   9   1 3184.24  178.01
   3  -9  -1 1129.82   64.19
  -3  -9   1 1015.91   64.00
   3  -9  -1 1116.92   57.70
  -3  -9   1  989.62   60.01
   3  -9  -1  925.69   61.22
  -3   9   1 1011.40   58.55
   3   9  -1 1020.06   61.36
   3   9  -1  981.35   57.21
  -3   9   1  924.73   65.53
   3   9  -1 1143.33   62.85
  -3   9   1  993.59   61.20
   2  -9  -1  560.45   38.68
   2  -9  -1  636.46   36.56
  -2  -9   1  603.19   37.58
  -2  -9   1  634.64   37.01
  -2  -9   1  668.28   42.29
  -2   9   1  560.33   43.22
   2   9  -1  660.17   39.69
  -2   9   1  559.93   39.16
   2   9  -1  625.87   38.67
  -2   9   1  651.61   35.89
   1  -9  -1  932.01   55.13
   1  -9  -1  907.35   54.32
  -1  -9   1  997.77   54.63
  -1   9   1  920.26   55.21
   1   9  -1  973.24   55.56
  -1   9   1  823.30   56.21
  -1   9   1  979.14   60.44
   1   9  -1 1027.07   55.54
  -1   9   1  943.97   53.55
   1   9  -1  918.87   55.23
   0  -9  -1  133.37   11.23
   0  -9  -1   90.36   11.73
   0  -9   1  140.02   14.88
   0  -9   1  121.96   12.70
   0   9   1  144.75   12.37
   0   9  -1  118.51   10.97
   0   9  -1  131.58   11.32
   0   9  -1  135.09   14.39
   0   9   1  121.86   13.29
   0   9   1  121.19   12.69
   0   9   1  134.49   19.22
   0   9   1  113.73   14.92
   1  -9   1  293.45   21.77
  -1  -9  -1  287.81   21.04
  -1  -9  -1  302.22   22.58
   1  -9   1  278.98   20.92
  -1  -9  -1  287.63   18.74
  -1   9  -1  348.24   26.96
   1   9   1  284.67   21.46
   1   9   1  264.86   20.07
   1   9   1  236.96   21.92
  -1   9  -1  259.29   23.19
   1   9   1  340.27   21.24
  -1   9  -1  323.48   18.84
  -2  -9  -1  471.93   31.07
   2  -9   1  431.65   29.63
  -2  -9  -1  434.56   28.82
   2  -9   1  443.40   31.03
   2  -9   1  388.96   26.11
  -2   9  -1  398.95   31.52
  -2   9  -1  414.00   27.65
   2   9   1  449.86   28.99
   2   9   1  413.46   26.12
   2   9   1  444.22   29.41
  -2   9  -1  421.28   32.17
  -2   9  -1  459.11   24.77
  -2   9  -1  343.34   29.55
   2   9   1  427.36   26.85
   3  -9   1   38.66   10.62
  -3  -9  -1   39.84    9.48
  -3  -9  -1   39.09   10.01
   3  -9   1   49.23   10.17
   3   9   1   37.81    9.55
  -3   9  -1   23.95   11.44
   3   9   1   37.80    9.47
   3   9   1   36.78    6.69
  -3   9  -1   39.48   10.07
  -3   9  -1   23.54    7.51
   3   9   1   40.16    6.13
   4  -9   1  130.83   16.02
  -4  -9  -1  143.04   18.65
   4  -9   1  170.61   18.49
  -4  -9  -1  164.00   19.60
   4  -9   1  185.93   19.19
   4   9   1  178.92   14.61
   4   9   1  166.20   18.52
  -4   9  -1  164.91   23.99
  -4   9  -1  134.86   16.97
   4   9   1  155.10   12.24
   4   9   1  157.07   18.82
  -4   9  -1  158.01   16.69
   5  -9   1  381.65   26.39
   5  -9   1  395.46   26.98
  -5  -9  -1  357.57   32.27
   5  -9   1  384.79   31.44
  -5  -9  -1  353.14   30.88
   5  -9   1  418.33   30.75
   5   9   1  352.70   32.86
   5   9   1  394.68   26.17
   5   9   1  387.67   31.14
  -5   9  -1  399.31   28.59
   5   9   1  406.97   23.99
  -5   9  -1  372.26   40.38
  -5   9  -1  385.29   28.92
   6  -9   1  376.04   32.36
   6  -9   1  424.31   31.34
   6  -9   1  362.02   26.35
  -6  -9  -1  344.45   32.08
  -6  -9  -1  351.99   32.64
  -6  -9  -1  330.97   27.09
   6  -9   1  393.61   24.59
   6   9   1  360.08   23.07
   6   9   1  337.15   25.75
  -6   9  -1  388.22   40.43
  -6   9  -1  315.69   28.24
   6   9   1  354.29   32.20
   6   9   1  290.52   30.58
  -6   9  -1  404.16   30.70
   7  -9   1  237.30   26.97
   7  -9   1  219.58   20.38
   7  -9   1  255.39   15.82
   7  -9   1  234.75   25.97
  -7  -9  -1  165.50   24.75
  -7  -9  -1  159.73   22.37
  -7   9  -1  209.38   25.96
   7   9   1  248.75   28.43
  -7   9  -1  149.48   22.26
   7   9   1  179.47   18.54
  -7   9  -1  241.10   37.04
   8  -9   1   11.32   17.01
  -8  -9  -1    2.43   13.10
   8  -9   1   14.37    3.64
  -8  -9  -1   39.81   17.11
  -8  -9  -1    0.86   14.91
   8  -9   1   -4.00   14.84
   8  -9   1   -1.14   11.03
   8   9   1   23.30    6.70
   8   9   1    0.16   16.94
  -8   9  -1   15.31   12.75
  -9  -9  -1   40.65   18.61
   9  -9   1   34.26   17.25
  -9  -9  -1   25.61   19.45
  -9  -9  -1   28.58   14.34
   9  -9   1   56.47   16.97
   9  -9   1   68.89   16.01
  -9   9  -1   66.16   16.07
   9   9   1   48.45   21.13
   9   9   1   42.66    8.13
   9   9   1   33.62   16.54
 -10  -9  -1   56.14   17.09
  10  -9   1  133.01   27.92
  10  -9   1  101.65   16.23
  10  -9   1   82.16   22.31
 -10  -9  -1   53.77   21.22
  10   9   1   68.20   17.95
  10   9   1   56.55   28.70
  10   9   1   82.62   10.33
 -10   9  -1   82.74   18.34
  11  -9   1  177.29   29.95
  11  -9   1  192.22   23.30
 -11  -9  -1  159.54   20.80
  11  -9   1  105.82   28.95
  11   9   1  145.27   39.00
  11   9   1  165.34   24.74
  12  -9   1  253.70   40.83
  12  -9   1  225.63   29.98
  12  -9   1  218.38   34.17
 -12  -9  -1  191.82   22.57
  12   9   1  164.69   28.91
  12   9   1  246.48   31.04
  12   9   1  239.02   44.20
  13  -9   1  127.88   37.06
  13  -9   1  110.21   25.27
  13  -9   1  170.05   37.56
  13   9   1  157.27   29.37
  13   9   1   35.26   42.93
  14  -9   1   48.98   37.46
  14  -9   1   31.41   25.98
  14   9   1   -3.62   28.44
  14   9   1   65.16   50.89
  15  -9   1   -5.16   49.79
  15  -9   1   -4.59   36.35
  15   9   1   -0.46   60.74
  15   9   1   -6.64   34.37
  16 -10  -1    8.86   40.40
  16 -10  -1  -35.04   48.51
  16  10  -1  -17.34   37.14
  16  10  -1 -121.72   68.68
  15 -10  -1   79.55   49.62
  15 -10  -1   14.19   42.50
  15 -10  -1   14.62   24.48
  15  10  -1   60.23   76.31
  15  10  -1   54.08   30.70
  14 -10  -1   86.06   42.46
  14 -10  -1   25.15   35.53
  14 -10  -1   81.05   23.32
  14  10  -1   92.25   34.64
  14  10  -1   87.38   50.37
  13 -10  -1  101.40   25.05
  13 -10  -1   36.56   34.47
  13 -10  -1   86.55   36.43
 -13 -10   1   85.88   20.31
  13  10  -1   53.47   50.96
  13  10  -1   59.89   27.45
  12 -10  -1   48.46   28.92
 -12 -10   1   53.18   17.36
  12 -10  -1   46.24   16.96
  12 -10  -1   91.17   27.27
  12  10  -1   34.02   23.44
  12  10  -1   58.39   13.76
  12  10  -1   20.66   34.42
  11 -10  -1   50.40   16.43
 -11 -10   1   14.36   15.73
  11 -10  -1   19.80   28.74
  11 -10  -1   12.42   21.58
  11  10  -1   26.00   27.82
  11  10  -1   18.26   16.38
  11  10  -1   12.63   10.19
  10 -10  -1   15.95   10.65
 -10 -10   1    5.45   12.02
 -10 -10   1   -4.22   15.35
  10 -10  -1   16.69   23.13
  10 -10  -1   11.39   19.54
  10  10  -1   -2.91   22.51
  10  10  -1   13.87   10.23
   9 -10  -1  202.02   30.28
  -9 -10   1  171.99   22.87
   9 -10  -1  170.21   20.34
   9 -10  -1  206.90   15.00
  -9 -10   1  200.30   23.25
   9 -10  -1  216.56   30.12
   9  10  -1  173.32   17.22
   9  10  -1  256.66   33.05
  -8 -10   1  124.29   17.68
   8 -10  -1  167.79   17.27
   8 -10  -1  124.87   22.12
   8 -10  -1  123.23   23.89
   8 -10  -1  131.32   15.44
   8  10  -1  148.56   27.58
  -8  10   1  141.29   20.57
  -8  10   1  169.29   19.89
   7 -10  -1  259.70   22.90
  -7 -10   1  261.72   25.34
   7 -10  -1  265.24   29.42
   7 -10  -1  289.75   29.07
  -7 -10   1  215.15   28.59
   7  10  -1  265.85   32.20
  -7  10   1  271.72   28.92
  -7  10   1  248.61   24.57
   7  10  -1  272.83   21.07
  -6 -10   1  578.39   46.92
   6 -10  -1  630.41   45.67
   6 -10  -1  652.73   35.49
  -6 -10   1  631.28   43.99
  -6 -10   1  652.30   44.66
   6 -10  -1  615.31   46.20
  -6  10   1  667.29   42.79
   6  10  -1  622.26   37.27
  -6  10   1  658.06   41.39
   6  10  -1  638.46   39.75
   6  10  -1  598.28   45.45
   6  10  -1  641.07   45.98
  -6  10   1  622.18   54.89
   5 -10  -1  967.81   50.52
  -5 -10   1  794.06   59.33
  -5 -10   1  807.95   57.45
  -5 -10   1  908.37   56.49
   5 -10  -1  921.59   59.57
   5 -10  -1  917.24   58.41
   5  10  -1  910.06   58.56
   5  10  -1  966.17   53.42
  -5  10   1  848.59   66.80
  -5  10   1  923.71   56.93
   5  10  -1  901.57   58.40
  -5  10   1  885.97   54.37
   5  10  -1  882.79   50.98
  -4 -10   1  839.41   56.85
   4 -10  -1  832.93   55.31
   4 -10  -1  933.13   49.93
  -4 -10   1  915.67   54.30
  -4 -10   1  829.38   57.78
   4 -10  -1  950.74   59.04
   4  10  -1  920.12   56.46
  -4  10   1  863.21   54.65
   4  10  -1  931.51   52.13
   4  10  -1  821.61   49.73
   4  10  -1  854.41   55.46
  -4  10   1  787.47   62.41
  -4  10   1  900.20   52.08
   3 -10  -1  102.24   15.08
  -3 -10   1   84.07   14.96
  -3 -10   1   89.41   11.61
   3 -10  -1   68.21    8.44
   3 -10  -1   94.17   12.58
  -3  10   1   83.51    7.66
  -3  10   1   97.44   18.25
  -3  10   1   77.13   12.92
  -3  10   1   90.89   10.62
   3  10  -1   82.71   12.99
   3  10  -1   94.92   12.83
   3  10  -1   62.44    8.29
   3  10  -1   98.43   12.44
   2 -10  -1   53.93    7.45
  -2 -10   1   45.32   11.76
  -2 -10   1   41.00    7.87
   2 -10  -1   51.15    9.15
  -2 -10   1   38.54    6.83
   2  10  -1   54.94    9.55
  -2  10   1   37.69   10.43
   2  10  -1   57.28    8.54
  -2  10   1   42.24   15.02
  -2  10   1   53.71    7.13
   2  10  -1   47.89    9.07
  -1 -10   1  357.27   27.43
   1 -10  -1  393.96   23.50
   1 -10  -1  331.70   24.10
  -1 -10   1  318.55   22.85
   1  10  -1  349.12   24.35
  -1  10   1  291.05   30.09
   1  10  -1  314.81   24.23
  -1  10   1  298.32   23.43
  -1  10   1  353.98   21.84
  -1  10   1  290.00   25.68
   1  10  -1  377.59   24.19
   0 -10   1 1451.32   81.33
   0 -10  -1 1365.97   78.06
   0 -10  -1 1529.26   80.31
   0 -10   1 1410.50   79.18
   0  10  -1 1387.50   78.95
   0  10  -1 1289.27   77.82
   0  10   1 1464.24   85.91
   0  10  -1 1393.67   80.56
   0  10   1 1191.73   80.25
   0  10   1 1308.65   79.33
   0  10   1 1351.78   79.46
   0  10   1 1464.33   78.35
  -1 -10  -1 1142.03   61.72
   1 -10   1  984.03   59.51
  -1 -10  -1 1012.35   59.58
  -1 -10  -1  997.14   57.37
   1 -10   1  963.79   59.78
   1  10   1  837.75   60.16
   1  10   1  964.68   58.67
   1  10   1 1070.78   59.38
  -1  10  -1 1070.22   57.35
  -1  10  -1  980.83   61.62
  -1  10  -1 1100.10   64.15
   1  10   1 1010.83   60.15
  -2 -10  -1  518.54   33.74
   2 -10   1  429.16   28.72
  -2 -10  -1  423.87   30.75
   2 -10   1  475.97   31.91
   2 -10   1  477.29   33.67
   2  10   1  506.12   31.50
  -2  10  -1  451.27   35.96
  -2  10  -1  468.45   30.12
   2  10   1  458.44   28.85
  -2  10  -1  394.60   33.52
   2  10   1  447.81   31.46
  -2  10  -1  425.63   34.31
  -2  10  -1  480.10   26.87
  -3 -10  -1  331.14   28.29
  -3 -10  -1  356.16   26.31
   3 -10   1  313.75   26.24
   3 -10   1  338.35   26.58
   3  10   1  344.58   26.38
   3  10   1  379.06   26.45
  -3  10  -1  308.14   24.31
  -3  10  -1  302.95   26.86
  -3  10  -1  320.82   30.98
  -3  10  -1  346.00   19.36
   3  10   1  321.03   21.68
   3  10   1  344.32   23.29
   4 -10   1   15.93    9.08
  -4 -10  -1   11.68   10.07
  -4 -10  -1    1.32    9.61
   4 -10   1   11.77    9.85
  -4  10  -1   11.95    8.57
   4  10   1   13.95    5.47
   4  10   1    9.44    9.52
   4  10   1   14.29    6.31
   4  10   1   19.37    9.70
  -4  10  -1   -4.06   11.52
  -4  10  -1   41.69   14.71
  -5 -10  -1   11.80   12.39
  -5 -10  -1    3.83   11.61
   5 -10   1    4.95   10.24
   5 -10   1   11.13    9.75
   5 -10   1   -1.93    6.40
  -5  10  -1    7.96    9.96
   5  10   1   -6.97    5.93
   5  10   1    8.53    9.99
   5  10   1   20.66    5.97
   5  10   1   22.48   11.82
  -5  10  -1    2.32    9.35
  -5  10  -1    3.15   16.90
   6 -10   1   41.51   13.72
  -6 -10  -1   45.50   17.87
   6 -10   1   51.42   13.91
   6 -10   1   28.16    7.69
   6  10   1   59.70    8.25
  -6  10  -1   63.95   12.71
   6  10   1   11.43   14.09
   6  10   1   54.48    9.23
  -6  10  -1   32.23   13.72
  -6  10  -1   41.89   22.14
   6  10   1   22.62   13.36
   7 -10   1  570.22   40.60
   7 -10   1  516.61   35.74
   7 -10   1  500.79   42.30
  -7 -10  -1  544.91   37.10
  -7 -10  -1  506.10   44.19
   7 -10   1  495.24   31.98
   7  10   1  549.24   35.00
   7  10   1  536.07   43.74
   7  10   1  446.45   32.13
  -7  10  -1  529.65   38.66
  -8 -10  -1  148.90   20.20
   8 -10   1  127.37   11.98
   8 -10   1  156.32   19.26
   8 -10   1  190.22   27.44
  -8 -10  -1  140.44   23.81
  -8 -10  -1   98.32   19.46
   8 -10   1  155.37   22.06
   8  10   1  154.76   17.70
   8  10   1  156.15   24.48
  -8  10  -1  149.07   20.19
  -9 -10  -1   87.41   18.79
   9 -10   1  115.71   23.42
  -9 -10  -1   91.62   22.19
   9 -10   1  143.46   23.98
  -9 -10  -1  143.54   23.32
   9 -10   1  123.99   17.19
   9  10   1  112.75   30.56
   9  10   1  126.14   19.97
  -9  10  -1  138.01   17.66
   9  10   1  109.46   12.51
  10 -10   1  137.81   25.90
 -10 -10  -1   98.19   29.06
  10 -10   1  164.40   22.94
 -10 -10  -1  153.51   20.80
  10 -10   1  121.86   26.37
 -10  10  -1  148.33   26.34
  10  10   1  169.33   32.25
  10  10   1  149.13   23.41
  10  10   1  110.19   14.03
  11 -10   1  -10.13   14.87
  11 -10   1   22.41   24.27
 -11 -10  -1   24.82   15.75
  11 -10   1   -1.08   22.05
  11  10   1   -1.37   17.34
  11  10   1    4.18    8.59
  11  10   1   -1.01   29.05
  12 -10   1  -12.69   22.56
  12 -10   1   13.12   26.05
 -12 -10  -1  -16.59   17.93
  12  10   1  -15.10   21.68
  12  10   1  -15.07   20.81
  12  10   1   -5.62   35.98
  13 -10   1   10.05   41.01
  13 -10   1   14.89   32.96
  13 -10   1   26.25   22.32
  13  10   1   63.90   45.61
  13  10   1   26.65   25.90
  14 -10   1   33.87   39.48
  14 -10   1   65.10   27.42
  14  10   1  121.31   32.49
  14  10   1   13.08   55.93
  15 -10   1   70.19   32.61
  15 -10   1   59.89   44.63
  15  10   1   38.29   36.16
  15  10   1   -2.35   63.07
  16 -11  -1   42.61   66.44
  16  11  -1   32.61   50.52
  16  11  -1  209.87   99.14
  15 -11  -1   17.43   53.21
  15 -11  -1    5.24   28.02
  15  11  -1   16.30   32.51
  15  11  -1   16.03   68.81
  14 -11  -1   24.71   33.57
  14 -11  -1  -51.86   22.02
  14 -11  -1   81.42   42.44
  14  11  -1    3.87   26.63
  14  11  -1  -35.03   52.71
 -13 -11   1   68.70   21.18
  13 -11  -1   81.85   36.38
  13 -11  -1   62.38   31.08
  13 -11  -1   71.51   20.48
  13  11  -1   21.65   53.95
  13  11  -1   63.12   25.67
  12 -11  -1  104.80   31.44
  12 -11  -1  149.80   34.24
  12 -11  -1  159.51   24.75
 -12 -11   1  117.94   20.32
  12  11  -1  135.26   16.96
  12  11  -1   98.30   41.36
  12  11  -1  106.64   24.02
  11 -11  -1  349.26   42.87
  11 -11  -1  444.93   47.15
 -11 -11   1  336.08   34.53
  11 -11  -1  337.25   32.45
  11  11  -1  346.07   37.54
  11  11  -1  380.60   29.22
  11  11  -1  421.52   54.27
  10 -11  -1  947.63   55.79
  10 -11  -1  877.41   68.20
 -10 -11   1  754.49   56.95
  10 -11  -1  892.49   64.72
  10  11  -1  795.30   51.20
  10  11  -1  849.25   69.09
   9 -11  -1  357.37   25.67
  -9 -11   1  362.41   32.36
   9 -11  -1  487.63   44.34
   9 -11  -1  434.67   40.19
   9  11  -1  381.06   27.67
   9  11  -1  395.90   33.38
   9  11  -1  383.99   42.66
  -8 -11   1  135.67   22.77
   8 -11  -1  132.85   22.90
   8 -11  -1  130.42   22.47
   8 -11  -1  137.94   18.24
  -8 -11   1  165.78   21.62
   8  11  -1  182.89   21.25
   8  11  -1  182.32   27.26
   7 -11  -1   29.13   14.56
   7 -11  -1    6.17   10.51
  -7 -11   1   -9.16   12.75
   7 -11  -1   39.19   17.29
  -7 -11   1  -18.04   12.98
   7  11  -1   20.11   16.64
  -7  11   1   27.84   13.48
   7  11  -1   27.32    6.55
   7  11  -1   20.01   10.49
  -7  11   1   17.49   15.55
   6 -11  -1  114.98   18.04
   6 -11  -1  112.67    9.11
   6 -11  -1  126.79   18.75
  -6 -11   1  105.21   18.91
  -6 -11   1  103.27   18.72
  -6 -11   1  127.11   19.53
  -6  11   1  118.85   15.43
  -6  11   1  105.04   27.61
  -6  11   1  148.48   18.47
   6  11  -1  116.15   18.70
   6  11  -1  108.64   19.02
   6  11  -1  140.82   16.48
   6  11  -1  108.02   11.03
  -5 -11   1 1075.90   76.68
  -5 -11   1 1189.59   73.58
   5 -11  -1 1402.82   78.60
  -5 -11   1 1135.19   75.03
   5 -11  -1 1201.46   75.28
   5 -11  -1 1233.74   67.68
  -5  11   1 1262.42   74.67
   5  11  -1 1251.57   75.64
   5  11  -1 1248.74   70.56
  -5  11   1 1197.54   71.70
  -5  11   1 1165.42   85.06
   5  11  -1 1221.44   68.14
   5  11  -1 1194.42   75.46
  -4 -11   1 2320.68  139.95
   4 -11  -1 2299.90  138.29
   4 -11  -1 2548.62  133.36
   4 -11  -1 2817.99  142.18
  -4 -11   1 2267.13  141.12
  -4 -11   1 2489.33  137.11
   4  11  -1 2414.27  132.97
   4  11  -1 2429.32  138.73
   4  11  -1 2486.20  138.96
   4  11  -1 2437.04  134.87
  -4  11   1 2332.82  137.65
  -4  11   1 2323.50  143.64
  -4  11   1 2370.58  134.89
  -3 -11   1 2309.88  147.31
   3 -11  -1 2625.78  141.86
  -3 -11   1 2681.22  144.34
   3 -11  -1 2595.05  145.41
  -3  11   1 2379.37  145.08
  -3  11   1 2679.08  140.69
   3  11  -1 2644.25  143.11
   3  11  -1 2616.62  145.46
   3  11  -1 2681.89  145.69
  -3  11   1 2576.43  150.98
  -3  11   1 2588.75  142.42
   3  11  -1 2486.90  140.95
   2 -11  -1 1244.72   69.07
   2 -11  -1 1160.29   70.56
  -2 -11   1 1151.58   73.48
  -2 -11   1 1219.58   70.03
  -2 -11   1 1218.56   68.75
   2  11  -1 1243.22   70.04
  -2  11   1 1166.56   76.83
  -2  11   1 1067.38   71.60
  -2  11   1 1226.19   67.46
   2  11  -1 1193.76   70.77
   2  11  -1 1255.97   71.08
   1 -11  -1  409.82   27.51
  -1 -11   1  400.53   26.96
  -1 -11   1  435.68   31.36
   1 -11  -1  378.37   26.90
  -1  11   1  428.09   25.61
   1  11  -1  394.36   29.71
  -1  11   1  403.82   27.74
   1  11  -1  379.04   27.21
   1  11  -1  414.91   27.42
  -1  11   1  381.16   37.58
  -1  11   1  321.66   29.65
   0 -11   1  296.50   21.65
   0 -11   1  293.49   23.76
   0 -11  -1  282.70   22.59
   0 -11  -1  305.48   20.95
   0  11   1  318.01   23.87
   0  11   1  216.21   24.14
   0  11  -1  298.74   31.46
   0  11   1  271.81   20.31
   0  11  -1  288.99   20.77
   0  11   1  280.47   29.92
   0  11   1  289.02   21.97
   0  11  -1  287.26   24.50
   0  11  -1  279.07   21.95
   1 -11   1  126.69   15.32
   1 -11   1  157.64   16.27
  -1 -11  -1  176.20   17.53
  -1 -11  -1  166.91   12.41
   1  11   1  179.62   25.45
   1  11   1  132.71   18.04
   1  11   1  163.28   15.19
  -1  11  -1  172.96   21.74
   1  11   1  144.08   15.53
  -1  11  -1  147.64   14.67
   1  11   1  129.12   15.62
  -1  11  -1  122.68   17.15
  -1  11  -1  176.35   12.91
   2 -11   1  229.48   20.16
   2 -11   1  227.15   23.17
  -2 -11  -1  248.80   22.71
  -2 -11  -1  236.98   20.42
   2 -11   1  214.47   17.94
  -2  11  -1  221.60   26.70
   2  11   1  229.10   20.16
  -2  11  -1  174.01   22.49
   2  11   1  224.96   18.09
   2  11   1  214.42   20.17
  -2  11  -1  227.99   19.41
   2  11   1  216.46   18.33
  -2  11  -1  242.87   15.01
  -2  11  -1  195.72   24.55
  -3 -11  -1  554.74   39.34
  -3 -11  -1  500.47   36.66
   3 -11   1  515.55   37.57
   3 -11   1  543.04   37.20
   3  11   1  509.06   36.26
   3  11   1  545.19   32.88
  -3  11  -1  523.27   30.04
  -3  11  -1  574.01   43.59
  -3  11  -1  475.94   39.29
   3  11   1  557.75   37.59
   3  11   1  538.69   33.85
  -3  11  -1  527.25   35.14
   4 -11   1  620.65   43.17
  -4 -11  -1  614.82   42.65
  -4 -11  -1  619.26   45.53
   4 -11   1  632.72   42.37
   4  11   1  626.72   38.55
   4  11   1  608.22   42.59
  -4  11  -1  561.32   42.60
   4  11   1  673.23   43.60
  -4  11  -1  616.47   40.91
   4  11   1  649.57   37.64
  -4  11  -1  601.03   49.14
  -5 -11  -1 1149.51   79.86
  -5 -11  -1 1290.70   78.00
   5 -11   1 1242.71   78.64
   5 -11   1 1247.32   75.24
   5  11   1 1267.07   77.98
  -5  11  -1 1189.00   76.40
   5  11   1 1375.87   80.14
   5  11   1 1351.32   73.40
  -5  11  -1 1248.97   84.26
  -5  11  -1 1245.94   76.82
   5  11   1 1352.56   71.95
   6 -11   1 1421.52   79.63
  -6 -11  -1 1286.53   86.95
   6 -11   1 1590.39   84.39
   6 -11   1 1363.16   85.37
  -6  11  -1 1339.95   81.89
  -6  11  -1 1293.00   82.15
  -6  11  -1 1312.50   91.63
   6  11   1 1355.92   77.06
   6  11   1 1319.58   85.93
   6  11   1 1386.65   78.67
   7 -11   1  208.62   18.10
   7 -11   1  168.44   24.85
   7 -11   1  164.31   23.46
  -7 -11  -1  159.30   23.96
   7  11   1  158.58   16.30
  -7  11  -1  179.09   20.88
   7  11   1  181.21   25.73
   7  11   1  157.48   18.79
   8 -11   1    1.23    9.53
  -8 -11  -1    0.50   17.14
   8 -11   1    3.95    6.60
   8 -11   1   22.07   15.13
  -8 -11  -1   -9.71   14.65
   8 -11   1   11.25   15.91
   8  11   1  -10.83    8.92
  -8  11  -1   28.04   17.40
   8  11   1    3.44    9.23
   8  11   1   10.67   17.99
  -9 -11  -1   80.58   24.06
   9 -11   1   48.13   15.59
  -9 -11  -1   19.00   18.89
   9 -11   1   59.23   18.87
  -9 -11  -1   55.23   18.00
   9 -11   1   40.98   21.15
   9  11   1   12.60   26.84
   9  11   1   58.86    9.65
   9  11   1   57.29   12.76
 -10 -11  -1  209.70   25.86
 -10 -11  -1  172.16   29.75
  10 -11   1  243.74   27.83
  10 -11   1  292.50   37.40
  10 -11   1  240.13   30.47
  10  11   1  218.08   34.86
  10  11   1  185.53   27.60
  10  11   1  211.10   18.67
  11 -11   1  363.61   39.46
 -11 -11  -1  329.81   36.30
  11 -11   1  380.90   46.62
  11 -11   1  371.96   43.35
  11  11   1  341.22   39.52
  11  11   1  394.38   56.57
 -12 -11  -1  339.14   39.46
  12 -11   1  363.86   42.91
  12 -11   1  301.50   47.53
  12 -11   1  392.99   50.09
  12  11   1  211.79   49.15
  12  11   1  264.55   35.61
  13 -11   1  208.89   41.36
  13 -11   1  249.77   32.81
  13  11   1  178.96   39.24
  13  11   1  200.18   55.64
  14 -11   1   99.59   43.67
  14 -11   1   46.21   33.00
  14  11   1  107.58   35.99
  14  11   1   53.59   60.11
  15 -11   1  -38.32   40.31
  15 -11   1   74.70   48.88
  15  11   1  -50.53   67.51
  15  11   1   21.11   37.60
  15 -12  -1  -11.71   44.42
  15  12  -1   17.31   42.02
  15  12  -1  -31.89   66.98
  14 -12  -1   55.45   41.79
  14 -12  -1   -2.97   34.79
  14  12  -1   -8.31   67.02
  14  12  -1  -18.97   28.81
  13 -12  -1   42.41   32.97
  13 -12  -1  -10.70   34.17
 -13 -12   1   28.25   20.09
  13  12  -1   -3.85   44.55
  13  12  -1   21.44   24.63
  12 -12  -1    2.36   29.75
 -12 -12   1   46.22   18.36
  12 -12  -1   77.56   35.83
  12  12  -1   47.42   36.74
  12  12  -1   -3.78   22.36
  12  12  -1   34.42   14.65
  11 -12  -1   23.64   28.89
 -11 -12   1   28.17   17.02
  11 -12  -1   -3.31   26.86
  11  12  -1   32.00   30.76
  11  12  -1   -3.60   12.10
  10 -12  -1    5.65   24.87
  10 -12  -1    0.61    5.68
 -10 -12   1  -11.85   15.08
  10 -12  -1    9.15   19.03
  10  12  -1   -3.47   10.13
  10  12  -1    9.78   24.67
  10  12  -1   13.39   18.15
  -9 -12   1   38.15   15.36
   9 -12  -1   13.17    8.44
   9 -12  -1    2.78   16.54
   9 -12  -1   -5.79   16.77
   9  12  -1   -4.18   14.73
   9  12  -1    6.41   21.26
  -8 -12   1   -9.27   15.15
   8 -12  -1    9.98   14.45
  -8 -12   1  -20.59   14.83
   8 -12  -1   -8.59   14.80
   8 -12  -1    1.41   10.77
   8  12  -1   20.97   12.49
   8  12  -1   -8.79   15.86
  -7 -12   1  -13.87   11.38
   7 -12  -1    9.05   15.88
   7 -12  -1    1.29   11.11
  -7 -12   1  -14.07   13.38
   7 -12  -1    9.80   13.34
   7  12  -1    4.29    5.27
   7  12  -1    2.85   14.20
   7  12  -1   -4.38   10.39
  -7  12   1    3.81   13.64
  -6 -12   1   11.89   15.08
   6 -12  -1    2.99    4.12
   6 -12  -1   15.16   12.33
  -6 -12   1    7.12   13.28
   6 -12  -1    4.02   12.20
  -6 -12   1   -5.80   13.34
  -6  12   1    3.37   12.96
   6  12  -1   -0.49   11.69
  -6  12   1   -3.82   10.38
   6  12  -1   -6.43    9.39
   6  12  -1   -2.63    4.95
  -5 -12   1  119.92   20.79
   5 -12  -1  179.87   22.39
  -5 -12   1  103.97   17.38
   5 -12  -1  143.02   11.52
  -5 -12   1  113.32   17.94
   5 -12  -1   94.92   16.77
   5  12  -1  121.39   11.96
   5  12  -1  155.52   20.63
  -5  12   1  126.06   15.36
   5  12  -1  145.38   17.40
  -5  12   1  151.29   18.95
  -5  12   1  107.09   25.70
   5  12  -1  116.35   19.24
   4 -12  -1    2.16    8.84
  -4 -12   1   -5.68   11.00
   4 -12  -1   14.78   11.46
  -4 -12   1    8.13   10.11
   4 -12  -1    8.37    5.75
  -4 -12   1  -14.51   11.20
   4  12  -1   10.13   12.39
  -4  12   1   -1.11   19.65
   4  12  -1   -0.24    8.79
  -4  12   1    9.35    8.13
  -4  12   1   10.86   11.69
   4  12  -1    7.64    5.09
   4  12  -1   11.33    9.39
  -3 -12   1  153.16   22.48
   3 -12  -1  152.04   18.65
  -3 -12   1  152.03   18.35
   3 -12  -1  196.19   15.58
   3  12  -1  173.28   17.35
   3  12  -1  137.95   18.53
   3  12  -1  183.96   22.99
  -3  12   1  185.10   16.93
  -3  12   1  178.84   20.27
   3  12  -1  150.45   13.90
  -3  12   1  174.51   13.09
  -3  12   1  198.44   27.32
   2 -12  -1   43.61    9.54
  -2 -12   1   33.21   11.10
  -2 -12   1   34.95    7.38
   2 -12  -1   31.33    7.88
  -2 -12   1   34.43    9.16
  -2  12   1   21.78    9.77
   2  12  -1   36.29    9.35
  -2  12   1   30.95    5.96
   2  12  -1   45.24   11.24
  -2  12   1   32.50   12.43
   2  12  -1   29.72    9.57
  -2  12   1   46.51   17.10
  -1 -12   1  175.03   23.69
   1 -12  -1  202.84   19.67
   1 -12  -1  208.48   17.70
  -1 -12   1  213.04   17.25
   1  12  -1  215.12   18.15
  -1  12   1  212.45   18.53
  -1  12   1  239.99   27.02
   1  12  -1  201.54   20.74
  -1  12   1  147.01   21.94
  -1  12   1  189.27   15.55
   1  12  -1  176.86   17.81
   0 -12  -1   64.69   10.00
   0 -12   1   50.21   10.65
   0 -12  -1   38.27   10.10
   0 -12   1   52.75   12.05
   0  12  -1   75.62   10.51
   0  12   1   66.06   10.94
   0  12   1   64.03   17.99
   0  12   1   48.77    8.52
   0  12  -1   92.35   18.00
   0  12  -1   83.43   13.87
   0  12   1   57.96   12.93
   0  12   1   48.18   13.99
   0  12  -1   53.12    8.39
  -1 -12  -1   82.59   14.67
   1 -12   1   59.14   10.04
   1 -12   1   53.00   15.54
   1 -12   1   73.78   11.46
  -1 -12  -1   66.15    9.00
  -1  12  -1   88.20   10.12
  -1  12  -1   53.62   16.31
  -1  12  -1   66.00    9.98
  -1  12  -1   34.95   13.38
   1  12   1   63.39   10.66
   1  12   1   76.63   12.35
  -1  12  -1   59.67   14.39
   1  12   1   80.51   19.05
   1  12   1   53.54   10.24
   1  12   1   60.35   14.17
  -2 -12  -1    1.64    4.37
   2 -12   1   -4.34    9.23
   2 -12   1    8.21    5.93
  -2 -12  -1   14.97    9.08
   2 -12   1    9.00    8.22
  -2 -12  -1   26.71   10.10
  -2  12  -1   15.55    4.46
  -2  12  -1   13.40    8.49
  -2  12  -1   -3.48   12.21
   2  12   1   22.26   14.20
   2  12   1   -0.33    8.27
   2  12   1    5.78    7.43
   2  12   1    2.50    7.48
  -2  12  -1    9.13   11.90
   2  12   1    1.34    7.74
  -2  12  -1   30.50   18.72
  -3 -12  -1   58.12   14.40
   3 -12   1   64.14   13.48
   3 -12   1   80.80   13.35
  -3 -12  -1   59.08   13.22
  -3  12  -1   63.19    6.87
  -3  12  -1   56.19   19.11
   3  12   1   53.48    9.53
  -3  12  -1   42.55   14.31
   3  12   1   61.57   10.06
   3  12   1   64.43   12.57
  -3  12  -1   67.81   12.20
   3  12   1   74.48   13.01
  -4 -12  -1   38.74   15.63
   4 -12   1   36.68   11.88
   4 -12   1   46.15   12.83
  -4 -12  -1   38.62   14.80
   4  12   1   56.83   15.76
  -4  12  -1   29.51   13.88
   4  12   1   39.56   11.76
  -4  12  -1   36.08   20.51
  -4  12  -1   32.71   13.60
   4  12   1   39.45    9.06
   4  12   1   30.01    8.43
   5 -12   1    1.65   11.00
   5 -12   1   17.39    9.02
  -5 -12  -1   -3.38   12.52
   5  12   1   -4.40    6.97
   5  12   1    4.69   10.95
  -5  12  -1   17.09   16.70
  -5  12  -1    9.20   21.67
   5  12   1   -1.79    6.85
  -5  12  -1  -10.86   11.41
   6 -12   1    9.64    9.71
   6 -12   1   15.63   12.42
  -6 -12  -1   35.38   16.66
   6  12   1  -10.11   16.60
  -6  12  -1   18.87   14.48
   6  12   1    7.57    7.30
   6  12   1    7.86    8.05
   7 -12   1   -2.54   14.91
  -7 -12  -1   11.44   16.16
   7 -12   1   13.73   10.08
   7  12   1   -5.84    7.98
   7  12   1    9.88    8.19
   7  12   1   18.62   14.81
  -7  12  -1   19.04   14.40
  -8 -12  -1   40.18   16.60
  -8 -12  -1   34.16   19.15
   8 -12   1   37.24   18.03
   8 -12   1   19.81    9.01
   8  12   1   19.52   20.33
   8  12   1   41.10   11.07
   8  12   1   15.45   10.21
   9 -12   1   23.55    5.95
  -9 -12  -1   23.54   20.98
  -9 -12  -1   22.99   17.66
   9 -12   1    8.84   18.18
   9 -12   1    9.10   18.18
   9  12   1   -0.83    8.63
   9  12   1   -6.08   11.31
   9  12   1    5.13   28.80
 -10 -12  -1   48.62   23.43
 -10 -12  -1   16.49   17.65
  10 -12   1    6.58   19.10
  10 -12   1   33.12   22.17
  10  12   1   27.89   27.43
  10  12   1   10.09    9.51
  10  12   1  -11.21   17.17
 -11 -12  -1   -7.47   18.02
  11 -12   1   22.54   26.06
  11  12   1    7.83   20.16
  11  12   1   18.21   32.11
  11  12   1    1.69   10.75
 -12 -12  -1   32.73   24.19
  12 -12   1   -9.08   29.55
  12  12   1  -13.49   42.81
  12  12   1  -14.27   30.39
  13 -12   1  -35.71   33.78
  13  12   1   16.92   28.48
  13  12   1  137.61   54.59
  14 -12   1   45.87   51.69
  14  12   1   63.65   33.63
  14  12   1   13.35   72.70
  15 -12   1    4.83   50.55
  15  12   1  -66.88   89.19
  15  12   1  -74.30   48.06
  15 -13  -1   29.30   56.79
  15  13  -1 -117.05   84.02
  15  13  -1   84.65   45.91
  14 -13  -1   10.45   46.77
  14 -13  -1    7.20   36.88
  14  13  -1   38.76   58.98
  14  13  -1  -24.89   36.72
  13 -13  -1  -15.87   38.27
  13 -13  -1   30.98   36.04
 -13 -13   1   25.57   23.21
  13  13  -1  -12.91   57.93
  13  13  -1   50.84   32.34
  12 -13  -1  147.65   36.69
 -12 -13   1  161.68   25.15
  12 -13  -1  113.86   34.41
  12  13  -1  172.52   33.37
  12  13  -1  150.12   54.43
  12  13  -1  145.63   19.56
 -11 -13   1  526.36   43.17
  11 -13  -1  490.55   54.19
  11 -13  -1  519.13   54.89
  11  13  -1  467.58   34.78
  11  13  -1  416.73   59.72
  10 -13  -1  695.32   57.78
 -10 -13   1  610.52   47.77
  10  13  -1  686.39   63.71
  10  13  -1  637.56   42.58
   9 -13  -1  580.36   40.70
  -9 -13   1  578.70   45.75
   9 -13  -1  706.47   55.40
   9 -13  -1  522.10   55.53
   9  13  -1  591.74   60.83
   9  13  -1  669.61   44.73
   8 -13  -1  409.27   39.53
   8 -13  -1  364.08   32.30
  -8 -13   1  387.28   36.87
  -8 -13   1  296.52   39.16
   8 -13  -1  413.50   38.26
   8  13  -1  402.42   41.68
   8  13  -1  372.42   34.32
  -7 -13   1   49.42   15.83
  -7 -13   1   34.41   17.47
   7 -13  -1   25.05   18.02
   7 -13  -1   39.87   13.54
   7 -13  -1   46.24   15.59
   7  13  -1   45.97   18.31
   7  13  -1   45.23   13.16
   6 -13  -1   17.03   12.58
  -6 -13   1   -0.82   12.36
   6 -13  -1    9.61    5.30
   6 -13  -1   10.45   13.55
  -6 -13   1    2.53   13.10
   6  13  -1   10.93   11.14
   6  13  -1   27.30   14.95
   6  13  -1    7.53    5.97
  -6  13   1   -3.38   12.54
   5 -13  -1  593.63   41.72
  -5 -13   1  451.21   39.71
  -5 -13   1  463.67   41.57
  -5 -13   1  488.66   38.90
   5 -13  -1  462.00   38.59
   5 -13  -1  479.79   30.88
   5  13  -1  538.39   40.11
   5  13  -1  534.27   35.59
  -5  13   1  494.15   38.95
   5  13  -1  512.72   30.92
  -5  13   1  481.50   38.15
  -4 -13   1 1724.02   99.66
  -4 -13   1 1623.48  102.98
  -4 -13   1 1602.08  103.86
   4 -13  -1 1704.15  100.91
   4 -13  -1 1759.03   95.94
   4  13  -1 1687.99   94.94
   4  13  -1 1808.93  101.99
   4  13  -1 1788.42  101.35
   4  13  -1 1804.24   97.84
  -4  13   1 1676.61   97.34
  -4  13   1 1577.62  108.79
  -4  13   1 1624.17  100.95
   3 -13  -1 1579.86   91.19
  -3 -13   1 1411.81   93.93
   3 -13  -1 1533.84   88.22
  -3 -13   1 1538.04   89.78
  -3 -13   1 1358.87   93.60
  -3  13   1 1537.31   88.41
   3  13  -1 1573.14   91.32
   3  13  -1 1644.53   86.79
   3  13  -1 1520.28   89.84
   3  13  -1 1626.71   91.90
  -3  13   1 1619.79   86.15
  -3  13   1 1584.71  100.29
  -3  13   1 1449.12   91.96
   2 -13  -1  743.53   48.98
   2 -13  -1  842.82   48.65
  -2 -13   1  738.09   53.67
  -2 -13   1  751.33   47.07
   2  13  -1  792.89   50.87
   2  13  -1  853.06   50.12
  -2  13   1  753.98   59.05
  -2  13   1  777.25   45.76
   2  13  -1  797.33   49.91
  -2  13   1  781.69   49.37
  -2  13   1  700.98   51.94
  -1 -13   1  537.05   33.90
   1 -13  -1  545.00   35.80
   1 -13  -1  517.03   34.01
  -1 -13   1  495.25   38.17
  -1  13   1  508.25   48.88
   1  13  -1  474.39   37.12
  -1  13   1  452.26   38.66
  -1  13   1  507.69   33.11
   1  13  -1  538.21   34.37
   1  13  -1  530.40   36.10
  -1  13   1  509.04   35.22
   0 -13   1  352.85   26.21
   0 -13  -1  356.55   29.63
   0 -13   1  310.22   28.35
   0 -13  -1  366.68   25.84
   0  13  -1  361.37   24.97
   0  13  -1  360.29   26.69
   0  13   1  365.18   38.35
   0  13   1  350.60   30.05
   0  13  -1  412.00   31.14
   0  13   1  296.07   30.85
   0  13  -1  372.07   36.79
   0  13   1  363.31   27.37
   0  13   1  362.09   25.49
  -1 -13  -1  130.64   17.84
   1 -13   1  150.89   20.94
  -1 -13  -1  140.43   13.17
   1 -13   1  138.17   16.39
   1 -13   1  124.46   18.72
   1  13   1  139.82   16.70
   1  13   1  146.47   17.27
  -1  13  -1  152.92   15.73
   1  13   1  104.13   19.55
  -1  13  -1  145.88   22.59
   1  13   1  162.39   25.06
  -1  13  -1  147.42   13.97
   1  13   1  153.08   16.78
  -1  13  -1  130.41   19.51
  -1  13  -1  121.45   19.50
  -2 -13  -1  910.59   57.49
  -2 -13  -1 1023.75   53.74
   2 -13   1  938.28   57.63
   2 -13   1  854.58   55.19
  -2 -13  -1 1002.99   60.87
   2 -13   1  960.54   61.00
  -2  13  -1  901.47   64.99
   2  13   1  978.75   57.23
   2  13   1  836.05   55.48
   2  13   1 1050.06   68.40
  -2  13  -1  794.89   60.91
  -2  13  -1  756.79   59.39
   2  13   1  735.10   58.76
   2  13   1  899.15   57.74
   2  13   1  931.48   55.25
  -2  13  -1  913.06   56.31
  -2  13  -1 1066.43   52.97
  -3 -13  -1  973.18   63.99
   3 -13   1 1035.85   64.29
  -3 -13  -1 1053.65   68.97
   3 -13   1  922.57   64.83
  -3  13  -1 1028.35   62.72
  -3  13  -1  926.58   65.99
   3  13   1 1018.00   60.90
   3  13   1 1073.06   65.36
   3  13   1 1048.00   64.08
  -3  13  -1 1044.20   72.54
   3  13   1 1080.57   61.12
  -3  13  -1 1095.89   57.56
  -4 -13  -1 1349.97   85.30
   4 -13   1 1431.78   82.77
  -4 -13  -1 1235.92   81.31
   4 -13   1 1399.83   82.80
  -4  13  -1 1280.41   82.74
  -4  13  -1 1344.27   90.10
  -4  13  -1 1253.60   80.02
   4  13   1 1364.81   83.05
   4  13   1 1383.11   78.05
   4  13   1 1395.11   77.12
   5 -13   1 1741.76  105.15
   5 -13   1 1699.33  102.32
  -5 -13  -1 1787.32  108.68
   5  13   1 1821.87   99.38
   5  13   1 1753.31   98.40
   5  13   1 1678.69  105.80
   6 -13   1  450.39   38.07
  -6 -13  -1  347.70   39.09
   6 -13   1  435.08   30.88
   6  13   1  425.70   28.56
   6  13   1  414.41   29.48
   6  13   1  417.16   38.89
  -7 -13  -1  196.34   29.65
   7 -13   1  211.05   29.46
   7 -13   1  270.96   25.08
   7  13   1  191.62   21.14
   7  13   1  257.20   31.26
   7  13   1  245.67   21.06
   8 -13   1   86.02   12.23
   8 -13   1   87.48   21.00
  -8 -13  -1   59.44   21.30
  -8 -13  -1   43.51   17.83
   8  13   1   61.54   13.18
   8  13   1   35.61   12.26
   8  13   1   41.65   22.89
  -9 -13  -1  136.08   24.24
   9 -13   1  136.74   27.10
   9 -13   1  133.99   14.77
  -9 -13  -1  125.58   31.18
   9  13   1  129.50   20.24
   9  13   1   93.36   28.39
 -10 -13  -1  238.11   28.78
  10 -13   1  300.58   41.25
 -10 -13  -1  186.51   37.55
  10  13   1  274.33   42.00
  10  13   1  232.58   22.25
  10  13   1  263.92   34.22
 -11 -13  -1  383.02   43.75
  11 -13   1  470.03   60.08
  11  13   1  377.51   58.95
  11  13   1  347.89   43.77
 -12 -13  -1  361.92   39.90
  12 -13   1  331.34   47.28
  12  13   1  409.38   70.98
  12  13   1  459.13   49.70
  13 -13   1  218.86   48.12
  13  13   1  199.04   70.69
  13  13   1   93.81   34.24
  14 -13   1   63.68   44.11
  14  13   1   10.42   77.86
  14  13   1   73.06   36.08
  15 -14  -1   13.37   47.10
  15  14  -1   52.29   93.69
  15  14  -1   46.27   46.97
  14 -14  -1   63.19   42.90
  14  14  -1   90.62   41.97
  14  14  -1    3.07   73.89
  13 -14  -1   46.38   38.03
  13 -14  -1   17.50   34.86
 -13 -14   1    3.22   25.65
  13  14  -1   49.78   49.31
  13  14  -1   42.80   35.44
  12 -14  -1    7.06   31.51
 -12 -14   1   51.83   23.87
  12 -14  -1   46.45   32.01
  12  14  -1   36.34   15.31
  12  14  -1    2.70   24.45
  12  14  -1   61.08   43.16
  11 -14  -1  -22.38   24.96
 -11 -14   1   22.94   16.33
  11 -14  -1   22.81   28.94
  11  14  -1    4.01   12.87
  11  14  -1   43.63   35.04
  10 -14  -1   11.94   23.06
 -10 -14   1   12.27   19.39
  10 -14  -1    7.07   11.64
  10 -14  -1   -3.40   26.11
  10  14  -1   27.58   30.56
  10  14  -1   18.42   12.22
   9 -14  -1   46.59   25.41
   9 -14  -1   39.82   14.29
  -9 -14   1   34.34   15.71
   9 -14  -1   33.12   22.27
   9  14  -1   60.44   18.14
   9  14  -1   53.81   22.76
   8 -14  -1   85.11   18.89
   8 -14  -1  134.48   23.83
  -8 -14   1   88.02   22.05
   8 -14  -1  118.48   25.08
   8  14  -1  145.31   19.59
   8  14  -1  123.21   26.52
   7 -14  -1  251.29   30.84
   7 -14  -1  162.65   22.28
   7 -14  -1  249.26   33.82
  -7 -14   1  260.38   32.41
   7  14  -1  192.09   18.47
   7  14  -1  171.19   24.77
   7  14  -1  231.01   31.66
  -6 -14   1  426.51   37.12
   6 -14  -1  363.94   24.88
  -6 -14   1  374.64   39.07
   6 -14  -1  495.62   37.66
   6  14  -1  455.37   33.04
  -6  14   1  319.44   35.39
   6  14  -1  386.32   26.46
   6  14  -1  441.74   38.02
  -5 -14   1  174.34   26.24
   5 -14  -1  255.33   26.88
   5 -14  -1  207.86   18.52
  -5 -14   1  248.73   28.80
   5  14  -1  236.96   17.63
   5  14  -1  233.08   24.78
   5  14  -1  240.51   27.96
  -5  14   1  222.60   29.51
   4 -14  -1   82.15   11.66
   4 -14  -1   96.29   15.16
  -4 -14   1   75.17   17.32
  -4 -14   1   88.31   18.49
  -4 -14   1   98.90   18.83
  -4  14   1  130.02   17.00
   4  14  -1   66.12   14.84
   4  14  -1   67.99    9.94
   4  14  -1  101.21   14.25
   4  14  -1   72.03   16.10
  -3 -14   1    1.93   13.63
   3 -14  -1   10.61    9.00
  -3 -14   1   17.43   12.78
   3 -14  -1   20.72   11.76
  -3 -14   1    4.61   10.89
  -3  14   1    4.80    5.65
   3  14  -1   20.78   12.13
   3  14  -1   10.08   10.66
  -3  14   1  -15.42   22.72
  -3  14   1  -14.27    9.43
   3  14  -1   -7.19    7.27
  -3  14   1  -20.44   14.16
   3  14  -1   19.55   10.90
  -2 -14   1    3.64    6.75
   2 -14  -1   -2.45    7.67
  -2 -14   1  -19.50   12.17
  -2 -14   1    7.50   13.05
   2 -14  -1   -5.71    9.05
  -2  14   1   17.86    8.33
  -2  14   1    5.41    6.96
   2  14  -1   -2.47   11.87
   2  14  -1   10.88   11.08
  -2  14   1    5.40   21.23
  -2  14   1   25.60   14.81
   2  14  -1    1.21    7.83
  -1 -14   1  168.64   17.44
   1 -14  -1  142.23   18.05
  -1 -14   1  164.20   22.06
   1 -14  -1  151.78   16.34
  -1  14   1  138.45   21.35
   1  14  -1  138.40   21.34
  -1  14   1  161.14   15.44
   1  14  -1  152.76   17.33
  -1  14   1  171.15   28.34
  -1  14   1  131.85   18.48
   1  14  -1  143.85   17.46
   1  14  -1  145.49   29.47
   0 -14  -1  165.98   22.18
   0 -14   1  159.17   16.76
   0 -14   1  145.97   22.30
   0 -14  -1  177.84   15.72
   0 -14   1  162.80   20.07
   0  14   1  142.74   16.15
   0  14  -1  151.59   17.60
   0  14  -1  180.78   29.92
   0  14   1  149.20   17.59
   0  14   1  161.74   31.57
   0  14   1  138.56   18.36
   0  14  -1  132.98   16.95
   0  14  -1  184.33   23.81
   0  14   1  121.57   21.11
   1 -14   1  289.69   27.41
  -1 -14  -1  360.48   23.05
   1 -14   1  343.75   26.26
   1 -14   1  369.28   33.44
  -1 -14  -1  317.72   29.41
   1  14   1  308.59   25.63
  -1  14  -1  294.50   38.47
   1  14   1  362.11   41.85
  -1  14  -1  297.72   33.33
  -1  14  -1  317.89   23.01
   1  14   1  367.69   27.44
   1  14   1  295.01   29.39
  -1  14  -1  286.18   32.27
   1  14   1  240.86   32.01
  -1  14  -1  337.29   25.60
  -2 -14  -1  244.05   24.69
   2 -14   1  230.15   27.06
  -2 -14  -1  238.25   17.96
  -2 -14  -1  215.01   24.95
   2 -14   1  204.75   21.71
  -2  14  -1  252.57   32.56
   2  14   1  190.28   22.64
  -2  14  -1  187.96   25.43
   2  14   1  181.02   19.79
  -2  14  -1  223.45   27.26
   2  14   1  211.46   31.66
  -2  14  -1  214.56   23.62
   2  14   1  212.18   22.28
   2  14   1  189.15   25.15
  -2  14  -1  235.74   22.08
   2  14   1  177.01   22.32
  -2  14  -1  206.56   16.01
   3 -14   1   37.27   15.33
  -3 -14  -1   21.00   13.66
  -3 -14  -1    4.75   12.06
   3 -14   1   29.98   10.48
   3  14   1   -6.85   16.03
  -3  14  -1   18.03   22.51
  -3  14  -1   15.37   12.30
   3  14   1  -11.70    9.18
   3  14   1   20.84   12.49
   3  14   1   16.05   11.23
  -3  14  -1   22.13    5.14
  -3  14  -1   25.46   16.39
   3  14   1   33.44   10.83
   4 -14   1   36.49   12.74
   4 -14   1   25.95   14.45
  -4 -14  -1    0.46   13.82
   4  14   1   30.92   11.23
   4  14   1   29.62   14.62
   4  14   1   -8.20   16.75
   4  14   1   11.76    9.01
   5 -14   1   62.97   15.12
   5 -14   1   41.52   14.28
  -5 -14  -1   45.60   18.65
   5  14   1   63.84   12.08
   5  14   1   50.93   10.85
   5  14   1   49.91   16.34
  -6 -14  -1   51.84   18.78
   6 -14   1   50.21   17.77
   6 -14   1   53.64   13.88
   6  14   1   32.48   17.42
   6  14   1   70.52   12.94
   6  14   1   44.54   10.11
   7 -14   1   35.57   18.46
   7 -14   1   48.13   12.99
  -7 -14  -1   13.27   18.68
   7  14   1   31.91   12.08
   7  14   1   47.88   10.76
   7  14   1   50.41   19.58
  -8 -14  -1  150.53   29.79
  -8 -14  -1  180.35   27.90
   8 -14   1  249.27   32.61
   8 -14   1  223.10   23.15
   8  14   1  199.46   31.09
   8  14   1  177.84   22.39
   8  14   1  173.09   19.51
   8  14   1  115.95   29.20
   9 -14   1  236.63   22.44
  -9 -14  -1  251.60   32.22
   9 -14   1  322.46   39.19
  -9 -14  -1  168.27   33.52
   9  14   1  304.10   40.27
 -10 -14  -1   30.35   19.38
 -10 -14  -1   63.53   27.58
  10 -14   1   24.06   26.60
  10  14   1   67.73   32.72
  10  14   1   82.01   12.72
 -11 -14  -1   32.83   24.83
  11 -14   1   12.15   28.49
  11  14   1  -11.69   35.27
  11  14   1   33.64   29.55
 -12 -14  -1   23.04   25.34
  12 -14   1   28.04   32.08
  12  14   1   24.70   49.58
  12  14   1  -56.07   26.89
  13 -14   1   -7.39   36.52
  13  14   1   -6.42   57.17
  13  14   1   -8.40   33.20
  14 -14   1   -0.01   45.66
  14  14   1  -38.21   35.50
  14  14   1   85.19   67.96
  14 -15  -1  -38.17   41.33
  14  15  -1   87.60   83.37
  14  15  -1   21.88   42.20
 -13 -15   1   67.56   39.08
  13 -15  -1  119.43   40.90
  13  15  -1   53.85   36.98
  13  15  -1   -4.34   49.51
 -12 -15   1   53.74   25.89
  12 -15  -1   60.74   33.63
  12  15  -1   -2.05   19.14
  12  15  -1  104.18   45.94
  11 -15  -1  308.50   39.83
 -11 -15   1  187.48   30.67
  11 -15  -1  236.50   39.06
  11  15  -1  217.31   26.02
  11  15  -1  145.88   44.54
 -10 -15   1  334.88   43.96
  10 -15  -1  399.46   48.46
  10 -15  -1  486.10   53.11
  10  15  -1  398.86   56.33
  10  15  -1  364.52   29.70
   9 -15  -1  249.09   29.69
  -9 -15   1  211.57   30.86
   9 -15  -1  312.00   38.54
   9 -15  -1  268.82   35.11
   9  15  -1  307.06   39.48
   8 -15  -1   60.89   17.61
   8 -15  -1   92.89   22.23
  -8 -15   1   58.53   21.58
   8  15  -1   90.30   19.66
   8  15  -1   87.70   29.13
   7 -15  -1  108.49   18.98
   7 -15  -1   96.83   20.15
  -7 -15   1   71.03   22.00
  -7 -15   1  112.94   21.09
   7  15  -1   92.25   20.91
   7  15  -1   93.44   11.88
   7  15  -1   82.56   18.27
   6 -15  -1    4.42    6.31
  -6 -15   1   29.94   16.72
   6 -15  -1    8.02   15.35
  -6 -15   1   -4.94   18.20
   6  15  -1  -12.05   14.07
   6  15  -1   -5.99    8.70
   6  15  -1    7.27   15.44
   5 -15  -1  468.42   37.98
   5 -15  -1  412.09   30.21
  -5 -15   1  467.37   43.95
  -5 -15   1  419.96   41.63
   5  15  -1  448.50   29.75
   5  15  -1  430.47   35.83
   5  15  -1  495.27   39.58
  -4 -15   1  937.60   65.19
   4 -15  -1 1020.53   64.55
  -4 -15   1  924.19   66.71
   4 -15  -1 1009.70   59.02
  -4 -15   1  911.19   66.75
  -4  15   1  937.33   60.93
   4  15  -1 1006.93   64.82
   4  15  -1 1006.91   57.49
   4  15  -1  987.10   62.82
   3 -15  -1 1417.70   83.68
  -3 -15   1 1248.87   86.86
   3 -15  -1 1380.11   81.89
  -3 -15   1 1335.38   87.98
   3  15  -1 1426.30   79.78
  -3  15   1 1474.23   84.03
   3  15  -1 1294.73   83.48
   3  15  -1 1377.58   84.13
   3  15  -1 1465.56   85.54
  -3  15   1 1440.94   78.78
  -3  15   1 1354.58   81.92
   2 -15  -1 1147.53   67.93
   2 -15  -1 1120.17   68.07
  -2 -15   1 1000.59   70.84
  -2 -15   1 1104.44   65.29
  -2 -15   1 1031.67   72.95
  -2  15   1 1156.75   68.39
  -2  15   1 1161.80   64.10
   2  15  -1 1093.63   68.44
   2  15  -1 1137.56   68.64
   2  15  -1 1000.25   68.73
  -1 -15   1  733.96   46.65
  -1 -15   1  647.55   50.21
   1 -15  -1  779.86   50.18
  -1 -15   1  686.81   53.98
   1 -15  -1  792.60   47.73
   1  15  -1  736.29   47.96
   1  15  -1  689.69   53.73
  -1  15   1  763.25   45.34
   1  15  -1  695.28   47.90
  -1  15   1  745.75   48.73
   0 -15  -1  121.94   19.57
   0 -15   1  129.37   17.89
   0 -15   1  121.43   17.42
   0 -15  -1  137.52   15.27
   0 -15   1  140.75   22.02
   0  15  -1  161.93   28.69
   0  15   1  126.77   17.22
   0  15   1  122.34   21.93
   0  15   1  133.32   16.53
   0  15  -1  120.31   16.51
   0  15  -1  118.63   15.08
   0  15  -1  140.39   21.52
  -1 -15  -1   81.43   11.15
   1 -15   1   67.46   20.38
   1 -15   1   77.37   14.72
  -1 -15  -1   61.62   14.88
   1 -15   1   70.34   14.65
  -1  15  -1   88.84   11.45
   1  15   1   77.48   12.99
  -1  15  -1   90.42   24.15
  -1  15  -1   69.68   24.25
   1  15   1   79.71   13.62
   1  15   1   66.21   16.65
  -1  15  -1   77.54   12.66
   1  15   1   93.57   24.40
   2 -15   1  559.91   42.20
  -2 -15  -1  522.43   41.56
   2 -15   1  467.99   36.76
   2 -15   1  556.20   38.99
  -2  15  -1  558.82   32.39
   2  15   1  517.29   38.73
   2  15   1  481.69   35.21
  -2  15  -1  403.97   44.96
  -2  15  -1  508.53   36.11
   2  15   1  541.39   39.82
   2  15   1  541.65   38.56
  -2  15  -1  462.05   55.32
   2  15   1  442.60   46.88
  -3 -15  -1  601.46   44.34
   3 -15   1  593.06   40.89
   3 -15   1  551.33   43.02
   3  15   1  537.84   36.62
   3  15   1  406.90   45.20
   3  15   1  498.54   38.37
   3  15   1  489.38   40.56
  -3  15  -1  600.08   32.75
   4 -15   1  560.34   44.33
   4 -15   1  564.97   43.60
  -4 -15  -1  617.44   48.93
   4  15   1  618.99   45.31
   4  15   1  587.05   39.21
   4  15   1  589.61   39.64
   4  15   1  477.79   51.61
  -5 -15  -1  861.76   64.76
   5 -15   1  914.52   59.29
   5 -15   1  942.59   60.89
   5  15   1  913.46   62.44
   5  15   1  902.25   53.72
   5  15   1  736.19   62.13
   5  15   1  840.22   54.32
  -6 -15  -1  438.29   45.89
   6 -15   1  596.33   44.56
   6 -15   1  494.14   39.22
   6  15   1  410.97   47.18
   6  15   1  507.03   35.38
   6  15   1  496.46   44.35
   6  15   1  549.20   35.75
  -7 -15  -1  121.87   22.62
   7 -15   1  126.95   19.95
   7 -15   1   91.40   22.47
  -7 -15  -1  111.82   25.58
   7  15   1   98.77   23.78
   7  15   1  120.65   16.10
   7  15   1   65.41   30.84
   7  15   1  114.27   14.97
   8 -15   1    7.94   12.22
  -8 -15  -1    8.73   16.26
  -8 -15  -1   -7.56   26.82
   8 -15   1  -22.30   17.06
   8  15   1   14.58   12.92
   8  15   1  -18.65   26.86
   8  15   1   11.48   12.12
   9 -15   1   47.13   12.72
   9 -15   1   31.42   23.22
  -9 -15  -1   41.99   25.14
  -9 -15  -1   38.47   20.24
   9  15   1   86.16   30.79
  10 -15   1   89.65   29.60
 -10 -15  -1  106.45   23.86
 -10 -15  -1   93.17   29.56
  10  15   1  107.91   16.59
  10  15   1  119.89   37.40
  11 -15   1  268.51   41.64
 -11 -15  -1  181.24   30.16
  11  15   1  221.39   57.29
  11  15   1  142.63   36.78
  12 -15   1  252.08   43.33
 -12 -15  -1  232.70   34.61
  12  15   1  174.76   35.66
  12  15   1  162.65   67.35
  13 -15   1  125.63   42.36
  13  15   1  135.03   38.54
  13  15   1  161.11   82.33
  14 -15   1    6.37   59.77
  14  15   1   39.24   43.49
  14  15   1  -39.40   88.33
  14 -16  -1  182.07   50.83
  14  16  -1  159.58   92.50
  14  16  -1  169.40   42.65
  13 -16  -1   69.76   49.43
  13  16  -1  130.15   71.74
  13  16  -1  135.70   38.63
 -12 -16   1   50.50   30.18
  12 -16  -1   82.52   34.52
  12  16  -1  107.96   47.21
 -11 -16   1  -21.47   24.68
  11 -16  -1   37.64   31.45
  11  16  -1   26.94   42.48
  11  16  -1   23.24   17.65
 -10 -16   1   60.83   24.07
  10 -16  -1   25.19   16.53
  10 -16  -1   48.45   25.89
  10  16  -1   45.97   34.44
   9 -16  -1  279.90   37.44
   9 -16  -1  249.50   27.23
  -9 -16   1  246.13   32.15
   9  16  -1  294.60   42.23
   8 -16  -1  249.88   31.98
   8 -16  -1  285.86   36.99
  -8 -16   1  216.44   29.94
   8  16  -1  231.31   32.52
   8  16  -1  313.06   41.54
  -7 -16   1  342.66   44.11
   7 -16  -1  473.85   41.75
   7 -16  -1  491.30   43.35
  -7 -16   1  467.95   42.99
   7  16  -1  467.29   44.99
   7  16  -1  460.96   39.51
   7  16  -1  461.36   31.48
   6 -16  -1  456.10   32.25
  -6 -16   1  472.00   46.89
  -6 -16   1  535.23   45.60
   6 -16  -1  488.55   45.99
   6 -16  -1  626.29   46.17
   6  16  -1  594.80   43.18
   6  16  -1  563.74   35.15
   6  16  -1  591.42   47.59
  -5 -16   1  229.49   34.07
   5 -16  -1  374.45   33.47
  -5 -16   1  314.68   36.39
   5 -16  -1  306.62   24.70
   5  16  -1  336.69   34.67
   5  16  -1  296.02   24.11
   5  16  -1  365.07   34.64
   4 -16  -1  146.88   19.58
  -4 -16   1  144.89   23.56
  -4 -16   1  122.91   24.00
   4 -16  -1  158.57   20.91
   4  16  -1  175.64   22.46
   4  16  -1  160.39   20.51
   4  16  -1  182.23   17.89
  -3 -16   1   35.54   17.70
  -3 -16   1    7.66   14.59
   3 -16  -1   11.23   10.64
   3 -16  -1    8.80    9.85
  -3  16   1   -1.20    7.76
   3  16  -1    8.28   17.10
   3  16  -1   -4.72   11.65
  -3  16   1    5.71    8.97
   3  16  -1    1.78    8.95
   2 -16  -1  220.07   24.28
  -2 -16   1  205.20   28.26
   2 -16  -1  184.86   21.77
  -2 -16   1  189.26   20.93
  -2 -16   1  213.34   27.78
   2  16  -1  201.61   26.88
  -2  16   1  218.91   19.85
  -2  16   1  226.99   23.16
   2  16  -1  253.15   25.08
   2  16  -1  202.92   22.87
  -1 -16   1  691.12   44.75
   1 -16  -1  735.46   45.77
   1 -16  -1  686.54   48.74
  -1 -16   1  622.92   51.81
  -1 -16   1  622.39   48.04
   1  16  -1  649.14   46.27
  -1  16   1  718.69   44.30
   1  16  -1  672.75   46.24
   1  16  -1  589.46   53.35
  -1  16   1  732.27   46.99
   0 -16   1  548.84   36.56
   0 -16  -1  550.30   42.42
   0 -16   1  445.87   38.67
   0 -16  -1  544.80   35.31
   0 -16   1  487.06   44.03
   0  16  -1  474.35   45.93
   0  16   1  516.55   36.08
   0  16  -1  558.21   38.09
   0  16   1  549.19   38.86
   0  16  -1  521.66   36.50
  -1 -16  -1  543.99   45.84
   1 -16   1  566.71   46.33
   1 -16   1  525.61   41.60
   1 -16   1  593.98   39.74
  -1 -16  -1  535.54   36.87
   1  16   1  613.05   41.42
   1  16   1  501.55   41.61
  -1  16  -1  494.91   48.86
  -1  16  -1  600.50   39.93
  -1  16  -1  616.67   37.08
   1  16   1  537.03   41.11
   2 -16   1  638.52   42.85
  -2 -16  -1  581.29   46.36
   2 -16   1  634.41   47.79
  -2  16  -1  599.16   41.59
   2  16   1  554.61   44.38
   2  16   1  612.59   40.65
   2  16   1  566.88   43.15
  -2  16  -1  588.82   37.13
   3 -16   1  450.17   38.80
   3 -16   1  486.16   38.58
  -3 -16  -1  430.78   40.45
   3  16   1  477.44   37.80
   3  16   1  404.21   32.30
  -3  16  -1  472.65   28.79
   3  16   1  445.67   36.90
  -3  16  -1  462.87   36.63
  -4 -16  -1  119.66   22.49
   4 -16   1   92.19   21.06
   4 -16   1   85.55   17.49
   4  16   1  118.62   20.03
   4  16   1  103.49   18.31
   4  16   1  107.53   14.05
   5 -16   1   29.26   13.90
  -5 -16  -1   27.51   19.21
   5 -16   1   36.42   13.68
   5  16   1   25.56   16.91
   5  16   1   26.13   10.12
   5  16   1   31.56   14.70
  -6 -16  -1  144.52   27.80
   6 -16   1  200.90   26.87
   6 -16   1  191.14   22.22
   6  16   1  185.02   24.03
   6  16   1  173.18   28.66
   6  16   1  172.96   22.58
   7 -16   1  392.27   38.81
  -7 -16  -1  225.60   34.46
   7 -16   1  298.33   31.62
  -7 -16  -1  266.45   35.61
   7  16   1  338.86   29.70
   7  16   1  286.97   39.21
   7  16   1  322.15   26.57
  -8 -16  -1  316.24   44.35
   8 -16   1  331.75   31.35
  -8 -16  -1  263.35   35.63
   8 -16   1  473.38   44.29
   8  16   1  368.59   46.55
   8  16   1  334.31   30.45
  -9 -16  -1  336.60   41.79
  -9 -16  -1  264.06   42.94
   9 -16   1  389.27   46.83
   9  16   1  483.58   56.43
 -10 -16  -1  122.92   32.79
 -10 -16  -1  119.41   35.91
  10 -16   1  209.17   36.82
  10  16   1  152.50   19.93
  10  16   1  221.47   47.11
  11 -16   1   71.21   31.82
 -11 -16  -1   24.05   24.40
  11  16   1   75.88   54.31
  11  16   1   60.87   28.09
 -12 -16  -1  -32.52   31.01
  12 -16   1   -8.02   36.29
  12  16   1   26.58   38.12
  12  16   1   22.47   65.52
  13 -16   1   -9.41   40.72
  13  16   1  -14.80   36.79
  13  16   1 -101.31   78.18
  14 -17  -1  -15.44   49.38
  14  17  -1  -25.76   96.43
  14  17  -1   52.78   41.11
  13 -17  -1   -6.67   40.87
  13  17  -1   38.54   35.55
  13  17  -1 -156.44   72.01
  12 -17  -1  -11.01   41.87
 -12 -17   1   -4.65   31.50
  12  17  -1  -36.54   50.25
 -11 -17   1   32.99   22.89
  11 -17  -1   51.99   33.33
  11  17  -1    4.61   17.53
  11  17  -1   17.45   43.83
  10 -17  -1   51.38   29.59
  10 -17  -1   12.98   17.43
 -10 -17   1   44.41   25.78
  10  17  -1   23.13   35.74
   9 -17  -1   45.12   25.36
  -9 -17   1   94.89   22.97
   9 -17  -1   64.18   21.85
   9  17  -1   94.48   34.10
  -8 -17   1   -5.81   18.33
   8 -17  -1   39.19   18.86
   8 -17  -1   17.60   22.35
   8  17  -1   61.01   26.03
   7 -17  -1   14.90   18.55
  -7 -17   1   -7.30   17.76
  -7 -17   1    0.04   21.34
   7 -17  -1   -1.19   16.76
   7  17  -1   16.32   23.24
   7  17  -1   24.19   11.63
   7  17  -1  -14.48   19.81
   6 -17  -1   28.40   19.56
  -6 -17   1   21.83   19.28
  -6 -17   1   33.75   18.70
   6 -17  -1   18.48   19.84
   6  17  -1   15.26   10.09
   6  17  -1  -11.10   19.86
   6  17  -1    5.24   16.86
  -5 -17   1  129.59   24.12
   5 -17  -1  127.58   16.14
  -5 -17   1  129.57   23.82
   5 -17  -1  122.45   24.05
   5  17  -1  136.90   14.74
   5  17  -1  125.46   22.00
   5  17  -1  166.91   21.42
   4 -17  -1  258.85   27.75
  -4 -17   1  215.78   30.16
  -4 -17   1  231.42   32.01
   4 -17  -1  213.47   24.61
  -4  17   1  285.95   27.73
   4  17  -1  261.02   36.26
   4  17  -1  266.09   22.94
   4  17  -1  270.27   30.95
  -3 -17   1  236.04   31.03
   3 -17  -1  284.44   26.85
   3 -17  -1  249.06   25.94
  -3 -17   1  226.77   30.84
   3  17  -1  222.76   23.34
  -3  17   1  268.70   21.81
  -3  17   1  285.72   26.98
   3  17  -1  214.65   27.68
   3  17  -1  262.47   28.45
   2 -17  -1  124.06   17.41
  -2 -17   1   90.86   20.52
   2 -17  -1  145.48   19.69
  -2 -17   1  124.40   14.90
  -2 -17   1  150.96   24.12
  -2  17   1  132.36   15.83
  -2  17   1  142.57   19.97
   2  17  -1   87.89   16.98
   2  17  -1   84.17   21.83
   1 -17  -1  183.49   22.29
  -1 -17   1  179.26   24.68
   1 -17  -1  192.25   22.04
  -1 -17   1  165.91   25.93
  -1 -17   1  169.57   20.56
  -1  17   1  178.01   22.61
  -1  17   1  165.88   22.13
   1  17  -1  134.67   25.63
   1  17  -1  177.62   21.35
   1  17  -1  174.84   22.34
   0 -17  -1  129.48   20.34
   0 -17  -1  146.53   18.63
   0 -17   1   84.30   20.89
   0 -17   1  137.17   18.40
   0 -17   1  109.34   20.00
   0  17   1  116.72   18.04
   0  17  -1  128.55   28.90
   0  17  -1  107.22   17.22
   0  17  -1  129.12   17.09
   0  17   1  127.37   17.81
  -1 -17  -1   11.23   11.85
   1 -17   1    9.62    9.69
   1 -17   1  -13.20   15.40
   1 -17   1    3.27   13.66
  -1 -17  -1   14.34    7.04
  -1  17  -1   21.82    8.60
   1  17   1   23.45   12.00
  -1  17  -1   17.08   10.54
  -2 -17  -1  152.58   23.58
   2 -17   1  177.11   27.79
   2 -17   1  213.17   23.57
   2  17   1  180.32   24.41
  -2  17  -1  199.44   18.37
   2  17   1  192.66   21.71
   2  17   1  159.01   23.71
  -2  17  -1  167.72   21.79
  -3 -17  -1    7.45   17.10
   3 -17   1   -0.91   12.90
   3 -17   1   13.07   18.03
   3  17   1   13.72   14.07
   3  17   1   27.94   16.00
   3  17   1   12.58   11.21
  -3  17  -1   12.62    7.77
  -3  17  -1   11.23   12.01
  -4 -17  -1   29.93   18.52
   4 -17   1   86.27   17.84
   4 -17   1   27.11   15.47
   4  17   1   30.88   18.75
   4  17   1   35.56   16.54
   4  17   1   49.14   14.01
   5 -17   1   83.39   16.94
  -5 -17  -1   72.59   23.82
   5 -17   1  104.33   17.73
   5  17   1   71.52   15.07
   5  17   1   88.88   20.92
   5  17   1   85.97   18.43
   6 -17   1   48.45   16.69
  -6 -17  -1    4.47   19.59
   6 -17   1   37.84   16.92
   6  17   1   33.24   22.85
   6  17   1   21.46   15.89
   6  17   1    2.55   10.69
  -7 -17  -1    2.12   26.44
   7 -17   1   41.13   16.67
   7 -17   1   63.95   21.81
  -7 -17  -1    9.32   23.52
   7  17   1   25.03   13.22
   7  17   1   13.21   22.88
   8 -17   1    1.55   17.39
  -8 -17  -1  -59.67   25.00
   8 -17   1   14.93   20.93
  -8 -17  -1  -29.80   22.48
   8  17   1    0.12   25.06
   8  17   1    7.80   14.61
  -9 -17  -1   54.47   31.01
   9 -17   1   66.01   26.83
  -9 -17  -1   65.43   23.50
   9  17   1  101.78   37.87
 -10 -17  -1   10.72   30.04
  10 -17   1   64.70   32.41
  10  17   1  -41.44   38.16
  10  17   1   32.71   17.49
  11 -17   1   35.38   33.68
 -11 -17  -1   48.37   27.62
  11  17   1  135.47   59.54
  11  17   1   41.88   31.15
 -12 -17  -1  -37.89   35.38
  12 -17   1   24.20   45.67
  12  17   1   69.77   37.00
  12  17   1   -1.64   72.40
  13 -17   1   37.22   46.20
  13  17   1   28.51   88.30
  13  17   1   34.94   40.13
  13 -18  -1  200.70   52.78
  13  18  -1  217.04   73.06
  13  18  -1  255.74   54.67
  12 -18  -1    6.51   37.70
 -12 -18   1   -4.94   36.04
  12  18  -1  -52.80   53.92
  11 -18  -1   19.53   33.77
 -11 -18   1  -10.40   24.59
  11  18  -1  -17.46   18.39
  11  18  -1  -78.98   43.63
  10 -18  -1    2.73   28.85
  10 -18  -1  -18.92   20.11
 -10 -18   1  -15.46   28.23
  10  18  -1   12.84   40.45
   9 -18  -1  111.91   22.77
  -9 -18   1  126.69   31.27
   9 -18  -1  172.46   32.41
   9  18  -1  207.71   38.13
   8 -18  -1  426.39   47.85
  -8 -18   1  378.69   50.02
   8 -18  -1  441.05   43.57
   8  18  -1  533.47   54.53
   7 -18  -1  817.64   61.27
  -7 -18   1  749.98   61.52
   7 -18  -1  814.75   59.79
   7  18  -1  753.31   64.31
   7  18  -1  770.98   48.08
  -6 -18   1  531.05   50.24
   6 -18  -1  595.63   47.89
   6 -18  -1  558.76   51.41
  -6 -18   1  532.37   55.95
   6  18  -1  520.11   49.85
   6  18  -1  553.29   36.97
   6  18  -1  534.74   50.97
   5 -18  -1  258.51   30.27
  -5 -18   1  260.83   37.58
  -5 -18   1  233.09   32.74
   5 -18  -1  238.78   27.06
   5  18  -1  278.14   23.72
   5  18  -1  244.93   31.76
   5  18  -1  267.31   35.10
   4 -18  -1   19.72   16.72
   4 -18  -1   39.95   14.03
  -4 -18   1   33.92   18.95
  -4 -18   1   31.02   18.72
   4  18  -1   20.45   11.71
   4  18  -1   45.72   16.52
  -4  18   1   42.33   14.58
   4  18  -1   33.56   24.94
  -3 -18   1   22.71   20.02
   3 -18  -1  -24.24   12.10
   3 -18  -1    7.26   11.88
  -3 -18   1   17.19   15.99
  -3  18   1   -1.71    9.97
   3  18  -1   22.82    9.86
   3  18  -1    3.80   13.70
   3  18  -1   -3.32   19.73
  -3  18   1    5.63   11.68
  -2 -18   1   57.14   21.21
  -2 -18   1   61.57   11.52
  -2 -18   1   47.37   19.97
   2 -18  -1   42.14   12.27
   2 -18  -1   52.84   16.88
  -2  18   1   69.79   15.70
   2  18  -1   63.26   22.85
   2  18  -1   45.35   17.68
  -2  18   1   41.07   13.22
   1 -18  -1  670.59   43.69
  -1 -18   1  665.18   43.06
  -1 -18   1  521.38   47.43
  -1 -18   1  640.68   53.22
   1 -18  -1  614.00   46.55
  -1  18   1  696.47   44.76
   1  18  -1  617.00   46.49
  -1  18   1  630.46   46.55
   1  18  -1  634.16   46.39
   0 -18   1 1440.05   82.70
   0 -18   1 1298.72   89.47
   0 -18   1 1153.67   84.46
   0 -18  -1 1437.85   81.01
   0 -18  -1 1295.19   85.54
   0  18  -1 1390.05   81.35
   0  18   1 1394.66   84.87
   0  18  -1 1398.02   83.92
   1 -18   1  907.15   70.17
   1 -18   1 1209.33   70.14
  -1 -18  -1 1150.99   66.98
   1 -18   1 1019.83   76.01
  -1 -18  -1 1126.53   73.76
  -1  18  -1 1123.00   65.98
   1  18   1 1147.57   72.63
  -1  18  -1 1144.40   70.89
   2 -18   1  567.39   49.43
   2 -18   1  548.90   43.00
  -2 -18  -1  506.59   47.59
  -2  18  -1  602.13   43.18
   2  18   1  584.85   41.33
   2  18   1  634.79   45.88
   2  18   1  557.39   49.42
  -2  18  -1  617.87   38.35
   3 -18   1  522.16   44.58
  -3 -18  -1  521.69   46.56
   3 -18   1  492.61   40.34
  -3  18  -1  471.01   38.98
  -3  18  -1  520.28   32.79
   3  18   1  479.53   42.37
   3  18   1  484.98   36.46
   3  18   1  516.40   43.92
   4 -18   1  121.56   21.06
  -4 -18  -1  124.01   25.53
   4 -18   1  131.90   25.30
  -4  18  -1  146.13   20.41
   4  18   1   73.31   21.09
   4  18   1  145.58   27.08
   4  18   1  127.06   17.38
   5 -18   1   14.03   16.67
   5 -18   1    4.27   19.71
  -5 -18  -1   -9.94   19.06
   5  18   1   -9.33   17.25
   5  18   1    0.83   18.77
   5  18   1    7.79   11.57
  -6 -18  -1  248.40   36.08
  -6 -18  -1  257.82   37.90
   6 -18   1  334.76   37.60
   6 -18   1  272.22   34.89
   6  18   1  315.01   28.94
   6  18   1  379.63   42.12
   7 -18   1  446.79   39.53
   7 -18   1  419.64   42.78
  -7 -18  -1  265.47   41.82
  -7 -18  -1  337.99   43.20
   7  18   1  367.97   49.66
   7  18   1  389.96   31.58
   8 -18   1  374.95   36.17
   8 -18   1  361.65   42.09
  -8 -18  -1  263.57   42.12
  -8 -18  -1  283.38   38.61
   8  18   1  344.48   45.10
   8  18   1  349.21   32.96
  -9 -18  -1  416.13   54.64
   9 -18   1  388.16   48.42
  -9 -18  -1  217.19   42.57
   9  18   1  311.55   48.96
 -10 -18  -1   70.44   27.13
  10 -18   1  149.36   35.84
  10  18   1  121.46   54.77
  11 -18   1   17.82   35.38
 -11 -18  -1   60.82   36.74
  11  18   1   91.07   63.07
  12 -18   1  -18.65   39.13
  12  18   1   95.90   38.01
  12  18   1 -140.00   74.63
  13 -18   1   70.57   49.75
  13  18   1   84.13   99.86
  13  18   1   75.37   45.95
  13 -19  -1  -15.73   49.22
  13  19  -1   17.75   42.31
  13  19  -1  123.25   73.97
 -12 -19   1   79.25   41.57
  12 -19  -1   62.14   42.17
  12  19  -1   17.87   60.06
 -11 -19   1   19.20   35.22
  11 -19  -1    7.76   34.11
  11  19  -1   51.80   61.56
  11  19  -1  -10.77   21.29
  10 -19  -1   11.16   28.91
 -10 -19   1   -0.68   26.39
  10  19  -1   32.19   42.87
  -9 -19   1   40.56   23.71
   9 -19  -1    4.88   25.55
   9 -19  -1   25.46   22.17
   9  19  -1   62.39   33.14
   8 -19  -1   52.81   31.38
   8 -19  -1   87.01   21.65
  -8 -19   1   33.19   21.64
   8  19  -1    1.79   29.55
   7 -19  -1   30.96   25.80
   7 -19  -1  -50.33   22.98
  -7 -19   1   -5.65   21.54
   7  19  -1  -11.90   28.78
   7  19  -1   25.37   13.19
  -6 -19   1   16.68   19.94
   6 -19  -1   41.76   17.32
  -6 -19   1    7.12   20.96
   6 -19  -1  -11.43   17.54
   6  19  -1   10.12   12.00
   6  19  -1   31.39   22.01
   5 -19  -1    9.15   19.20
   5 -19  -1   20.29   14.35
   5 -19  -1    5.14   15.54
  -5 -19   1   -9.22   19.36
  -5 -19   1  -11.40   20.66
   5  19  -1    3.65   11.27
  -5  19   1   27.46   15.78
   5  19  -1   33.69   28.78
   5  19  -1   11.93   19.64
   4 -19  -1    7.89   14.38
   4 -19  -1    6.71   13.50
  -4 -19   1   -5.76   19.76
  -4 -19   1   51.25   19.76
   4  19  -1   25.16   17.42
   4  19  -1   35.47   12.15
  -4  19   1   39.04   15.83
   4  19  -1   16.88   28.64
   3 -19  -1   98.09   17.36
   3 -19  -1   48.19   17.69
  -3 -19   1   58.00   22.18
  -3 -19   1   38.41   19.71
   3  19  -1  116.31   21.78
  -3  19   1  102.26   17.54
   3  19  -1   86.31   13.93
  -3  19   1   80.41   14.58
  -2 -19   1  100.72   24.08
  -2 -19   1   74.96   22.20
   2 -19  -1   55.50   18.75
   2 -19  -1   94.57   17.35
  -2  19   1   97.71   16.20
   2  19  -1   87.72   18.95
  -2  19   1  114.57   18.92
   1 -19  -1   72.90   13.34
  -1 -19   1   56.59   21.61
   1 -19  -1   61.53   17.32
  -1 -19   1   61.59   13.28
  -1 -19   1   50.73   17.19
   1  19  -1   59.12   17.94
  -1  19   1   61.02   18.03
  -1  19   1   50.76   15.33
   0 -19  -1   35.07   11.43
   0 -19   1   35.25   12.12
   0 -19   1   32.89   19.26
   0 -19   1   37.05   15.63
   0 -19  -1   43.51   16.99
   0  19  -1   30.03   16.21
   0  19  -1   47.78   17.57
   0  19   1   30.94   14.40
  -1 -19  -1    8.45   11.38
   1 -19   1    2.61   11.38
  -1 -19  -1    5.23   21.70
   1 -19   1  -17.01   18.34
   1  19   1   -2.08   13.49
  -1  19  -1    2.87   12.57
  -1  19  -1  -15.01   13.23
   2 -19   1   10.60   17.34
   2 -19   1  -17.90   11.29
  -2 -19  -1   -3.62   19.49
  -2  19  -1    4.32   10.95
   2  19   1   -1.36   12.27
  -2  19  -1    6.37   16.00
   2  19   1   -7.42   14.43
   3 -19   1   20.19   18.77
  -3 -19  -1   14.85   23.65
   3 -19   1   20.82   14.38
   3  19   1   33.79   13.76
  -3  19  -1    4.18    8.88
  -3  19  -1   11.58   13.71
   3  19   1   12.55   15.57
   4 -19   1   89.11   23.40
   4 -19   1   33.90   17.25
  -4 -19  -1   11.46   19.54
   4  19   1   18.37   13.51
  -4  19  -1  -30.99   15.54
   4  19   1   31.14   20.94
   4  19   1   66.51   25.07
  -5 -19  -1   19.13   27.72
   5 -19   1   54.44   23.07
   5 -19   1   40.56   18.08
   5  19   1   59.59   14.04
   5  19   1   17.70   20.54
  -6 -19  -1  -14.87   22.96
  -6 -19  -1   -2.43   21.95
   6 -19   1   11.09   19.09
   6 -19   1   38.32   17.84
   6  19   1   64.44   25.16
   6  19   1   23.65   15.17
  -7 -19  -1   42.86   28.14
   7 -19   1   45.78   21.51
  -7 -19  -1   16.93   28.98
   7 -19   1   60.88   23.78
   7  19   1   95.49   30.59
   7  19   1   33.73   16.29
   8 -19   1  -23.16   23.10
   8 -19   1   -5.26   19.72
  -8 -19  -1  -20.82   24.05
  -8 -19  -1   -4.05   37.03
   8  19   1  -10.55   19.64
   8  19   1   48.65   39.35
   9 -19   1    9.98   27.42
  -9 -19  -1  -17.05   31.44
  -9 -19  -1  -12.45   28.24
   9 -19   1    4.90   21.65
   9  19   1  -42.21   37.47
  10 -19   1    1.69   32.17
 -10 -19  -1  -10.79   35.17
  10  19   1  -10.66   43.04
 -11 -19  -1   20.20   40.42
  11 -19   1   10.48   35.47
  11  19   1   80.50   55.08
  12 -19   1  -73.70   41.50
  12  19   1   54.05   42.53
  12  19   1   59.82   68.94
 -12 -20   1  169.42   48.47
  12 -20  -1  127.25   47.74
  12  20  -1  107.35   67.57
 -11 -20   1   60.66   40.24
  11 -20  -1   69.18   40.29
  11  20  -1   58.62   55.23
  11  20  -1   51.76   26.21
 -10 -20   1   -8.42   27.46
  10 -20  -1   41.94   42.10
  10  20  -1  -11.34   42.59
  -9 -20   1   98.50   30.76
   9 -20  -1  116.90   34.38
   9 -20  -1   90.76   28.39
   9  20  -1  114.39   38.94
   8 -20  -1  150.69   26.30
   8 -20  -1  134.83   37.04
  -8 -20   1  196.85   34.67
   8  20  -1  214.19   45.10
  -7 -20   1  282.06   41.83
   7 -20  -1  237.04   34.63
   7 -20  -1  341.86   45.52
   7  20  -1  375.09   50.68
   7  20  -1  326.03   28.41
  -6 -20   1  286.28   39.98
   6 -20  -1  334.20   42.89
   6 -20  -1  366.47   41.12
  -6  20   1  385.36   40.06
   6  20  -1  437.91   48.64
   6  20  -1  388.14   31.32
   5 -20  -1  344.18   42.12
   5 -20  -1  403.91   39.26
  -5 -20   1  286.24   39.13
  -5 -20   1  332.39   45.01
   5  20  -1  381.73   30.72
  -5  20   1  427.18   38.42
   5  20  -1  355.75   43.90
   4 -20  -1   47.79   17.04
   4 -20  -1   43.28   21.28
   4 -20  -1   63.85   19.58
  -4 -20   1   89.92   29.93
  -4 -20   1   51.94   24.03
   4  20  -1   47.92   14.31
  -4  20   1   71.09   22.04
   4  20  -1   76.14   21.40
  -3 -20   1  -21.92   16.57
  -3 -20   1   10.41   20.12
   3 -20  -1  -16.76   16.07
   3 -20  -1    0.75   16.23
   3  20  -1    3.20   16.34
  -3  20   1   10.88   13.58
  -3  20   1    9.28   13.64
   3  20  -1   15.03   12.00
  -2 -20   1   99.49   23.37
  -2 -20   1   91.78   24.25
   2 -20  -1  155.70   21.89
   2 -20  -1  127.46   23.95
  -2  20   1  130.54   21.29
   2  20  -1  132.15   21.76
  -2  20   1  104.57   17.61
   1 -20  -1  481.68   37.97
  -1 -20   1  528.69   48.15
   1 -20  -1  461.49   45.96
  -1 -20   1  532.27   50.52
  -1 -20   1  538.82   39.85
   1  20  -1  505.63   45.83
  -1  20   1  519.61   42.40
   0 -20   1  922.58   58.97
   0 -20   1  859.43   67.56
   0 -20  -1  820.32   63.06
   0 -20  -1  889.56   55.69
   0  20   1  893.94   63.92
   0  20  -1  830.97   60.33
   1 -20   1  741.76   60.17
  -1 -20  -1  767.94   49.29
  -1 -20  -1  662.56   60.32
   1 -20   1  781.33   53.06
  -1  20  -1  771.67   54.27
   1  20   1  700.06   55.24
  -1  20  -1  727.32   50.73
  -2 -20  -1  599.42   53.57
   2 -20   1  694.87   51.59
   2 -20   1  599.82   54.87
   2  20   1  658.19   46.94
  -2  20  -1  672.73   45.46
  -2  20  -1  661.34   51.91
   2  20   1  667.66   53.11
   3 -20   1  352.55   35.81
   3 -20   1  385.92   41.84
  -3 -20  -1  328.75   41.68
  -3  20  -1  386.00   38.17
   3  20   1  302.25   31.20
   3  20   1  317.44   38.43
  -4 -20  -1    0.04   21.20
   4 -20   1   -8.61   17.13
   4 -20   1   20.00   17.17
   4  20   1  -12.15   13.29
  -4  20  -1    8.45   15.26
   4  20   1  -17.23   19.30
  -5 -20  -1   50.68   25.35
   5 -20   1   18.90   19.83
  -5 -20  -1   57.73   25.27
   5 -20   1   66.91   20.13
  -5  20  -1   49.51   17.80
   5  20   1   31.68   16.92
   5  20   1   23.18   22.28
   6 -20   1  230.10   33.25
   6 -20   1  226.24   32.04
  -6 -20  -1  269.01   38.48
  -6 -20  -1  297.67   44.19
   6  20   1  277.02   31.21
   6  20   1  288.37   38.55
   7 -20   1  390.91   53.19
   7 -20   1  369.39   38.41
  -7 -20  -1  297.34   45.11
  -7 -20  -1  342.56   48.25
   7  20   1  408.61   50.27
   7  20   1  405.60   36.67
   8 -20   1  220.37   30.59
  -8 -20  -1  306.69   41.97
   8 -20   1  280.58   38.59
  -8 -20  -1  190.54   43.16
   8  20   1  311.73   36.95
   8  20   1  326.31   48.96
  -9 -20  -1  226.02   40.01
   9 -20   1  265.04   43.49
   9  20   1  207.48   48.88
 -10 -20  -1  113.63   44.87
  10 -20   1  117.30   38.63
  10  20   1   69.06   51.50
  11 -20   1   50.93   40.79
 -11 -20  -1   30.58   44.99
  11  20   1  -42.25   59.87
  12 -20   1   18.93   47.87
  12  20   1  -36.03   76.18
  12  20   1   30.07   48.03
 -12 -21   1   77.60   53.24
  12 -21  -1   57.60   50.26
  12  21  -1   23.82   74.08
  11 -21  -1  -14.47   51.83
 -11 -21   1   72.96   37.26
  11  21  -1   68.49   47.80
  11  21  -1   43.67   72.52
 -10 -21   1   77.62   33.34
  10 -21  -1   62.37   46.31
  10  21  -1   77.58   49.26
   9 -21  -1   73.20   29.56
  -9 -21   1   42.87   31.99
   9 -21  -1   99.38   33.80
   9  21  -1   62.66   42.03
  -8 -21   1  -15.91   32.60
   8 -21  -1   49.75   23.54
   8 -21  -1   74.10   28.09
   8  21  -1   78.47   36.93
  -7 -21   1  -20.60   25.00
   7 -21  -1   23.83   26.70
   7 -21  -1   -7.53   21.10
  -7  21   1   -5.71   21.01
   7  21  -1   -3.90   29.65
   6 -21  -1   42.44   27.95
  -6 -21   1    8.16   25.55
   6 -21  -1   98.31   24.73
  -6  21   1   67.69   21.95
   6  21  -1   28.42   29.07
   6  21  -1   25.75   16.40
   5 -21  -1   89.03   30.92
  -5 -21   1   83.76   27.94
   5 -21  -1  125.98   27.19
  -5  21   1  117.60   24.04
   5  21  -1   97.43   27.81
   5  21  -1   76.73   18.20
   4 -21  -1  191.78   36.69
  -4 -21   1  201.40   33.50
   4 -21  -1  173.25   25.96
   4 -21  -1  249.76   32.13
   4  21  -1  231.00   32.15
  -4  21   1  231.94   33.17
   4  21  -1  258.71   28.30
   3 -21  -1  513.23   52.04
  -3 -21   1  565.86   53.76
  -3 -21   1  431.28   48.91
   3 -21  -1  454.45   43.79
   3 -21  -1  561.44   46.51
  -3  21   1  558.54   45.72
   3  21  -1  519.87   51.75
   3  21  -1  532.97   41.13
   2 -21  -1  408.15   33.53
   2 -21  -1  252.68   33.01
  -2 -21   1  284.84   43.45
  -2 -21   1  338.88   45.00
  -2  21   1  412.24   37.80
   2  21  -1  323.78   37.75
  -1 -21   1  173.27   24.02
   1 -21  -1  215.06   24.10
  -1 -21   1  241.70   34.13
   1 -21  -1  131.25   27.13
   1  21  -1  195.99   26.91
  -1  21   1  206.85   28.66
   0 -21   1   26.22   21.97
   0 -21  -1   13.68   18.99
   0 -21   1   30.51   13.47
   0 -21  -1   42.87   12.53
   0  21   1   36.20   17.65
   0  21  -1   70.75   22.74
   1 -21   1    3.28   13.28
  -1 -21  -1   15.23   18.91
  -1 -21  -1   12.83   11.00
   1 -21   1   15.11   20.18
   1  21   1   -9.23   15.03
  -1  21  -1   -7.40   19.70
   1  21   1    8.85   18.67
   2 -21   1   -2.88   15.10
  -2 -21  -1   12.26   25.22
   2 -21   1   17.91   21.48
   2  21   1   -8.14   15.13
  -2  21  -1   28.68   19.50
   2  21   1    4.50   23.15
  -3 -21  -1  111.46   30.96
   3 -21   1   90.67   19.86
   3 -21   1  112.80   25.62
   3  21   1  100.63   23.99
  -3  21  -1  105.93   20.44
   3  21   1  117.56   19.34
   4 -21   1  272.67   34.69
  -4 -21  -1  246.90   37.11
   4 -21   1  345.61   37.38
  -4 -21  -1  188.83   36.90
  -4  21  -1  352.61   39.73
   4  21   1  263.02   32.92
   4  21   1  305.74   42.14
   5 -21   1  324.04   44.44
  -5 -21  -1  176.25   38.42
   5 -21   1  394.64   41.10
   5  21   1  277.94   33.89
  -5  21  -1  308.41   36.38
   5  21   1  277.49   42.67
   6 -21   1  168.38   30.42
  -6 -21  -1   92.41   32.86
  -6 -21  -1  141.94   33.69
   6 -21   1  103.92   27.15
   6  21   1  177.39   22.46
   6  21   1  173.38   33.53
  -6  21  -1  148.93   26.84
  -7 -21  -1   50.81   32.09
   7 -21   1   16.71   24.71
  -7 -21  -1   42.86   35.34
   7 -21   1   39.84   26.84
   7  21   1   60.95   20.33
   7  21   1   81.24   35.80
   8 -21   1  -44.13   29.13
  -8 -21  -1  -54.59   30.15
  -8 -21  -1   52.38   33.97
   8 -21   1   32.23   26.01
   8  21   1    4.96   37.67
  -9 -21  -1   43.88   34.12
   9 -21   1  -24.29   31.18
   9  21   1   39.00   46.55
  10 -21   1   13.30   46.75
 -10 -21  -1  102.09   37.43
  10  21   1   17.68   56.23
 -11 -21  -1   54.80   53.33
  11 -21   1   39.60   43.68
  11  21   1  -18.49   66.77
  11 -22  -1  -71.34   49.81
 -11 -22   1   58.48   48.40
  11  22  -1  -90.36   62.30
  10 -22  -1   16.74   45.79
 -10 -22   1  -45.53   40.18
  10  22  -1   50.00   64.83
  -9 -22   1   -5.20   39.60
   9 -22  -1   28.21   32.20
   9 -22  -1   -1.11   30.05
   9  22  -1  -16.47   46.12
   8 -22  -1   92.59   27.78
  -8 -22   1   72.48   31.02
   8 -22  -1   57.07   30.38
   8  22  -1  112.63   43.07
  -8  22   1   97.87   30.68
  -7 -22   1  111.43   32.95
   7 -22  -1  135.31   28.57
   7 -22  -1  161.32   32.44
   7  22  -1  101.16   38.05
  -7  22   1  166.90   31.30
   6 -22  -1  225.21   38.34
  -6 -22   1  163.32   38.83
   6 -22  -1  206.19   36.11
   6  22  -1  169.14   36.13
  -6  22   1  205.16   32.05
   5 -22  -1  171.28   26.93
  -5 -22   1  101.09   31.79
   5 -22  -1  167.96   31.16
   5  22  -1  137.31   21.89
   5  22  -1  165.82   31.72
  -5  22   1  158.24   27.26
  -4 -22   1   16.94   25.74
   4 -22  -1   25.73   22.35
   4 -22  -1   29.31   19.41
   4 -22  -1   30.64   24.66
   4  22  -1   35.59   17.40
   4  22  -1   56.58   24.97
  -4  22   1   42.09   20.95
   3 -22  -1   14.94   16.12
  -3 -22   1  -61.53   27.47
   3 -22  -1    1.06   18.86
   3 -22  -1    4.79   24.32
  -3  22   1   15.03   19.38
   3  22  -1   -1.47   17.01
   3  22  -1   24.76   20.93
   2 -22  -1   41.82   21.98
   2 -22  -1   44.72   16.50
  -2 -22   1   18.90   25.73
   2 -22  -1   41.61   26.27
  -2  22   1   51.22   22.94
   2  22  -1   32.90   21.31
   2  22  -1   53.74   19.01
  -1 -22   1  156.42   31.47
   1 -22  -1  111.11   19.11
  -1 -22   1  146.32   20.21
   1 -22  -1  132.68   28.61
   1 -22  -1   77.97   31.65
   1  22  -1  159.03   26.11
  -1  22   1  159.19   26.74
   0 -22   1  353.16   32.13
   0 -22  -1  299.77   32.30
   0 -22   1  294.54   42.84
   0 -22  -1  241.70   34.41
   0  22  -1  322.88   38.32
   0  22   1  326.86   38.48
  -1 -22  -1  384.34   34.20
   1 -22   1  360.44   36.08
   1 -22   1  463.70   47.43
  -1 -22  -1  346.38   42.97
   1  22   1  360.81   41.59
   1  22   1  358.68   38.90
  -1  22  -1  380.68   39.95
  -2 -22  -1  171.41   33.25
  -2 -22  -1  227.07   36.33
   2 -22   1  266.69   36.43
   2 -22   1  250.64   31.54
  -2  22  -1  288.54   38.99
   2  22   1  247.89   33.45
   2  22   1  322.44   41.65
   3 -22   1   63.98   24.07
   3 -22   1   61.75   23.08
  -3 -22  -1   59.33   25.46
  -3 -22  -1    3.88   24.58
   3  22   1   68.04   28.44
  -3  22  -1   67.24   20.79
   3  22   1   39.72   18.03
   4 -22   1   -0.58   18.18
  -4 -22  -1  -38.45   22.94
  -4 -22  -1   -2.84   27.18
   4 -22   1   13.26   23.08
   4  22   1  -12.05   18.95
   4  22   1    9.69   31.07
  -4  22  -1  -13.99   18.30
  -5 -22  -1  130.21   32.16
   5 -22   1   47.69   24.65
   5 -22   1   84.78   30.14
  -5 -22  -1   74.43   32.65
  -5  22  -1  119.77   25.35
   5  22   1   83.97   21.07
   5  22   1   56.07   28.77
  -6 -22  -1   57.74   35.45
   6 -22   1  195.84   29.50
  -6 -22  -1  107.90   39.48
   6 -22   1   69.97   32.34
  -6  22  -1   91.89   25.13
   6  22   1  112.76   34.14
   6  22   1  108.39   22.87
  -7 -22  -1  112.45   42.91
  -7 -22  -1   86.06   44.43
   7 -22   1  136.17   32.62
   7 -22   1  152.37   28.22
   7  22   1  150.19   42.81
  -7  22  -1  165.02   31.46
   8 -22   1  155.40   36.15
  -8 -22  -1  148.24   46.08
  -8 -22  -1  170.83   40.48
   8 -22   1  178.45   33.93
   8  22   1   57.05   46.23
  -9 -22  -1   59.00   48.13
   9 -22   1  189.35   41.19
   9  22   1  121.14   66.90
 -10 -22  -1   39.26   39.84
  10 -22   1   70.56   41.27
  10  22   1  175.48   78.14
 -11 -23   1  156.18   44.96
  11 -23  -1   93.62   50.24
  11  23  -1   41.32   75.19
  10 -23  -1  187.32   54.32
 -10 -23   1  102.24   41.66
  10  23  -1   77.03   73.05
  -9 -23   1   48.94   35.41
   9 -23  -1  142.81   40.39
   9  23  -1  103.32   52.40
  -9  23   1  174.83   44.35
  -8 -23   1   27.84   34.38
   8 -23  -1   14.53   29.13
   8 -23  -1   46.68   31.22
   8  23  -1   59.94   46.42
  -8  23   1   21.32   36.93
   7 -23  -1   15.85   26.46
  -7 -23   1   12.89   31.95
   7 -23  -1    2.21   27.24
  -7  23   1  -31.51   25.03
   7  23  -1   17.54   45.10
  -6 -23   1   33.02   37.64
   6 -23  -1   18.13   28.14
   6 -23  -1  111.72   27.78
  -6  23   1   62.74   26.64
   6  23  -1   46.58   35.41
   5 -23  -1  155.71   38.07
   5 -23  -1  179.82   29.29
  -5 -23   1  178.45   36.43
  -5  23   1  220.14   35.81
   5  23  -1  188.77   37.35
   5  23  -1  149.97   23.64
   4 -23  -1  303.47   38.44
   4 -23  -1  296.50   44.64
  -4 -23   1  293.27   43.36
   4  23  -1  390.94   40.67
   4  23  -1  323.23   42.20
  -4  23   1  388.05   43.80
   3 -23  -1  380.61   45.19
  -3 -23   1  469.01   60.38
   3 -23  -1  344.40   44.02
   3 -23  -1  448.66   40.71
   3  23  -1  475.07   40.62
   3  23  -1  399.97   50.46
  -3  23   1  371.76   44.78
   2 -23  -1  254.48   37.04
   2 -23  -1  272.93   32.55
  -2 -23   1  288.49   40.76
   2 -23  -1  237.66   38.82
   2  23  -1  326.21   42.05
   2  23  -1  344.82   38.18
  -2  23   1  280.16   35.46
   1 -23  -1  186.35   23.95
  -1 -23   1  181.88   25.28
   1 -23  -1  243.45   37.52
  -1 -23   1  179.32   36.68
   1 -23  -1  114.52   30.10
  -1  23   1  233.36   30.50
   1  23  -1  177.42   30.22
   0 -23   1   36.20   25.66
   0 -23  -1    4.86   27.36
   0 -23  -1    3.32   21.55
   0 -23  -1   41.88   17.51
   0 -23   1   55.38   18.84
   0  23   1   59.14   25.08
   0  23  -1  104.19   27.80
   1 -23   1   -1.47   15.39
  -1 -23  -1   23.36   28.61
  -1 -23  -1  -15.33   27.98
   1 -23   1   49.78   24.49
   1  23   1   21.98   22.29
   1  23   1    3.43   19.68
  -1  23  -1    2.65   18.75
  -2 -23  -1  198.18   36.45
  -2 -23  -1  155.52   33.15
   2 -23   1  148.91   24.17
   2 -23   1  185.80   35.94
   2  23   1  162.13   27.18
  -2  23  -1  156.99   31.77
   2  23   1  153.22   31.92
   3 -23   1  406.49   47.97
   3 -23   1  443.68   46.66
  -3 -23  -1  292.01   45.06
  -3 -23  -1  277.79   46.35
   3  23   1  374.25   48.61
  -3  23  -1  435.52   43.55
   3  23   1  338.24   39.76
  -4 -23  -1  383.41   55.63
   4 -23   1  624.47   58.29
   4 -23   1  485.32   54.87
  -4 -23  -1  521.66   62.18
  -4  23  -1  596.95   51.89
   4  23   1  547.39   48.08
   4  23   1  564.58   58.92
   5 -23   1  515.45   51.57
   5 -23   1  510.19   59.12
  -5 -23  -1  438.65   58.95
  -5 -23  -1  332.23   50.42
   5  23   1  505.25   59.60
   5  23   1  414.46   44.71
  -5  23  -1  506.15   50.21
   6 -23   1  183.23   29.90
   6 -23   1  193.67   38.98
  -6 -23  -1  180.42   42.29
  -6 -23  -1  227.62   41.76
   6  23   1  151.98   43.50
  -6  23  -1  121.84   36.89
   7 -23   1   67.52   33.72
  -7 -23  -1   99.36   39.43
  -7 -23  -1   77.41   34.77
   7 -23   1  156.49   34.26
  -7  23  -1  108.29   32.24
   7  23   1  150.55   44.35
   8 -23   1   -1.37   32.68
   8 -23   1   16.45   33.54
  -8 -23  -1    5.84   36.44
   8  23   1 -100.42   43.80
  -8  23  -1   16.99   38.48
   9 -23   1   63.29   48.53
  -9 -23  -1   35.68   49.00
   9  23   1   13.82   67.46
 -10 -23  -1   85.26   56.00
  10 -23   1   52.83   47.29
  10  23   1  110.18   88.38
  10 -24  -1  -80.89   52.23
 -10 -24   1   -0.01   42.62
 -10  24   1   86.35   42.89
  10  24  -1   20.40   85.18
   9 -24  -1   20.03   38.20
  -9 -24   1   26.99   39.31
   9  24  -1   53.75   54.48
  -9  24   1  -30.83   36.18
   8 -24  -1  -28.83   32.56
   8 -24  -1  -67.13   38.07
  -8 -24   1   20.01   35.99
   8  24  -1   40.42   52.09
  -8  24   1   64.05   32.56
   7 -24  -1   17.72   38.73
  -7 -24   1   50.75   33.66
   7 -24  -1   27.12   30.12
   7  24  -1   11.36   39.27
  -7  24   1   39.83   36.63
  -6 -24   1   40.13   40.39
   6 -24  -1   28.77   25.84
   6 -24  -1   -0.30   36.62
   6  24  -1  -15.49   35.64
   5 -24  -1  -52.70   29.40
  -5 -24   1    1.48   30.43
   5 -24  -1   19.11   24.84
  -5  24   1   13.79   25.57
   5  24  -1   10.68   31.22
   4 -24  -1   35.18   22.70
  -4 -24   1   47.59   32.07
   4 -24  -1    7.07   29.63
   4  24  -1   19.70   20.67
  -4  24   1   28.26   24.41
   4  24  -1   33.11   30.31
   3 -24  -1   -2.09   19.31
   3 -24  -1   71.00   30.49
  -3 -24   1    0.99   27.85
  -3  24   1   26.72   25.10
   3  24  -1  -37.49   20.82
   3  24  -1   53.64   27.99
   2 -24  -1  -27.57   28.55
   2 -24  -1   28.83   19.24
   2 -24  -1    2.56   24.01
  -2 -24   1   32.50   29.83
   2  24  -1    8.75   20.10
   2  24  -1   -3.94   25.31
  -2  24   1   29.87   23.50
  -1 -24   1   -4.90   26.00
   1 -24  -1  -29.42   26.23
   1 -24  -1   28.49   16.02
   1 -24  -1  -65.91   36.01
   1  24  -1  -10.63   28.73
  -1  24   1   -9.63   22.74
   0 -24   1   18.88   17.99
   0 -24  -1   13.75   28.99
   0 -24   1   39.77   28.11
   0 -24  -1   42.76   24.65
   0 -24  -1   44.18   19.55
   0  24  -1   39.79   26.94
   0  24   1   34.13   24.25
   1 -24   1   10.80   22.09
  -1 -24  -1   56.73   31.38
   1 -24   1   25.55   34.96
  -1 -24  -1  -28.55   30.86
   1  24   1   13.04   25.16
  -1  24  -1   15.68   28.70
   1  24   1   -5.13   22.89
   2 -24   1   26.95   22.03
  -2 -24  -1  -11.26   27.10
   2 -24   1   10.23   33.38
  -2 -24  -1   43.93   36.45
  -2  24  -1   10.94   22.67
   2  24   1   26.27   21.40
   2  24   1   -2.98   26.16
   3 -24   1   -3.73   27.41
  -3 -24  -1  -13.00   28.92
  -3 -24  -1   33.61   33.42
   3 -24   1   13.60   20.99
   3  24   1   39.11   28.65
  -3  24  -1   -5.15   24.43
   3  24   1  -20.30   23.88
   4 -24   1   25.52   28.81
  -4 -24  -1    4.51   32.69
  -4 -24  -1   69.27   35.13
   4 -24   1  -30.76   27.74
   4  24   1   29.92   24.53
  -4  24  -1   16.23   30.63
   4  24   1   15.34   30.96
  -5 -24  -1   35.90   34.56
  -5 -24  -1   45.98   35.46
   5 -24   1   14.36   34.12
   5 -24   1    8.19   25.40
   5  24   1  -33.49   42.02
  -5  24  -1   34.53   26.57
   5  24   1   19.24   28.23
   6 -24   1   67.13   30.86
  -6 -24  -1  132.26   40.88
  -6 -24  -1   98.05   46.53
   6 -24   1  -26.62   34.76
   6  24   1   76.98   40.40
  -6  24  -1   66.99   31.79
   7 -24   1   10.36   32.02
   7 -24   1   64.61   36.48
  -7 -24  -1   98.30   38.97
  -7  24  -1   53.87   40.02
   7  24   1   92.37   47.18
   8 -24   1   41.27   37.81
  -8 -24  -1   -8.09   39.91
   8  24   1  -62.44   49.27
  -8  24  -1    5.64   36.09
   9 -24   1  -25.66   38.99
  -9 -24  -1  -28.72   54.44
  -9  24  -1   53.51   43.10
   9  24   1  -24.59   76.68
  -9 -25   1   86.49   44.22
   9 -25  -1   60.15   41.82
   9  25  -1   63.79   67.05
  -9  25   1  124.78   52.47
   8 -25  -1   60.81   47.55
   8 -25  -1    9.39   36.37
  -8 -25   1   19.92   36.90
   8  25  -1   33.78   65.47
  -8  25   1   20.94   44.46
   7 -25  -1   48.33   43.29
  -7 -25   1   39.18   37.89
   7 -25  -1   15.33   30.97
  -7  25   1   12.47   34.17
   7  25  -1   49.08   46.92
   6 -25  -1   50.67   41.84
   6 -25  -1  100.21   32.03
  -6 -25   1   32.68   42.69
  -6  25   1    3.47   30.92
   6  25  -1   69.10   51.22
  -5 -25   1   66.37   34.92
   5 -25  -1  110.16   30.53
   5 -25  -1   74.86   37.06
  -5  25   1  122.78   34.49
   5  25  -1  178.32   43.29
   4 -25  -1  136.26   37.79
   4 -25  -1  218.24   33.01
  -4 -25   1  259.05   44.12
   4  25  -1  194.45   40.69
  -4  25   1  250.01   38.52
  -3 -25   1  455.59   55.51
   3 -25  -1  478.82   63.24
   3 -25  -1  416.93   47.09
   3  25  -1  513.48   59.53
  -3  25   1  475.77   54.56
   3  25  -1  410.28   48.62
  -2 -25   1  294.16   51.50
   2 -25  -1  306.00   44.49
   2 -25  -1  301.25   37.01
   2  25  -1  309.13   40.98
   2  25  -1  264.37   40.23
  -2  25   1  292.00   41.17
   1 -25  -1  120.93   23.55
   1 -25  -1   85.41   27.66
  -1 -25   1  210.61   43.90
   1 -25  -1   49.59   36.06
   1  25  -1  209.85   35.40
  -1  25   1  137.73   31.53
   0 -25   1   -1.15   31.69
   0 -25   1   29.54   20.37
   0 -25  -1   27.62   34.58
   0 -25  -1   78.01   27.70
   0 -25  -1   36.12   22.16
   0  25  -1   37.49   32.97
   0  25   1   47.05   28.25
   1 -25   1    1.70   31.21
  -1 -25  -1  -36.33   32.48
   1 -25   1   55.86   26.08
  -1 -25  -1    1.35   35.48
  -1  25  -1   18.33   25.87
   1  25   1   71.39   30.67
   1  25   1   19.58   34.55
  -2 -25  -1   35.82   38.79
  -2 -25  -1  112.65   37.80
   2 -25   1   64.77   34.30
   2 -25   1  151.46   30.31
   2  25   1  110.69   27.45
  -2  25  -1   84.06   28.93
   2  25   1   68.29   33.60
  -3 -25  -1  266.51   49.43
   3 -25   1  189.50   39.71
   3 -25   1  236.95   34.36
  -3 -25  -1  148.25   39.33
  -3  25  -1  204.07   41.05
   3  25   1  224.60   41.72
   3  25   1  231.64   34.19
  -4 -25  -1  382.69   60.02
   4 -25   1  445.33   58.96
  -4 -25  -1  411.23   54.89
   4 -25   1  351.77   48.58
   4  25   1  380.16   53.95
   4  25   1  460.41   51.10
  -4  25  -1  542.46   56.05
  -5 -25  -1  254.11   56.75
  -5 -25  -1  285.63   51.32
   5 -25   1  479.24   53.65
   5 -25   1  295.62   49.89
   5  25   1  351.93   56.07
  -5  25  -1  410.35   51.18
   6 -25   1   72.80   34.03
  -6 -25  -1  160.69   43.62
   6 -25   1  174.81   42.81
  -6  25  -1  234.93   46.26
   6  25   1  170.01   48.23
  -7 -25  -1   41.76   41.17
   7 -25   1   45.05   36.09
   7 -25   1   37.68   42.21
   7  25   1  113.32   53.45
  -7  25  -1   28.18   36.10
   8 -25   1  -20.13   37.15
  -8 -25  -1   47.21   46.20
   8  25   1    9.08   58.24
  -8  25  -1  -23.78   39.59
   8 -26  -1   47.26   40.75
  -8 -26   1  -13.40   43.20
   8  26  -1  110.17   63.67
  -8  26   1   59.16   40.37
   7 -26  -1   -0.37   42.35
   7 -26  -1   67.56   40.52
  -7 -26   1  104.37   44.10
   7  26  -1   40.57   65.07
  -7  26   1   70.13   48.03
   6 -26  -1   40.84   39.17
  -6 -26   1   33.50   46.46
   6 -26  -1   39.39   32.58
   6  26  -1  107.88   46.53
  -6  26   1  109.08   36.71
  -5 -26   1  -25.83   35.36
   5 -26  -1   94.79   38.14
   5 -26  -1  106.59   47.49
   5  26  -1   69.85   42.96
  -5  26   1   58.86   34.22
   4 -26  -1   40.97   29.10
   4 -26  -1   34.38   40.47
  -4 -26   1    7.73   43.08
  -4  26   1   62.39   33.48
   4  26  -1   21.60   39.87
   3 -26  -1  -58.18   34.17
  -3 -26   1  -23.88   35.58
   3 -26  -1   31.09   31.15
  -3  26   1   39.86   30.45
   3  26  -1   71.64   35.64
  -2 -26   1   29.37   35.52
   2 -26  -1   15.97   26.88
   2 -26  -1  -29.52   34.26
   2  26  -1   37.82   29.32
   2  26  -1   25.03   40.28
  -2  26   1    2.72   36.37
  -1 -26   1   70.90   34.68
   1 -26  -1   94.08   23.55
   1 -26  -1   46.73   44.56
   1  26  -1   90.17   28.20
   1  26  -1   59.98   32.75
  -1  26   1   74.57   38.20
   0 -26   1   79.37   28.25
   0 -26  -1   40.26   36.44
   0 -26  -1   57.63   30.56
   0 -26   1  111.82   36.56
   0  26   1   41.29   38.78
   0  26   1   33.73   31.72
   0  26  -1   88.84   32.65
   1 -26   1   17.88   24.28
  -1 -26  -1   23.36   39.25
   1 -26   1   59.06   35.42
  -1 -26  -1  -25.25   37.08
  -1  26  -1   59.16   32.61
   1  26   1   73.12   30.31
   1  26   1   40.77   33.66
   2 -26   1   23.17   30.12
  -2 -26  -1   83.73   37.60
   2 -26   1   -5.31   34.31
  -2 -26  -1   46.84   41.28
   2  26   1   41.29   28.23
  -2  26  -1   65.39   33.09
   2  26   1   40.99   35.31
   3 -26   1  105.67   44.15
   3 -26   1   42.53   26.98
  -3 -26  -1  -20.25   44.75
  -3 -26  -1   89.56   40.56
   3  26   1   41.80   38.18
   3  26   1   17.99   27.95
  -3  26  -1   24.35   38.03
  -4 -26  -1  -45.37   40.73
   4 -26   1   -1.73   45.08
   4 -26   1   33.04   27.80
  -4 -26  -1  -60.96   39.68
  -4  26  -1  -28.89   31.02
   4  26   1  -32.40   36.98
   5 -26   1   49.49   31.35
  -5 -26  -1 -102.90   39.63
   5 -26   1    6.37   34.69
   5  26   1  -43.23   43.92
  -5  26  -1   10.06   34.05
   6 -26   1  -23.82   44.27
  -6 -26  -1  -34.86   51.36
   6 -26   1    1.65   34.15
   6  26   1   27.44   47.35
  -6  26  -1   -2.20   37.34
   7 -26   1   47.79   46.81
  -7 -26  -1   29.29   46.47
   7 -26   1   49.27   40.53
  -7  26  -1   28.71   51.91
   7  26   1  138.44   59.54
  -7 -27   1   30.28   45.97
   7 -27  -1  -39.96   47.41
   7 -27  -1  -39.36   53.68
   7  27  -1    7.53   61.22
  -7  27   1   -5.50   41.67
  -6 -27   1   25.66   43.55
   6 -27  -1   47.32   51.29
   6 -27  -1   25.33   43.17
  -6  27   1    5.10   39.29
   6  27  -1   51.37   53.27
   5 -27  -1   82.17   44.00
   5 -27  -1   91.92   42.18
  -5 -27   1  149.48   53.19
  -5  27   1   94.43   37.90
   5  27  -1  115.46   61.03
  -4 -27   1   84.96   42.73
   4 -27  -1  100.94   44.37
   4 -27  -1  152.36   39.14
  -4  27   1  163.99   41.05
   4  27  -1  112.33   45.77
   3 -27  -1  159.18   47.13
   3 -27  -1  215.59   39.19
  -3 -27   1  133.60   45.65
   3  27  -1  209.98   46.43
  -3  27   1  195.56   43.21
  -2 -27   1  189.99   48.63
   2 -27  -1  135.04   44.84
   2 -27  -1  204.74   37.81
  -2  27   1  234.27   41.47
   2  27  -1  224.59   45.90
  -1 -27   1   59.64   39.90
   1 -27  -1   91.23   39.56
   1 -27  -1  160.83   32.76
   1  27  -1   89.63   36.02
   1  27  -1  130.80   46.77
  -1  27   1  129.23   36.83
   0 -27  -1   -9.25   48.82
   0 -27   1  -10.57   35.26
   0  27  -1   83.65   41.77
   0  27   1   36.23   35.61
   0  27   1   72.31   36.62
   1 -27   1   49.60   27.10
  -1 -27  -1   -0.94   48.94
   1 -27   1  -43.67   34.30
  -1  27  -1  -24.19   40.40
   1  27   1  -23.04   35.91
   1  27   1   -3.84   31.13
  -2 -27  -1   58.22   43.01
   2 -27   1   54.58   40.33
   2 -27   1   49.37   28.71
   2  27   1   59.94   43.07
   2  27   1   55.02   42.27
  -2  27  -1  145.10   38.18
  -3 -27  -1  206.43   49.17
   3 -27   1  139.91   32.70
   3 -27   1  126.75   42.38
   3  27   1   93.85   54.10
  -3  27  -1  118.94   46.84
   4 -27   1  136.89   36.34
   4 -27   1  219.94   53.50
  -4 -27  -1  154.43   47.51
   4  27   1  156.45   50.04
  -4  27  -1  220.12   42.51
   5 -27   1   96.59   43.36
  -5 -27  -1   82.77   48.60
   5 -27   1  143.17   38.00
  -5  27  -1  105.60   40.69
   5  27   1   40.55   53.58
  -6 -27  -1  134.63   50.63
   6 -27   1    9.03   37.82
   6 -27   1   84.45   43.44
   6  27   1  108.58   57.50
  -6  27  -1  -16.26   49.95
  -6 -28   1  212.38   52.63
   6 -28  -1   54.28   47.64
  -6  28   1  188.24   61.64
  -5 -28   1   26.76   44.74
   5 -28  -1  -57.09   54.54
   5 -28  -1   89.95   39.11
  -5  28   1   37.50   44.61
   5  28  -1  172.27   58.35
   4 -28  -1   68.93   44.69
   4 -28  -1   87.40   41.80
  -4 -28   1   20.57   44.39
   4  28  -1   78.83   48.91
  -4  28   1    7.67   41.77
   3 -28  -1   84.74   47.94
   3 -28  -1  -12.94   31.63
  -3 -28   1   -2.34   51.96
  -3  28   1   -9.44   46.86
   3  28  -1  -50.68   44.12
   2 -28  -1   69.50   44.91
  -2 -28   1  -32.00   41.10
   2 -28  -1   37.86   37.58
   2  28  -1   47.09   42.17
  -2  28   1   70.18   39.93
  -1 -28   1  183.62   47.10
   1 -28  -1  162.01   36.87
   1 -28  -1  186.70   57.73
  -1  28   1  273.08   54.61
  -1  28   1  139.44   46.09
   1  28  -1  182.20   47.38
   0 -28   1  221.44   49.10
   0 -28  -1  228.18   52.33
   0  28   1  237.49   54.67
   0  28   1  201.71   47.70
   0  28  -1  296.69   49.81
  -1 -28  -1  174.71   48.14
   1 -28   1  188.47   35.14
   1 -28   1  200.73   56.88
  -1  28  -1  127.68   43.45
   1  28   1  109.36   53.39
   2 -28   1  139.72   35.70
   2 -28   1   91.10   55.38
  -2 -28  -1  197.89   52.53
  -2  28  -1  181.82   45.44
   2  28   1  141.73   56.38
   3 -28   1   96.99   43.60
  -3 -28  -1   79.07   49.58
   3 -28   1  115.03   35.25
   3  28   1   71.59   58.16
  -3  28  -1  136.93   51.80
   4 -28   1   25.67   43.81
   4 -28   1   -0.23   35.62
  -4 -28  -1   97.91   58.59
  -4  28  -1    4.15   40.38
   4  28   1  -31.73   51.72
   5 -28   1   84.10   39.35
   5 -28   1  -21.98   44.11
  -5 -28  -1  -92.88   48.41
  -5  28  -1  -21.87   54.82
   5  28   1  -26.00   58.58
  -4 -29   1   27.55   49.99
   4 -29  -1   75.78   52.60
  -4  29   1  111.07   49.33
  -3 -29   1   13.91   50.01
   3 -29  -1   68.45   36.31
   3 -29  -1   48.33   50.16
   3  29  -1   41.83   53.95
  -3  29   1   40.56   54.75
   2 -29  -1   33.06   34.48
   2 -29  -1  -25.26   47.89
  -2 -29   1    0.90   58.52
   2  29  -1  103.33   49.57
  -2  29   1  -46.00   43.79
   1 -29  -1   80.49   50.36
  -1 -29   1   93.96   57.05
  -1  29   1  -38.63   47.63
  -1  29   1    6.76   44.15
   1  29  -1   40.47   48.75
   0 -29  -1  -34.15   59.20
   0 -29   1  -61.93   44.54
   0  29   1   44.01   46.61
   0  29  -1  -27.21   54.02
  -1 -29  -1   15.73   60.84
   1 -29   1  -15.11   44.35
  -1  29  -1   62.82   48.22
   1  29   1  -27.21   45.54
   2 -29   1   13.99   34.92
  -2 -29  -1   77.13   55.52
   2 -29   1  -40.96   45.77
   2  29   1  -21.67   50.11
  -2  29  -1 -130.84   50.90
  -3 -29  -1   98.26   57.41
   3 -29   1    5.65   37.86
   3 -29   1   20.20   50.89
  -3  29  -1   47.89   59.90
   3  29   1   66.24   56.00
  17   0  -2   -2.82   73.48
  17   0  -2  -74.56   52.89
  17   0  -2   82.46   40.75
  16   0  -2  -13.17   36.92
  16   0  -2   45.74   27.54
  16   0  -2  -31.03   47.99
  15   0  -2  234.82   30.79
  15   0  -2  186.86   57.12
  15   0  -2  188.26   43.62
  14   0  -2  442.74   37.55
  14   0  -2  383.79   51.51
  14   0  -2  304.30   35.99
  13   0  -2  548.33   42.57
  13   0  -2  581.99   45.88
  13   0  -2  587.62   59.98
  12   0  -2  217.83   33.56
  12   0  -2  191.75   24.96
  12   0  -2  245.99   23.33
  11   0  -2  126.65   17.07
  11   0  -2  141.39   20.91
  11   0  -2  140.15   28.19
  11   0  -2  133.44   17.33
 -10   0   2  118.94   16.34
  10   0  -2   89.13   26.76
  10   0  -2  129.82   14.99
  10   0  -2  101.18   19.83
  10   0  -2  104.37   15.31
   9   0  -2  271.51   20.45
  -9   0   2  275.91   25.62
  -9   0   2  300.84   37.11
   9   0  -2  283.56   22.11
   9   0  -2  250.84   32.39
   9   0  -2  214.94   25.29
   8   0  -2 1524.16   88.39
   8   0  -2 1548.25   89.92
  -8   0   2 1731.46   88.65
  -8   0   2 1667.19   98.43
   8   0  -2 1578.31   98.30
   8   0  -2 1415.62   92.12
  -7   0   2 2799.56  162.31
   7   0  -2 2975.35  155.47
  -7   0   2 3156.34  155.41
   7   0  -2 2751.15  156.24
   7   0  -2 2659.01  158.85
   7   0  -2 2609.50  162.43
  -6   0   2 2974.76  163.22
   6   0  -2 2726.43  163.60
   6   0  -2 2534.71  159.72
   6   0  -2 2913.94  156.38
  -6   0   2 3175.51  157.22
   6   0  -2 2898.88  157.07
   5   0  -2 4225.36  234.67
   5   0  -2 4443.77  240.06
  -5   0   2 4336.11  233.33
  -5   0   2 4463.57  239.26
   5   0  -2 4294.61  233.75
   5   0  -2 4089.65  234.26
  -5   0   2 4439.23  234.37
   4   0  -2 1898.48  106.59
  -4   0   2 2060.33  110.67
  -4   0   2 1959.39  105.97
   4   0  -2 2003.36  106.20
   4   0  -2 1871.99  110.62
   4   0  -2 1862.08  106.56
  -4   0   2 1987.87  106.64
   3   0  -2  617.46   38.20
  -3   0   2  702.03   38.07
  -3   0   2  728.58   41.45
   3   0  -2  715.99   38.15
   3   0  -2  669.77   41.42
  -3   0   2  659.67   38.31
  -2   0   2 1111.82   62.06
   2   0  -2 1069.01   60.46
  -2   0   2 1147.72   60.59
   2   0  -2 1044.90   62.21
   2   0  -2 1088.61   60.52
  -2   0   2 1147.30   60.56
  -1   0   2  865.77   48.07
  -1   0   2  896.53   47.86
  -1   0   2  873.49   47.95
   1   0  -2  882.00   48.13
   1   0  -2  882.64   47.86
   1   0  -2  882.53   47.23
   1   0  -2  816.80   48.40
   0   0  -2 2727.35  145.65
   0   0  -2 2679.80  145.84
   0   0  -2 2738.87  145.31
   0   0  -2 2603.67  144.88
   0   0   2 2839.45  145.66
   0   0  -2 2697.78  146.03
   0   0  -2 2789.59  145.64
   0   0   2 2694.67  146.00
   0   0   2 2745.88  145.62
   0   0  -2 2449.67  145.04
   1   0   2 9630.18  527.80
  -1   0  -2 9866.95  527.98
  -1   0  -2 9999.00  527.92
   1   0   2 9619.49  527.85
  -1   0  -2 9954.01  527.45
   2   0   2 5354.26  286.25
   2   0   2 5131.27  285.76
  -2   0  -2 5293.99  286.46
   2   0   2 5121.88  285.92
  -2   0  -2 5420.30  286.25
  -2   0  -2 5182.82  285.33
   2   0   2 5405.04  286.08
   2   0   2 5238.86  285.10
  -2   0  -2 5469.62  286.36
  -3   0  -2 6586.31  329.77
  -3   0  -2 6160.11  330.56
   3   0   2 5891.74  328.14
  -3   0  -2 6018.30  328.82
   3   0   2 5945.22  330.07
   3   0   2 5847.18  329.36
   3   0   2 6200.54  329.75
   3   0   2 6043.33  329.29
   4   0   2  629.55   39.38
  -4   0  -2  657.81   39.99
  -4   0  -2  654.17   38.47
   4   0   2  602.35   38.06
   4   0   2  577.59   36.12
  -4   0  -2  626.76   38.55
   4   0   2  673.43   38.38
  -4   0  -2  565.36   37.38
  -4   0  -2  642.51   34.92
   5   0   2   21.19    6.44
   5   0   2   11.00    5.18
   5   0   2   12.40    5.87
   5   0   2   29.12    9.28
  -5   0  -2   14.42    2.88
  -5   0  -2   19.30    9.33
  -5   0  -2   28.36    9.77
  -5   0  -2    9.20    6.59
   6   0   2  276.42   23.06
  -6   0  -2  298.35   24.13
   6   0   2  331.17   21.48
   6   0   2  284.99   25.77
  -6   0  -2  288.21   17.28
  -6   0  -2  316.13   28.48
   6   0   2  286.35   24.41
  -6   0  -2  321.45   24.96
  -7   0  -2  994.39   57.79
   7   0   2  893.62   57.50
   7   0   2  829.86   59.58
   7   0   2  979.37   54.40
  -7   0  -2  882.86   57.54
   7   0   2  905.14   56.30
  -7   0  -2  897.50   61.85
   8   0   2  868.62   51.54
   8   0   2  881.89   56.98
  -8   0  -2  937.46   58.77
   8   0   2  841.17   59.04
  -8   0  -2  753.71   54.27
  -8   0  -2  830.56   65.63
   8   0   2  899.83   54.84
   9   0   2 1284.02   79.90
   9   0   2 1230.17   75.87
   9   0   2 1146.03   70.83
   9   0   2 1175.24   74.04
  10   0   2  686.99   52.79
  10   0   2  690.96   50.27
  10   0   2  633.43   44.01
  10   0   2  755.83   56.81
  11   0   2   95.36   23.97
  11   0   2   80.67   18.58
  11   0   2  102.59   21.96
  11   0   2  114.97   28.72
  12   0   2   24.32   17.22
  12   0   2   -7.37   29.49
  12   0   2    4.66   23.55
  13   0   2  100.70   35.96
  13   0   2    9.13   27.63
  13   0   2   25.32   21.41
  14   0   2  221.33   32.70
  14   0   2  215.17   50.13
  14   0   2  167.35   34.41
  15   0   2   98.02   39.23
  15   0   2  164.19   40.42
  16   0   2  131.63   41.77
  17  -1  -2   44.91   72.97
  17  -1  -2  -98.06   53.02
  17  -1  -2   15.95   31.54
  17   1  -2   44.94   61.49
  17   1  -2   14.63   33.12
  17   1  -2   -1.07   54.01
  16  -1  -2    0.45   35.91
  16  -1  -2   24.23   49.30
  16  -1  -2   19.52   25.36
  16   1  -2   48.61   51.58
  16   1  -2   28.59   27.65
  16   1  -2  -11.01   34.59
  15  -1  -2   92.31   51.73
  15  -1  -2    0.72   28.75
  15  -1  -2   30.52   25.85
  15   1  -2   26.20   21.37
  15   1  -2  -30.28   50.45
  14  -1  -2  -28.90   19.15
  14  -1  -2  -28.37   15.43
  14  -1  -2  -17.26   39.72
  14   1  -2   -4.01   31.87
  14   1  -2  -16.18   21.19
  14   1  -2  -18.83   16.85
  13  -1  -2   27.06   14.73
  13  -1  -2  -18.79   13.32
  13  -1  -2   19.91   37.05
  13   1  -2   16.71   13.17
  13   1  -2   -6.15   27.25
  13   1  -2   17.17   17.74
  12  -1  -2    9.73   11.51
  12  -1  -2   -7.86   23.19
  12  -1  -2   -7.25   20.14
  12  -1  -2    6.50   11.65
  12   1  -2  -11.56   14.34
  12   1  -2  -17.52   22.37
  12   1  -2   11.77   11.00
  11  -1  -2   35.19   18.39
  11  -1  -2   66.82   12.69
  11  -1  -2    6.24   19.75
 -11  -1   2   74.64   20.09
  11  -1  -2   32.58   11.14
  11   1  -2   89.80   14.62
  11   1  -2   40.25   21.47
  11   1  -2   62.31   10.78
  11   1  -2   20.78   28.39
  10  -1  -2   88.49   12.45
  10  -1  -2   65.95   15.29
 -10  -1   2  115.41   17.69
  10  -1  -2   76.68   21.40
  10  -1  -2  103.09   13.82
  10   1  -2   73.28   14.35
  10   1  -2   53.45   23.28
  10   1  -2   94.85   11.91
 -10   1   2   88.85   18.65
  10   1  -2   65.01   19.77
   9  -1  -2   35.65   14.82
   9  -1  -2   34.57    8.30
  -9  -1   2   55.62   12.28
  -9  -1   2   76.84   21.38
   9  -1  -2   54.25   20.89
   9  -1  -2   46.93   11.05
  -9   1   2   99.42   22.88
   9   1  -2   39.03   14.32
   9   1  -2   38.45   19.81
   9   1  -2   47.56    8.19
   9   1  -2   34.70    9.23
  -9   1   2   52.14    9.03
   8  -1  -2   38.89   11.27
   8  -1  -2   62.94    9.55
  -8  -1   2   65.53   10.78
   8  -1  -2   47.04    8.35
  -8  -1   2   52.25   17.47
   8  -1  -2   48.94   16.95
  -8   1   2   62.32    8.75
   8   1  -2   52.00   15.11
   8   1  -2   37.66    7.83
  -8   1   2   65.03   19.01
   8   1  -2   37.60   17.50
   8   1  -2   42.67    8.91
   7  -1  -2   32.34   12.55
   7  -1  -2   17.75    4.96
  -7  -1   2   15.93    3.23
  -7  -1   2    9.40   12.30
   7  -1  -2   10.19    5.67
   7  -1  -2    9.07    8.00
   7   1  -2   15.95    5.28
  -7   1   2   10.93    4.72
   7   1  -2   12.47    6.40
  -7   1   2   -2.65   15.85
   7   1  -2   12.64    9.57
   7   1  -2   19.94   12.12
   6  -1  -2  510.86   29.54
   6  -1  -2  468.22   36.85
   6  -1  -2  526.13   29.83
  -6  -1   2  485.18   27.71
   6  -1  -2  408.38   31.21
   6  -1  -2  520.97   27.91
  -6  -1   2  458.76   35.29
  -6   1   2  476.63   29.15
   6   1  -2  517.80   30.84
   6   1  -2  433.11   33.88
   6   1  -2  472.31   28.88
  -6   1   2  484.49   36.92
   6   1  -2  441.64   36.00
   5  -1  -2  232.43   22.82
   5  -1  -2  249.49   15.62
   5  -1  -2  246.88   16.73
   5  -1  -2  269.28   16.88
  -5  -1   2  275.66   15.97
  -5  -1   2  275.40   22.29
  -5   1   2  250.71   23.03
   5   1  -2  259.83   16.44
   5   1  -2  223.72   19.81
   5   1  -2  248.70   16.93
   5   1  -2  253.91   23.06
  -5   1   2  274.07   16.88
   4  -1  -2   13.22    2.62
  -4  -1   2   11.74    3.14
  -4  -1   2   17.89    7.66
   4  -1  -2   14.17    7.04
   4  -1  -2   14.22    3.76
  -4  -1   2   11.36    3.03
   4  -1  -2   13.57    3.38
   4   1  -2   13.64    3.06
   4   1  -2   15.77    6.50
   4   1  -2   14.26    3.21
  -4   1   2   13.13    3.37
  -4   1   2   17.96    7.17
   3  -1  -2 1784.41  108.37
  -3  -1   2 1956.86  107.41
   3  -1  -2 1933.44  104.76
   3  -1  -2 1983.87  104.94
  -3  -1   2 1980.17  105.39
   3  -1  -2 2003.43  105.62
  -3   1   2 1798.46  108.18
   3   1  -2 1951.25  107.97
   3   1  -2 1989.29  105.53
   3   1  -2 1830.83  105.20
  -3   1   2 2020.07  105.55
  -2  -1   2  285.04   17.94
   2  -1  -2  287.38   17.29
  -2  -1   2  306.32   17.44
   2  -1  -2  282.84   15.99
   2  -1  -2  278.42   19.52
   2   1  -2  307.80   18.54
   2   1  -2  288.52   17.08
  -2   1   2  286.69   17.26
   2   1  -2  302.27   17.49
  -2   1   2  278.57   19.40
  -1  -1   2  153.81    9.18
  -1  -1   2  145.97    9.94
   1  -1  -2  163.71   11.40
  -1  -1   2  154.79    9.49
   1  -1  -2  173.11    9.92
   1   1  -2  148.26    9.49
  -1   1   2  171.35    9.92
   1   1  -2  150.21    9.54
  -1   1   2  170.34   11.17
   1   1  -2  146.99   10.20
   0  -1   2  912.75   50.77
   0  -1  -2  944.48   50.57
   0  -1   2  949.82   50.86
   0  -1  -2  928.44   50.26
   0  -1  -2  915.77   51.20
   0  -1   2  895.12   50.66
   0  -1  -2  899.34   50.63
   0  -1   2  923.62   50.56
   0  -1  -2  909.77   51.07
   0  -1  -2  949.02   50.37
   0   1   2  897.71   50.17
   0   1  -2  917.57   50.84
   0   1   2  904.75   50.93
   0   1   2  901.30   51.02
   0   1  -2  956.85   50.90
   0   1  -2  915.42   50.58
   0   1  -2  899.84   50.73
   0   1   2  966.55   50.59
   0   1   2  882.14   50.59
   0   1   2  933.36   50.30
   1  -1   2   -0.47    2.03
   1  -1   2    6.95    2.42
  -1  -1  -2    1.82    1.08
   1  -1   2    4.95    2.33
  -1  -1  -2    4.36    1.85
  -1  -1  -2    1.88    2.63
  -1  -1  -2    3.24    1.99
  -1  -1  -2    3.32    2.33
  -1  -1  -2    1.23    1.59
   1  -1   2    1.09    1.81
   1   1   2    2.72    2.11
   1   1   2    3.66    2.01
  -1   1  -2    0.78    1.99
  -1   1  -2    2.72    1.43
   1   1   2    2.17    0.89
  -1   1  -2    1.41    2.24
  -1   1  -2    3.68    2.46
  -1   1  -2    3.21    1.68
   1   1   2    4.26    2.39
   1   1   2    3.62    2.59
   1   1   2    4.79    2.44
  -1   1  -2    2.64    2.42
   1   1   2    4.11    1.41
   2  -1   2   51.78    6.24
   2  -1   2   45.37    5.19
   2  -1   2   56.66    6.36
  -2  -1  -2   55.49    6.83
   2  -1   2   46.70    6.16
   2  -1   2   60.60    4.68
  -2  -1  -2   54.76    6.54
  -2  -1  -2   60.47    5.73
   2   1   2   54.70    6.47
  -2   1  -2   46.87    6.49
  -2   1  -2   50.93    4.93
  -2   1  -2   59.58    4.90
  -2   1  -2   45.37    6.58
   2   1   2   61.10    5.48
  -2   1  -2   57.08    6.69
   2   1   2   50.06    5.84
   2   1   2   44.69    6.73
  -2   1  -2   50.50    6.30
   2   1   2   51.68    5.44
  -3  -1  -2  146.91   11.64
   3  -1   2  123.95   11.94
   3  -1   2  136.98   11.32
   3  -1   2  121.93   11.27
  -3  -1  -2  145.12   11.52
   3  -1   2  144.27    9.35
  -3  -1  -2  133.62   13.40
  -3   1  -2  102.18   11.01
   3   1   2  149.37   11.32
  -3   1  -2  134.98    8.34
   3   1   2  135.10   11.40
  -3   1  -2  115.23   13.39
  -3   1  -2  137.55   10.08
   3   1   2  140.61   10.16
  -3   1  -2  131.82    8.80
  -3   1  -2  134.97   11.99
   3   1   2  127.97   11.90
   3   1   2  142.17   10.64
  -4  -1  -2  354.29   24.95
   4  -1   2  446.75   26.83
   4  -1   2  374.66   22.78
   4  -1   2  407.01   25.06
  -4  -1  -2  402.83   27.10
   4  -1   2  405.36   26.44
  -4  -1  -2  338.94   25.11
  -4   1  -2  370.87   27.79
   4   1   2  355.32   25.24
  -4   1  -2  382.73   21.40
   4   1   2  348.11   23.56
  -4   1  -2  424.94   26.32
  -4   1  -2  342.04   24.01
  -4   1  -2  419.00   26.29
   4   1   2  353.24   26.28
   4   1   2  359.61   24.52
  -4   1  -2  420.41   22.00
   4   1   2  374.53   24.68
  -5  -1  -2  305.71   24.41
   5  -1   2  353.96   23.99
   5  -1   2  357.02   26.58
  -5  -1  -2  353.84   24.86
   5  -1   2  429.85   27.39
   5  -1   2  328.42   21.73
  -5  -1  -2  383.45   27.92
  -5   1  -2  328.38   23.89
   5   1   2  320.42   24.36
  -5   1  -2  373.53   26.31
  -5   1  -2  385.74   25.49
  -5   1  -2  363.73   20.09
   5   1   2  329.75   26.45
  -5   1  -2  345.04   19.84
  -5   1  -2  333.37   29.12
   5   1   2  335.92   23.44
   5   1   2  333.70   24.60
  -6  -1  -2   38.69    9.75
   6  -1   2   26.88    9.91
   6  -1   2   35.29   10.07
   6  -1   2   21.51    7.85
  -6  -1  -2   16.04   12.13
   6  -1   2   38.84    6.66
  -6  -1  -2    8.93    9.80
  -6   1  -2   36.56    4.42
  -6   1  -2   38.25   12.90
   6   1   2   47.80   12.98
   6   1   2   35.90    8.42
   6   1   2   37.04    8.64
   6   1   2   31.34   10.01
  -6   1  -2   25.72    8.44
  -6   1  -2   29.14    9.90
  -7  -1  -2   31.75    3.85
   7  -1   2   27.57   10.46
  -7  -1  -2   32.45   11.47
   7  -1   2   45.74   14.20
  -7  -1  -2   40.55   19.31
  -7  -1  -2   43.44   10.58
   7  -1   2   53.09   10.31
   7  -1   2   31.83    6.60
  -7   1  -2   38.99   14.05
   7   1   2   26.99   14.44
  -7   1  -2   28.66   10.23
   7   1   2   29.21    9.07
   7   1   2   25.69    8.23
   7   1   2   28.08   11.38
  -7   1  -2   43.75   16.88
  -8  -1  -2    0.33   18.03
   8  -1   2   -2.50    7.43
  -8  -1  -2   22.43   13.97
   8  -1   2    0.27   14.18
  -8  -1  -2   -5.70   11.48
   8  -1   2   16.30   11.31
   8  -1   2   -4.74    8.21
  -8   1  -2   21.63   19.71
   8   1   2   -8.31    9.86
  -8   1  -2   16.97   16.99
   8   1   2    6.73   16.24
   8   1   2    7.31    9.18
   8   1   2  -12.90    8.61
   9  -1   2    5.35   12.53
   9  -1   2   13.85    9.41
   9  -1   2    9.43   10.71
   9  -1   2   10.52   17.70
   9   1   2   -5.54   11.73
   9   1   2    3.68   10.90
   9   1   2   -4.23   18.35
   9   1   2   37.31   15.71
  10  -1   2   14.13   16.89
  10  -1   2   57.79   21.48
  10  -1   2    9.96   16.77
  10  -1   2    2.38   11.28
  10   1   2  -34.47   19.83
  10   1   2   15.94   15.52
  10   1   2    1.07   15.54
  10   1   2   22.32   12.85
  11  -1   2    6.75   18.79
  11  -1   2   13.08   24.38
  11  -1   2   -4.25   14.42
  11  -1   2   34.48   21.86
  11   1   2   -4.62   25.39
  11   1   2   31.78   20.73
  11   1   2   38.99   15.20
  12  -1   2   33.31   23.91
  12  -1   2   74.86   33.56
  12  -1   2   24.40   17.98
  12   1   2    5.70   19.11
  12   1   2  -24.43   27.84
  12   1   2    9.15   17.41
  13  -1   2   45.27   32.95
  13  -1   2   27.42   21.24
  13  -1   2   40.40   23.87
  13   1   2   25.37   28.37
  13   1   2  145.90   38.12
  13   1   2   21.05   25.37
  14  -1   2   67.34   31.71
  14  -1   2    5.12   34.08
  14  -1   2  -38.02   43.67
  14   1   2  -63.94   48.87
  14   1   2   29.82   25.98
  14   1   2  -23.99   33.61
  15  -1   2  -10.33   44.05
  15  -1   2    4.74   28.54
  15   1   2   -4.86   35.56
  15   1   2  -60.52   42.35
  16  -1   2  -76.92   37.26
  16   1   2   49.36   38.91
  17  -2  -2   59.80   72.10
  17  -2  -2    3.02   55.90
  17  -2  -2   31.11   39.23
  17   2  -2  -33.59   42.86
  17   2  -2   12.55   76.48
  17   2  -2  -17.57   32.20
  16  -2  -2  -20.39   46.13
  16  -2  -2   24.11   38.20
  16  -2  -2   24.40   25.95
  16   2  -2   49.56   27.97
  16   2  -2  -18.90   36.10
  16   2  -2  -30.45   64.04
  15  -2  -2   94.08   29.61
  15  -2  -2   27.19   48.21
  15  -2  -2  104.12   34.14
  15   2  -2   93.96   44.28
  15   2  -2  152.65   27.78
  14  -2  -2  315.45   34.37
  14  -2  -2  273.29   52.09
  14  -2  -2  284.34   36.20
  14   2  -2  364.37   51.46
  14   2  -2  311.17   35.77
  13  -2  -2  317.85   30.59
  13  -2  -2  273.60   30.13
  13  -2  -2  302.47   42.36
  13   2  -2  274.61   31.38
  13   2  -2  320.90   29.24
  13   2  -2  290.62   43.69
  12  -2  -2  243.58   26.99
  12  -2  -2  265.48   33.62
  12  -2  -2  288.20   27.18
  12  -2  -2  272.65   42.23
  12   2  -2  308.81   24.46
  12   2  -2  252.94   43.29
  12   2  -2  322.61   30.82
  11  -2  -2  371.42   35.34
  11  -2  -2  364.01   43.73
 -11  -2   2  403.31   37.41
  11  -2  -2  349.40   29.37
  11  -2  -2  403.19   30.29
  11   2  -2  379.08   43.72
  11   2  -2  366.88   30.79
  11   2  -2  391.09   27.43
  10  -2  -2   55.21   18.71
 -10  -2   2   56.50   14.94
  10  -2  -2   69.03   11.57
  10  -2  -2   66.33   15.59
  10  -2  -2   79.89   12.46
  10   2  -2   54.49   10.33
 -10   2   2   72.67   11.35
  10   2  -2   63.81   20.16
  10   2  -2   46.96   11.74
  10   2  -2   57.58   20.23
  -9  -2   2  349.51   21.00
  -9  -2   2  402.04   27.93
   9  -2  -2  290.15   34.99
   9  -2  -2  377.28   25.77
   9  -2  -2  330.74   30.53
   9  -2  -2  330.41   25.83
  -9  -2   2  233.09   35.79
   9   2  -2  355.80   36.56
  -9   2   2  386.29   24.23
   9   2  -2  370.12   26.90
   9   2  -2  295.89   31.40
   9   2  -2  366.22   24.21
   8  -2  -2 1203.75   69.06
   8  -2  -2 1171.79   78.77
   8  -2  -2 1084.07   71.38
  -8  -2   2 1254.92   77.46
  -8  -2   2 1231.00   66.28
  -8  -2   2 1334.66   69.48
   8  -2  -2 1208.67   69.49
   8   2  -2 1226.45   70.23
   8   2  -2 1084.57   72.84
  -8   2   2 1207.84   68.33
   8   2  -2 1090.08   76.67
  -8   2   2 1274.56   79.85
   8   2  -2 1143.28   67.75
   7  -2  -2 1547.13   90.63
   7  -2  -2 1479.17   82.49
  -7  -2   2 1491.52   80.38
   7  -2  -2 1233.73   83.70
   7  -2  -2 1502.11   79.40
  -7  -2   2 1427.87   88.23
  -7  -2   2 1598.47   82.10
   7  -2  -2 1429.72   82.15
  -7   2   2 1512.19   81.72
   7   2  -2 1533.31   81.47
   7   2  -2 1294.65   88.35
  -7   2   2 1513.76   90.78
   7   2  -2 1449.28   83.23
   7   2  -2 1326.94   85.76
  -6  -2   2 1853.33   91.11
   6  -2  -2 1444.06   97.07
  -6  -2   2 1682.31   96.36
  -6  -2   2 1587.39   90.07
   6  -2  -2 1658.11   91.29
   6  -2  -2 1624.20   89.13
   6   2  -2 1600.76   94.95
  -6   2   2 1526.99   97.61
   6   2  -2 1585.16   97.12
   6   2  -2 1642.94   90.61
  -6   2   2 1748.30   91.13
  -5  -2   2 2135.33  119.60
   5  -2  -2 2154.64  115.76
   5  -2  -2 2039.74  121.38
  -5  -2   2 2194.47  115.51
   5  -2  -2 2222.54  116.40
   5  -2  -2 2131.91  114.42
   5   2  -2 2054.93  116.34
   5   2  -2 2103.89  115.46
  -5   2   2 2264.61  116.06
  -5   2   2 2007.02  121.12
   5   2  -2 1863.01  118.81
   5   2  -2 2095.00  120.73
  -4  -2   2  612.44   34.82
  -4  -2   2  637.69   37.83
   4  -2  -2  620.08   34.45
   4  -2  -2  579.82   39.31
   4  -2  -2  595.96   33.83
   4  -2  -2  613.16   35.23
  -4   2   2  654.45   34.79
   4   2  -2  589.91   34.50
  -4   2   2  625.57   35.08
  -4   2   2  599.21   39.61
   4   2  -2  604.71   35.52
   4   2  -2  599.17   38.33
   4   2  -2  506.39   37.12
  -3  -2   2  305.01   18.98
  -3  -2   2  301.90   20.36
   3  -2  -2  303.57   17.79
   3  -2  -2  322.04   19.21
   3  -2  -2  299.17   22.19
   3   2  -2  307.92   19.46
   3   2  -2  287.60   20.75
  -3   2   2  321.63   17.99
  -3   2   2  330.79   19.11
  -3   2   2  303.28   22.52
   3   2  -2  311.59   18.57
   2  -2  -2 1049.37   63.98
   2  -2  -2 1161.70   62.01
  -2  -2   2 1112.56   62.04
  -2  -2   2 1145.84   62.16
  -2   2   2 1205.13   61.97
   2   2  -2 1127.88   62.31
  -2   2   2 1092.48   60.42
  -2   2   2 1053.63   63.95
   2   2  -2 1109.66   62.44
   1  -2  -2 1602.95   94.92
  -1  -2   2 1682.93   92.55
  -1  -2   2 1652.49   92.68
   1  -2  -2 1847.35   93.68
  -1  -2   2 1660.07   93.83
  -1   2   2 1684.40   95.08
   1   2  -2 1769.25   93.74
  -1   2   2 1860.08   93.59
   1   2  -2 1672.11   92.89
   1   2  -2 1684.59   92.75
   1   2  -2 1752.19   94.06
   0  -2  -2  111.31    7.72
   0  -2  -2  108.43    8.29
   0  -2   2  103.87    7.89
   0  -2   2  121.63    7.82
   0  -2   2  111.56    7.63
   0  -2  -2  118.48    9.09
   0  -2  -2  111.07    7.58
   0  -2  -2  117.55    7.56
   0  -2   2  111.84    8.08
   0   2  -2  106.95    7.66
   0   2   2  108.89    7.55
   0   2  -2  103.14    8.15
   0   2  -2  110.58    7.78
   0   2   2  118.40    7.37
   0   2   2  101.64    8.45
   0   2   2  114.33    9.17
   0   2   2  111.47    7.75
   0   2  -2  107.65    8.24
  -1  -2  -2 3711.48  192.94
  -1  -2  -2 3282.46  191.54
   1  -2   2 3502.91  192.51
  -1  -2  -2 3481.97  192.50
   1  -2   2 3452.04  192.09
  -1  -2  -2 3300.10  191.16
  -1  -2  -2 3780.72  192.74
   1  -2   2 3625.38  193.01
  -1   2  -2 3569.16  191.25
   1   2   2 3528.68  192.69
  -1   2  -2 3475.90  192.55
  -1   2  -2 3651.05  192.69
   1   2   2 4086.52  193.77
  -1   2  -2 3602.49  192.35
   1   2   2 3434.18  192.70
  -1   2  -2 3563.15  193.19
   1   2   2 3478.19  192.38
   1   2   2 3491.98  191.38
   2  -2   2 4762.53  264.88
   2  -2   2 5064.56  264.45
   2  -2   2 5008.33  266.24
  -2  -2  -2 5165.79  266.43
  -2  -2  -2 4929.15  266.20
  -2  -2  -2 4725.10  266.50
   2  -2   2 4874.74  266.74
  -2   2  -2 5095.88  266.37
   2   2   2 4629.46  264.80
  -2   2  -2 5294.12  266.60
  -2   2  -2 4862.50  267.00
   2   2   2 4967.04  266.51
   2   2   2 4809.23  266.63
  -2   2  -2 4939.21  265.21
   2   2   2 4850.93  266.11
  -2   2  -2 4882.86  264.61
  -2   2  -2 4681.14  266.19
   2   2   2 4974.64  265.91
  -3  -2  -2 1475.30   86.87
   3  -2   2 1557.69   86.41
   3  -2   2 1492.73   84.61
   3  -2   2 1557.79   87.65
  -3  -2  -2 1559.84   87.78
  -3  -2  -2 1561.27   86.82
  -3   2  -2 1497.97   85.17
   3   2   2 1564.08   86.52
   3   2   2 1660.40   87.39
  -3   2  -2 1461.12   84.94
  -3   2  -2 1660.39   87.31
   3   2   2 1511.20   85.83
   3   2   2 1592.84   88.04
  -3   2  -2 1612.39   87.05
  -3   2  -2 1512.93   88.03
   3   2   2 1562.68   86.38
  -3   2  -2 1624.91   85.08
  -4  -2  -2  850.62   49.47
  -4  -2  -2  815.42   47.49
   4  -2   2  898.66   48.53
   4  -2   2  747.45   44.81
  -4  -2  -2  746.89   47.80
   4  -2   2  864.48   47.94
   4   2   2  794.68   47.98
   4   2   2  760.19   46.64
  -4   2  -2  724.30   45.96
  -4   2  -2  848.71   48.07
   4   2   2  757.11   46.94
   4   2   2  820.81   49.36
  -4   2  -2  895.73   48.57
  -4   2  -2  783.22   44.67
   4   2   2  770.83   47.18
  -4   2  -2  837.82   44.76
   5  -2   2  251.61   19.31
  -5  -2  -2  252.48   20.89
   5  -2   2  251.91   21.17
   5  -2   2  253.46   15.93
  -5  -2  -2  199.47   21.99
  -5  -2  -2  262.72   19.59
   5  -2   2  229.46   20.46
  -5   2  -2  257.48   15.10
  -5   2  -2  240.39   23.14
   5   2   2  221.71   18.69
  -5   2  -2  225.51   14.69
  -5   2  -2  245.68   18.08
  -5   2  -2  268.67   20.39
   5   2   2  254.78   19.17
   5   2   2  205.48   21.37
  -5   2  -2  280.09   21.44
   5   2   2  241.73   19.47
  -6  -2  -2  351.98   30.66
   6  -2   2  368.37   25.92
  -6  -2  -2  386.85   27.99
   6  -2   2  362.10   22.03
   6  -2   2  361.41   27.81
  -6  -2  -2  363.18   27.76
   6  -2   2  339.43   28.91
   6   2   2  390.90   26.13
  -6   2  -2  333.43   27.00
   6   2   2  313.32   25.68
  -6   2  -2  365.93   20.78
  -6   2  -2  307.03   30.59
  -6   2  -2  328.29   24.33
  -6   2  -2  320.86   28.12
   6   2   2  302.57   28.64
  -7  -2  -2  866.98   51.33
   7  -2   2  738.45   49.57
  -7  -2  -2  765.64   52.90
   7  -2   2  745.77   52.78
  -7  -2  -2  884.54   58.68
   7  -2   2  788.46   52.25
  -7   2  -2  734.44   51.81
  -7   2  -2  844.37   44.40
   7   2   2  693.13   54.42
   7   2   2  790.23   50.13
  -7   2  -2  681.66   55.50
   7   2   2  872.80   49.28
   7   2   2  770.57   50.50
  -7   2  -2  858.87   53.19
   8  -2   2 1331.93   76.54
  -8  -2  -2 1220.90   69.89
  -8  -2  -2 1271.00   69.25
  -8  -2  -2 1160.08   78.69
   8  -2   2 1230.82   79.65
   8  -2   2 1299.98   72.18
  -8  -2  -2 1281.37   79.29
   8  -2   2 1302.21   79.77
   8   2   2 1258.63   81.93
   8   2   2 1252.17   75.27
  -8   2  -2 1367.33   69.99
   8   2   2 1255.83   77.26
   8   2   2 1287.49   76.52
  -8   2  -2 1170.06   86.36
   9  -2   2 1118.60   71.62
  -9  -2  -2  929.16   68.84
   9  -2   2 1012.84   61.69
   9  -2   2 1145.39   66.98
   9  -2   2 1159.66   72.09
   9   2   2 1046.85   66.78
   9   2   2 1067.77   73.85
   9   2   2 1116.98   68.82
   9   2   2 1022.30   64.86
  10  -2   2  200.44   29.33
  10  -2   2  242.65   26.29
  10  -2   2  252.26   23.13
  10  -2   2  245.79   30.89
  10   2   2  244.17   33.84
  10   2   2  233.70   31.46
  10   2   2  244.17   27.37
  10   2   2  237.82   27.39
  11  -2   2   96.82   25.69
  11  -2   2  139.86   27.38
  11  -2   2  106.51   19.68
  11   2   2  130.40   28.78
  11   2   2  111.41   21.03
  11   2   2  102.99   19.91
  12  -2   2   -0.64   25.22
  12  -2   2   -4.65   24.47
  12  -2   2    9.66   16.98
  12   2   2   57.06   31.88
  12   2   2   19.50   18.32
  12   2   2   57.48   22.90
  13  -2   2  -27.98   33.96
  13  -2   2   58.08   21.99
  13  -2   2   32.50   30.60
  13   2   2   -8.72   21.68
  13   2   2   23.43   36.25
  13   2   2    1.69   26.12
  14  -2   2   49.31   30.46
  14  -2   2   52.05   25.35
  14  -2   2   30.32   42.31
  14   2   2   -1.93   44.68
  14   2   2   97.37   29.28
  14   2   2    8.57   33.83
  15  -2   2  177.84   35.17
  15  -2   2   90.76   47.07
  15   2   2  111.56   39.57
  16  -2   2   47.37   39.60
  16   2   2   73.92   40.32
  17  -3  -2  106.11   34.65
  17  -3  -2  142.71   57.66
  17  -3  -2  -72.43   68.39
  17   3  -2   73.81   35.26
  17   3  -2   -7.60   55.23
  17   3  -2   40.05   61.58
  16  -3  -2   19.23   31.06
  16  -3  -2   14.34   47.49
  16  -3  -2  132.98   50.07
  16   3  -2   73.04   43.88
  16   3  -2   38.06   54.78
  16   3  -2   91.42   35.00
  15  -3  -2   32.80   39.00
  15  -3  -2   25.75   47.48
  15  -3  -2   38.47   27.29
  15   3  -2    9.96   28.44
  15   3  -2   26.37   46.20
  14  -3  -2   -9.68   18.86
  14  -3  -2    5.83   17.14
  14  -3  -2   30.02   31.64
  14  -3  -2  -37.52   30.18
  14   3  -2  -21.64   41.06
  14   3  -2    3.53   17.62
  14   3  -2    1.02   17.79
  13  -3  -2   52.54   17.06
  13  -3  -2   31.20   34.94
  13  -3  -2   25.85   15.26
  13   3  -2   17.42   14.01
  13   3  -2   25.94   14.95
  13   3  -2   33.68   28.46
  12  -3  -2   74.07   17.08
  12  -3  -2   72.77   15.48
  12  -3  -2   31.94   25.71
  12  -3  -2   48.69   17.56
  12   3  -2   70.94   13.14
  12   3  -2   69.15   28.12
  12   3  -2   38.71   16.60
  11  -3  -2  228.54   28.01
  11  -3  -2  252.10   34.13
  11  -3  -2  208.13   22.68
 -11  -3   2  278.96   31.77
  11  -3  -2  258.21   25.04
  11   3  -2  262.93   20.51
 -11   3   2  249.03   23.38
  11   3  -2  235.11   25.11
  11   3  -2  165.85   33.37
  10  -3  -2  550.18   41.29
 -10  -3   2  630.40   41.28
 -10  -3   2  609.69   33.73
  10  -3  -2  574.58   39.82
  10  -3  -2  600.76   39.13
  10  -3  -2  494.33   48.22
 -10   3   2  613.29   38.07
  10   3  -2  535.38   50.37
  10   3  -2  607.16   36.74
  10   3  -2  607.76   40.62
  10   3  -2  479.93   44.50
  -9  -3   2  801.55   45.19
  -9  -3   2  850.57   49.27
   9  -3  -2  863.18   60.00
   9  -3  -2  808.10   49.15
   9  -3  -2  799.50   48.90
   9  -3  -2  716.47   50.52
   9   3  -2  731.57   58.07
   9   3  -2  756.54   46.55
   9   3  -2  799.86   50.17
  -9   3   2  869.91   48.24
   9   3  -2  687.02   55.54
  -8  -3   2   56.76    6.86
  -8  -3   2   42.58   16.70
   8  -3  -2   48.84    9.77
   8  -3  -2   48.04    9.40
   8  -3  -2   36.46   11.51
  -8  -3   2   55.64   10.10
   8  -3  -2   43.92   16.62
   8   3  -2   53.38   13.87
  -8   3   2   54.45    9.18
  -8   3   2   60.03   20.39
   8   3  -2   32.42    9.20
   8   3  -2   41.44   15.51
   8   3  -2   33.42    7.12
   7  -3  -2   -7.31   11.00
   7  -3  -2    3.77    5.47
  -7  -3   2    3.43    3.82
  -7  -3   2    3.89   11.91
   7  -3  -2    8.85    5.51
  -7  -3   2   -5.83    4.97
   7  -3  -2    5.02    2.81
   7  -3  -2   -1.21    7.71
  -7   3   2    2.37   14.06
   7   3  -2    0.21   10.46
   7   3  -2   -0.59    3.23
   7   3  -2    8.98   10.83
  -7   3   2    9.90    5.35
  -6  -3   2    0.89    9.30
  -6  -3   2    8.03    4.08
   6  -3  -2    5.22    4.82
   6  -3  -2    3.20    3.79
   6  -3  -2    5.81    2.87
   6  -3  -2    6.74   10.07
  -6  -3   2   11.03    4.25
  -6   3   2   13.27    4.83
   6   3  -2   29.45    9.85
  -6   3   2   20.46    5.79
   6   3  -2    8.08    8.83
   6   3  -2    6.38    3.18
  -6   3   2    4.36   11.67
   5  -3  -2 1245.79   69.88
   5  -3  -2 1198.64   75.95
  -5  -3   2 1181.06   73.66
   5  -3  -2 1336.49   71.10
  -5  -3   2 1389.14   69.31
  -5  -3   2 1230.74   70.17
   5   3  -2 1279.67   69.79
  -5   3   2 1169.21   75.86
   5   3  -2 1246.04   74.85
  -5   3   2 1308.32   70.35
   5   3  -2 1151.12   73.62
   4  -3  -2 1217.70   76.63
  -4  -3   2 1330.93   72.87
   4  -3  -2 1266.27   71.57
   4  -3  -2 1348.45   73.13
  -4  -3   2 1411.76   71.01
  -4  -3   2 1302.59   74.57
   4   3  -2 1274.83   73.71
   4   3  -2 1252.85   75.30
   4   3  -2 1181.23   75.12
  -4   3   2 1295.64   71.81
  -4   3   2 1389.23   72.76
  -4   3   2 1310.70   77.22
  -3  -3   2  411.25   25.37
   3  -3  -2  456.19   25.53
  -3  -3   2  396.76   25.78
   3  -3  -2  372.85   28.07
   3  -3  -2  420.78   23.63
  -3  -3   2  433.48   22.83
   3   3  -2  379.94   26.30
  -3   3   2  425.47   23.75
   3   3  -2  395.75   26.81
  -3   3   2  480.16   25.35
   3   3  -2  390.28   25.88
  -3   3   2  410.55   28.85
  -2  -3   2  452.02   26.05
   2  -3  -2  423.26   28.73
   2  -3  -2  434.44   26.35
  -2  -3   2  487.58   27.00
   2   3  -2  443.83   27.24
   2   3  -2  464.85   26.62
  -2   3   2  435.94   24.63
  -2   3   2  431.88   26.16
  -2   3   2  429.35   28.98
  -1  -3   2 2302.75  128.14
  -1  -3   2 2403.06  127.77
   1  -3  -2 2338.58  127.76
   1  -3  -2 2233.84  127.15
   1  -3  -2 2315.98  129.52
  -1  -3   2 2335.28  126.52
  -1   3   2 2327.04  129.61
  -1   3   2 2281.51  127.52
   1   3  -2 2280.25  126.43
   1   3  -2 2444.61  127.77
   1   3  -2 2427.17  128.51
   1   3  -2 2439.11  126.92
   0  -3   2    4.05    2.60
   0  -3  -2    8.08    3.69
   0  -3   2    8.13    2.96
   0  -3  -2    3.79    2.27
   0  -3  -2    4.34    2.13
   0  -3  -2    8.29    2.57
   0   3  -2    3.56    1.98
   0   3  -2    4.78    2.80
   0   3   2    5.17    2.26
   0   3   2    8.76    2.53
   0   3   2    3.07    2.40
   0   3  -2    5.21    3.17
   0   3   2    4.55    3.15
   0   3   2   -2.15    3.87
   0   3  -2    7.96    2.52
  -1  -3  -2  193.28   14.37
  -1  -3  -2  217.58   14.37
  -1  -3  -2  227.72   14.37
   1  -3   2  225.40   15.03
   1  -3   2  215.47   14.09
   1  -3   2  208.91   14.00
  -1  -3  -2  183.84   13.38
  -1   3  -2  209.75   14.38
   1   3   2  220.60   13.38
  -1   3  -2  245.29   13.43
  -1   3  -2  234.44   14.54
   1   3   2  207.96   14.05
   1   3   2  205.81   14.27
  -1   3  -2  204.72   15.21
   1   3   2  252.53   16.42
  -1   3  -2  221.57   14.42
   1   3   2  246.70   14.97
  -2  -3  -2  374.94   22.99
   2  -3   2  352.10   22.36
   2  -3   2  367.25   21.41
  -2  -3  -2  358.31   22.62
   2  -3   2  363.72   23.35
  -2  -3  -2  356.94   22.95
  -2   3  -2  409.49   23.50
  -2   3  -2  382.85   22.11
  -2   3  -2  372.57   20.32
   2   3   2  350.00   22.29
   2   3   2  378.92   23.36
   2   3   2  352.15   20.39
   2   3   2  354.60   22.38
   2   3   2  352.30   20.77
  -2   3  -2  356.16   22.62
  -2   3  -2  345.27   23.74
  -2   3  -2  348.43   22.67
   3  -3   2  380.79   21.50
  -3  -3  -2  355.13   24.11
   3  -3   2  389.83   24.97
   3  -3   2  356.48   23.60
   3  -3   2  393.98   22.98
  -3  -3  -2  374.43   23.71
   3   3   2  338.60   22.03
  -3   3  -2  417.37   25.13
  -3   3  -2  381.13   21.48
   3   3   2  342.21   20.96
  -3   3  -2  375.85   24.92
   3   3   2  368.79   23.85
   3   3   2  347.75   23.08
  -3   3  -2  432.13   24.53
   3   3   2  356.61   24.74
  -3   3  -2  333.81   22.30
  -3   3  -2  383.92   22.35
  -4  -3  -2  323.83   25.99
   4  -3   2  397.05   25.91
   4  -3   2  339.54   23.68
   4  -3   2  392.67   23.98
  -4  -3  -2  340.26   23.46
  -4  -3  -2  342.24   24.74
   4  -3   2  346.12   20.13
  -4   3  -2  332.85   26.70
  -4   3  -2  388.45   24.67
   4   3   2  338.38   19.29
  -4   3  -2  356.18   21.31
   4   3   2  356.93   24.26
   4   3   2  376.29   24.15
  -4   3  -2  358.24   24.42
   4   3   2  317.71   19.80
   4   3   2  348.07   22.98
  -4   3  -2  337.58   21.53
   4   3   2  347.42   25.77
  -4   3  -2  349.33   21.31
  -5  -3  -2 1669.09   98.58
  -5  -3  -2 1724.29   99.36
   5  -3   2 1645.44   97.56
   5  -3   2 1670.40   93.46
  -5  -3  -2 1792.86   97.39
   5  -3   2 1681.11   96.94
   5  -3   2 1726.74   98.98
   5   3   2 1794.07   97.79
  -5   3  -2 1499.23   94.85
  -5   3  -2 1602.23   99.98
  -5   3  -2 1777.91   97.73
   5   3   2 1749.06  100.00
  -5   3  -2 1781.15   94.06
  -5   3  -2 1790.35   97.91
   5   3   2 1710.76   96.37
   5   3   2 1804.37   97.29
   6  -3   2  998.15   57.42
  -6  -3  -2 1101.29   62.73
  -6  -3  -2  970.16   63.47
   6  -3   2 1000.47   63.50
   6  -3   2 1009.15   63.71
  -6  -3  -2 1124.42   66.92
   6  -3   2 1021.68   61.57
  -6   3  -2 1027.31   63.13
  -6   3  -2  999.60   66.36
   6   3   2  965.14   61.81
  -6   3  -2 1039.22   57.54
   6   3   2 1057.11   61.97
   6   3   2 1073.70   66.38
  -6   3  -2 1060.39   63.04
  -7  -3  -2  304.87   33.77
   7  -3   2  346.14   26.67
   7  -3   2  340.80   31.57
   7  -3   2  353.25   22.13
  -7  -3  -2  354.34   28.74
  -7  -3  -2  300.13   29.23
   7  -3   2  376.15   31.16
   7   3   2  322.53   33.27
   7   3   2  361.28   27.72
  -7   3  -2  366.29   21.50
  -7   3  -2  356.00   32.54
   7   3   2  332.14   26.58
  -7   3  -2  340.98   30.74
  -7   3  -2  355.94   35.96
   7   3   2  357.40   28.52
  -8  -3  -2    1.05   11.93
  -8  -3  -2    1.51    6.64
   8  -3   2    9.28    9.31
   8  -3   2   -2.74    5.88
  -8  -3  -2   -5.12   16.97
   8  -3   2  -17.99   15.88
   8  -3   2   -6.41   10.88
   8   3   2   11.13    9.25
   8   3   2   12.32    9.60
   8   3   2    6.08   13.61
  -8   3  -2   28.66   20.80
  -8   3  -2    8.14    4.48
   8   3   2  -15.90   15.75
  -9  -3  -2    9.17    4.56
   9  -3   2    8.78   12.61
  -9  -3  -2    7.36    3.86
   9  -3   2    5.86   11.17
  -9  -3  -2  -16.62   15.24
   9  -3   2    0.16   16.46
   9  -3   2    6.92    7.71
   9   3   2    9.10   13.52
   9   3   2  -23.08   18.56
  -9   3  -2   10.82    5.57
   9   3   2  -17.48   12.26
   9   3   2  -12.01    9.87
  10  -3   2   53.02   14.34
  10  -3   2   17.47   16.39
  10  -3   2   58.16   10.73
  10  -3   2    5.31   22.71
  10   3   2   23.28   20.04
  10   3   2   72.38   17.78
  10   3   2   39.45   13.60
  11  -3   2  115.52   19.61
  11  -3   2  135.63   27.19
  11  -3   2  120.74   24.56
  11   3   2  113.64   22.40
  11   3   2  134.05   21.39
  11   3   2  113.26   31.76
  12  -3   2  144.15   31.23
  12  -3   2  196.35   24.20
  12  -3   2  192.81   31.32
  12   3   2  112.10   22.66
  12   3   2  121.64   26.15
  12   3   2  171.55   36.30
  13  -3   2  104.00   25.39
  13  -3   2  109.82   35.08
  13  -3   2  149.13   38.00
  13   3   2  162.06   30.50
  13   3   2  117.55   39.69
  13   3   2  184.76   27.29
  14  -3   2  115.30   40.51
  14  -3   2  100.68   27.25
  14   3   2   93.81   28.82
  14   3   2  150.44   50.13
  14   3   2   59.91   33.87
  15  -3   2   80.58   46.90
  15   3   2  104.54   38.18
  17  -4  -2   -7.74   38.99
  17  -4  -2   56.12   56.32
  17  -4  -2   -4.70   71.20
  17   4  -2  -34.18   33.46
  17   4  -2    8.78   80.05
  17   4  -2  -28.29   56.10
  16  -4  -2  -38.60   47.77
  16  -4  -2   70.93   47.76
  16  -4  -2    8.16   33.38
  16   4  -2   56.48   34.93
  16   4  -2   54.25   65.87
  15  -4  -2   15.86   20.80
  15  -4  -2   17.05   33.03
  15  -4  -2   39.62   40.14
  15   4  -2   15.51   54.89
  15   4  -2    6.22   23.00
  14  -4  -2   74.60   25.62
  14  -4  -2   74.42   42.51
  14  -4  -2   54.89   24.46
  14  -4  -2   58.68   22.46
  14   4  -2   42.03   46.43
  14   4  -2   35.45   16.09
  14   4  -2   36.10   19.99
  13  -4  -2  131.65   22.35
  13  -4  -2  145.23   22.33
  13  -4  -2  147.20   33.45
  13   4  -2  176.02   22.52
  13   4  -2  105.14   21.53
  13   4  -2  104.16   37.05
  12  -4  -2  166.32   33.11
  12  -4  -2  174.56   25.10
  12  -4  -2  173.01   22.93
  12  -4  -2  168.62   22.44
  12   4  -2  209.47   36.00
  12   4  -2  197.31   20.73
  12   4  -2  159.60   21.96
 -12   4   2  165.72   21.15
 -11  -4   2  116.94   22.44
  11  -4  -2  109.27   19.23
 -11  -4   2  116.75   11.28
  11  -4  -2  116.66   16.06
  11  -4  -2  112.74   25.90
  11  -4  -2  141.02   18.27
  11   4  -2  140.43   16.60
  11   4  -2  106.82   27.36
 -11   4   2  109.22   16.59
  11   4  -2  110.29   17.41
  10  -4  -2  -11.58   21.73
 -10  -4   2  -14.43   14.03
  10  -4  -2   16.82    9.33
  10  -4  -2   -2.54   10.59
 -10  -4   2    6.93    5.59
  10  -4  -2  -18.17   11.42
  10   4  -2    7.78    9.87
  10   4  -2   28.73   20.10
  10   4  -2   27.13   22.30
  10   4  -2    4.22    6.89
 -10   4   2   11.27   10.40
   9  -4  -2   46.43   12.55
   9  -4  -2   53.62   21.06
  -9  -4   2   60.90    7.94
   9  -4  -2   78.58   11.45
   9  -4  -2   54.78   11.83
  -9  -4   2   61.73   11.31
   9   4  -2   45.62    8.25
   9   4  -2   43.87   16.98
   9   4  -2   42.83   16.55
  -9   4   2   63.60   10.90
   9   4  -2   56.33   10.80
  -8  -4   2  257.81   18.77
  -8  -4   2  260.21   31.10
   8  -4  -2  279.54   30.66
   8  -4  -2  272.11   20.95
   8  -4  -2  259.81   21.42
  -8  -4   2  283.04   20.90
   8  -4  -2  238.45   22.98
  -8   4   2  298.87   21.58
   8   4  -2  270.81   28.36
   8   4  -2  312.58   31.31
   8   4  -2  258.64   19.14
  -8   4   2  297.86   37.98
   7  -4  -2  544.57   34.63
  -7  -4   2  531.57   32.24
   7  -4  -2  533.59   29.69
   7  -4  -2  500.60   41.57
  -7  -4   2  594.66   32.67
   7  -4  -2  421.45   33.81
   7  -4  -2  525.82   33.00
  -7  -4   2  544.44   39.83
   7   4  -2  546.76   32.07
  -7   4   2  564.53   34.16
   7   4  -2  467.23   39.36
  -7   4   2  562.52   33.56
  -7   4   2  468.96   43.56
   7   4  -2  503.17   38.63
  -6  -4   2  740.66   39.93
   6  -4  -2  618.35   47.46
  -6  -4   2  684.82   41.04
   6  -4  -2  730.58   42.29
  -6  -4   2  671.73   45.60
   6   4  -2  660.98   46.02
   6   4  -2  711.36   46.82
  -6   4   2  752.78   41.64
  -6   4   2  686.59   41.55
  -6   4   2  591.57   48.87
   5  -4  -2  179.49   16.33
  -5  -4   2  224.41   20.79
   5  -4  -2  250.59   23.14
   5  -4  -2  246.62   15.31
  -5  -4   2  237.86   14.41
  -5  -4   2  215.94   16.15
   5   4  -2  219.52   20.64
  -5   4   2  211.10   23.65
   5   4  -2  212.48   20.79
  -5   4   2  252.17   16.31
   5   4  -2  229.67   15.36
  -5   4   2  244.46   16.99
  -4  -4   2   35.23    5.67
   4  -4  -2   14.31    5.40
  -4  -4   2   30.67    3.61
   4  -4  -2   22.53    3.92
   4  -4  -2   28.82    8.78
  -4  -4   2   39.85    7.18
  -4   4   2   32.92    4.67
  -4   4   2   33.91    9.71
   4   4  -2   28.09    6.88
  -4   4   2   33.43    5.39
   4   4  -2   22.97    7.82
   3  -4  -2 2578.04  154.08
  -3  -4   2 2810.91  151.85
   3  -4  -2 2825.58  151.56
  -3  -4   2 2858.89  151.63
  -3   4   2 2873.44  154.92
   3   4  -2 2844.74  152.45
  -3   4   2 2755.85  149.57
   3   4  -2 2466.75  152.82
  -3   4   2 2968.02  151.26
   3   4  -2 2640.86  152.27
   2  -4  -2 1647.93   87.53
  -2  -4   2 1565.53   86.54
  -2  -4   2 1581.69   87.95
   2  -4  -2 1611.78   86.04
   2  -4  -2 1507.81   89.52
   2   4  -2 1386.25   88.17
   2   4  -2 1583.89   87.12
   2   4  -2 1652.73   86.94
  -2   4   2 1693.46   87.26
   2   4  -2 1552.01   88.36
  -2   4   2 1509.41   89.75
   1  -4  -2  640.87   39.17
   1  -4  -2  609.56   37.17
  -1  -4   2  644.83   37.90
  -1  -4   2  641.59   35.76
   1  -4  -2  644.23   36.37
  -1  -4   2  653.02   37.01
   1   4  -2  637.45   36.13
  -1   4   2  658.92   37.14
   1   4  -2  683.61   37.21
  -1   4   2  630.69   39.59
  -1   4   2  640.43   36.32
   1   4  -2  642.54   38.42
  -1   4   2  631.26   36.90
   0  -4  -2   26.16    4.23
   0  -4  -2   35.72    4.61
   0  -4  -2   19.64    5.26
   0  -4   2   22.59    4.58
   0  -4  -2   23.83    3.95
   0  -4   2   20.90    4.00
   0   4   2   32.80    4.54
   0   4  -2   18.87    5.11
   0   4   2   21.34    3.77
   0   4   2   15.18    5.67
   0   4  -2   29.99    4.10
   0   4   2   26.42    3.85
   0   4  -2   26.13    4.64
   0   4   2   21.16    4.07
  -1  -4  -2 1349.61   75.66
  -1  -4  -2 1345.26   75.68
   1  -4   2 1278.62   75.16
  -1  -4  -2 1367.56   75.72
   1  -4   2 1327.54   76.07
   1  -4   2 1277.22   75.35
  -1   4  -2 1527.99   75.35
  -1   4  -2 1324.53   76.53
   1   4   2 1349.92   75.61
   1   4   2 1358.26   75.45
   1   4   2 1536.70   78.13
   1   4   2 1305.24   74.95
  -1   4  -2 1320.39   76.15
  -1   4  -2 1371.08   75.42
   1   4   2 1355.43   75.89
   2  -4   2 2088.72  114.82
  -2  -4  -2 2136.28  115.62
  -2  -4  -2 2117.62  115.52
  -2  -4  -2 2176.06  115.10
   2  -4   2 2102.09  116.08
   2  -4   2 2193.36  114.30
  -2   4  -2 2214.47  115.20
  -2   4  -2 1997.40  112.39
  -2   4  -2 1994.60  116.33
   2   4   2 2064.47  115.82
   2   4   2 2144.19  115.13
  -2   4  -2 2015.76  115.22
   2   4   2 2103.51  114.91
  -2   4  -2 1986.05  114.88
   2   4   2 1985.38  113.79
   3  -4   2  833.93   45.39
   3  -4   2  816.25   47.14
  -3  -4  -2  824.46   47.26
  -3  -4  -2  813.38   48.37
   3  -4   2  854.34   46.07
   3   4   2  791.58   46.59
   3   4   2  862.05   48.79
   3   4   2  730.09   45.08
  -3   4  -2  848.87   44.32
  -3   4  -2  793.34   46.35
  -3   4  -2  723.01   46.13
  -3   4  -2  779.52   48.24
   3   4   2  774.08   47.16
  -3   4  -2  860.43   47.60
  -4  -4  -2   91.46   10.88
   4  -4   2   94.15    6.62
   4  -4   2   84.02   11.45
   4  -4   2   89.08   10.73
   4  -4   2   79.87    9.89
  -4  -4  -2   82.84   11.70
  -4  -4  -2   81.24   11.47
  -4   4  -2   96.64   11.82
   4   4   2   96.25   11.20
   4   4   2   91.06   11.31
  -4   4  -2   87.74    8.87
   4   4   2   65.49    7.66
  -4   4  -2   98.78   14.04
  -4   4  -2   72.83    7.06
   4   4   2   98.30   13.72
  -4   4  -2   92.05   10.94
  -5  -4  -2   15.28    7.88
   5  -4   2   16.48    7.72
   5  -4   2    6.76    2.44
  -5  -4  -2   18.24    9.99
  -5  -4  -2   18.27    7.10
   5  -4   2   -0.69    5.44
   5  -4   2   -0.55    6.55
  -5   4  -2   -6.53   11.47
   5   4   2   10.46    5.45
   5   4   2   12.89    7.42
  -5   4  -2    7.15    4.32
  -5   4  -2    0.22    7.58
   5   4   2    8.12    5.42
   5   4   2   10.41    2.07
   5   4   2   -0.65   10.50
  -5   4  -2    7.91    9.58
  -6  -4  -2    6.00   10.30
   6  -4   2    3.80    2.77
  -6  -4  -2   16.92    9.74
   6  -4   2    7.83   10.95
   6  -4   2    6.66    9.35
   6  -4   2    9.16    6.79
  -6  -4  -2    8.89   11.96
  -6   4  -2   -1.52    9.42
   6   4   2    6.07    6.94
   6   4   2    6.76    8.03
  -6   4  -2    2.80    4.73
  -6   4  -2    1.98   15.55
   6   4   2    6.24    2.04
   6   4   2   19.66    8.99
  -6   4  -2    1.87   10.16
   6   4   2   16.50    9.92
   7  -4   2  300.57   28.15
   7  -4   2  309.67   29.28
   7  -4   2  293.08   25.27
  -7  -4  -2  333.83   29.54
  -7  -4  -2  268.80   28.54
   7  -4   2  321.70   19.84
  -7  -4  -2  325.06   32.95
   7   4   2  330.05   26.64
  -7   4  -2  342.65   21.11
   7   4   2  357.33   34.08
  -7   4  -2  320.12   36.43
  -7   4  -2  302.42   30.13
  -7   4  -2  303.45   28.51
   7   4   2  342.86   26.87
   8  -4   2  640.07   36.34
   8  -4   2  600.13   48.37
  -8  -4  -2  543.34   45.47
   8  -4   2  631.58   42.36
  -8  -4  -2  664.43   47.55
   8  -4   2  598.56   45.07
   8   4   2  618.27   43.13
   8   4   2  593.58   42.78
   8   4   2  657.24   43.27
   8   4   2  641.37   51.13
  -8   4  -2  659.49   36.84
  -8   4  -2  552.64   53.02
  -9  -4  -2  438.47   28.32
   9  -4   2  449.95   27.47
   9  -4   2  455.39   34.25
   9  -4   2  418.96   41.12
  -9  -4  -2  408.04   37.87
   9  -4   2  409.10   37.93
  -9   4  -2  452.15   27.60
   9   4   2  457.00   44.18
   9   4   2  426.23   35.25
   9   4   2  419.25   35.17
  10  -4   2  162.70   25.22
  10  -4   2  156.86   16.10
  10  -4   2  148.39   19.94
  10  -4   2  148.31   23.61
 -10   4  -2  185.66   15.04
  10   4   2  128.93   21.97
  10   4   2  177.93   23.14
  10   4   2  144.77   28.02
  11  -4   2   57.30   23.09
  11  -4   2   26.73   21.11
  11  -4   2    7.74   14.03
  11   4   2   -6.73   14.28
  11   4   2    6.06   18.01
  11   4   2  -33.45   27.35
  12  -4   2   56.86   27.85
  12  -4   2   11.02   26.98
  12  -4   2  -19.30   20.59
  12   4   2   18.40   34.62
  12   4   2   10.29   21.41
  12   4   2  -15.12   19.37
  13  -4   2  -25.19   31.00
  13  -4   2   -7.63   25.66
  13  -4   2   39.36   21.84
  13   4   2   38.52   23.98
  13   4   2  -28.42   30.38
  13   4   2  -60.23   38.97
  14  -4   2  -25.42   36.92
  14  -4   2   55.77   25.70
  14   4   2   82.93   33.59
  14   4   2   37.70   48.98
  14   4   2   21.30   26.64
  15  -4   2   -9.60   37.79
  15  -4   2  -30.80   35.14
  15   4   2   -1.34   61.66
  15   4   2    2.41   31.72
  17  -5  -2  241.10   74.73
  17  -5  -2   34.10   59.71
  17  -5  -2   69.74   41.51
  17   5  -2  130.21   85.23
  17   5  -2   95.70   36.25
  16  -5  -2  120.67   28.30
  16  -5  -2   63.25   60.08
  16  -5  -2  112.94   45.02
  16   5  -2  100.28   36.42
  16   5  -2   99.75   59.80
  15  -5  -2  140.56   25.97
  15  -5  -2  106.82   37.93
  15  -5  -2   95.26   49.51
  15   5  -2  161.96   28.01
  15   5  -2  152.72   51.25
  14  -5  -2   16.68   20.51
  14  -5  -2   16.07   40.40
  14  -5  -2   -4.92   34.55
  14  -5  -2   57.31   22.00
  14   5  -2   51.01   39.70
  14   5  -2   12.26   17.14
  14   5  -2   32.57   23.69
  13  -5  -2   77.94   17.26
  13  -5  -2   64.98   26.18
  13  -5  -2   81.29   36.20
  13  -5  -2   55.50   19.63
  13   5  -2   79.83   15.31
  13   5  -2   75.86   31.83
  13   5  -2   77.73   19.13
 -12  -5   2  119.45   12.13
 -12  -5   2  108.10   28.00
  12  -5  -2  145.56   34.90
  12  -5  -2  113.59   16.63
  12  -5  -2  107.27   17.62
  12  -5  -2  111.75   19.99
 -12   5   2  148.41   19.90
  12   5  -2  136.74   33.15
  12   5  -2  121.36   15.03
  12   5  -2  105.90   19.22
  11  -5  -2  433.50   34.79
 -11  -5   2  522.66   41.84
  11  -5  -2  511.16   35.47
  11  -5  -2  512.47   49.23
  11  -5  -2  404.03   36.02
 -11  -5   2  478.78   29.58
 -11   5   2  460.78   35.55
  11   5  -2  487.91   31.93
  11   5  -2  527.82   51.71
  11   5  -2  481.08   37.64
  10  -5  -2 1045.91   60.94
  10  -5  -2  830.19   59.47
 -10  -5   2 1082.67   61.35
  10  -5  -2  991.86   71.42
 -10  -5   2  975.69   57.29
  10  -5  -2 1010.91   61.49
 -10   5   2  977.71   59.22
  10   5  -2  930.28   71.63
  10   5  -2 1009.16   58.12
  10   5  -2 1062.58   63.06
   9  -5  -2  459.90   37.83
  -9  -5   2  564.12   36.50
   9  -5  -2  558.68   38.18
   9  -5  -2  585.93   47.36
   9  -5  -2  588.98   36.89
   9   5  -2  540.88   34.27
  -9   5   2  598.00   36.12
   9   5  -2  500.03   43.48
   9   5  -2  596.73   39.93
   9   5  -2  526.77   46.66
  -8  -5   2  509.61   31.15
   8  -5  -2  426.12   31.87
   8  -5  -2  507.63   41.96
  -8  -5   2  465.61   40.58
   8  -5  -2  456.35   33.07
   8  -5  -2  486.37   26.42
   8  -5  -2  487.61   31.46
   8   5  -2  380.97   37.53
  -8   5   2  472.36   47.43
   8   5  -2  454.07   29.70
   8   5  -2  470.44   39.83
  -8   5   2  486.86   33.37
  -8   5   2  505.37   31.16
  -7  -5   2  419.85   26.41
   7  -5  -2  371.67   22.62
   7  -5  -2  372.00   27.36
  -7  -5   2  408.05   25.10
   7  -5  -2  381.87   26.38
  -7  -5   2  420.73   33.18
   7  -5  -2  417.60   38.19
  -7   5   2  410.51   27.05
  -7   5   2  334.58   38.79
   7   5  -2  396.80   33.86
   7   5  -2  330.35   31.94
  -7   5   2  400.80   26.36
   7   5  -2  381.06   24.63
  -6  -5   2    1.81    9.31
  -6  -5   2    8.00    4.16
   6  -5  -2   12.63    6.59
   6  -5  -2   13.77   10.59
   6  -5  -2   11.26    5.00
  -6  -5   2   10.45    6.04
   6   5  -2    4.93    3.61
   6   5  -2    4.43   10.10
  -6   5   2    1.18    6.41
  -6   5   2    5.88   15.85
  -6   5   2   12.42    6.49
   6   5  -2   10.70    9.04
   5  -5  -2  389.36   26.07
  -5  -5   2  412.97   22.34
  -5  -5   2  379.00   25.28
   5  -5  -2  335.39   30.40
   5  -5  -2  352.15   23.32
  -5  -5   2  369.62   27.17
  -5   5   2  339.33   31.42
   5   5  -2  393.07   29.51
   5   5  -2  361.24   29.26
  -5   5   2  430.21   25.77
  -5   5   2  386.38   24.20
   4  -5  -2 3758.65  209.45
  -4  -5   2 3936.48  206.24
   4  -5  -2 3695.44  203.49
   4  -5  -2 3253.95  205.23
  -4  -5   2 3838.78  206.06
  -4  -5   2 3689.73  202.20
  -4   5   2 3871.57  210.07
   4   5  -2 3776.58  208.17
  -4   5   2 3988.27  205.25
  -4   5   2 3779.34  203.67
   3  -5  -2 5275.78  298.79
  -3  -5   2 5602.95  301.67
  -3  -5   2 5790.69  300.71
   3  -5  -2 5388.45  301.02
   3  -5  -2 5479.45  303.91
  -3   5   2 5649.68  300.61
  -3   5   2 5591.10  298.86
   3   5  -2 5684.89  301.58
   3   5  -2 5106.14  302.44
  -3   5   2 5879.03  304.73
  -2  -5   2 1061.57   58.69
   2  -5  -2 1008.27   59.98
   2  -5  -2  988.47   55.82
   2  -5  -2  940.84   57.47
  -2  -5   2  979.32   56.37
  -2   5   2 1020.57   57.34
   2   5  -2 1023.49   57.10
   2   5  -2 1109.02   57.07
   2   5  -2  905.54   58.49
  -2   5   2 1098.60   60.99
   2   5  -2  945.22   58.82
   1  -5  -2 2197.44  121.49
   1  -5  -2 2195.97  118.36
  -1  -5   2 2270.63  119.09
   1  -5  -2 1988.30  119.39
  -1  -5   2 2224.47  120.38
   1   5  -2 2148.53  118.24
  -1   5   2 2230.26  118.29
  -1   5   2 2226.84  119.35
   1   5  -2 1969.92  120.46
   1   5  -2 2354.95  119.37
  -1   5   2 2209.13  121.96
   1   5  -2 1990.35  119.82
  -1   5   2 2159.46  119.01
   0  -5  -2 3098.52  196.74
   0  -5  -2 3429.82  195.43
   0  -5  -2 3692.13  196.84
   0  -5  -2 3637.04  196.63
   0  -5   2 3890.61  197.37
   0  -5   2 3910.56  198.01
   0   5   2 3737.54  196.49
   0   5  -2 3238.03  196.56
   0   5   2 3916.08  199.69
   0   5  -2 3460.95  198.20
   0   5   2 3630.91  196.91
   0   5   2 3603.07  196.87
   0   5  -2 3828.53  197.64
  -1  -5  -2  505.01   27.01
  -1  -5  -2  482.54   29.85
   1  -5   2  498.23   30.50
  -1  -5  -2  518.19   30.07
   1  -5   2  450.15   29.72
  -1   5  -2  483.00   29.44
  -1   5  -2  512.26   31.25
  -1   5  -2  482.04   30.97
   1   5   2  577.82   33.30
   1   5   2  502.37   29.63
  -1   5  -2  420.17   28.37
   1   5   2  473.12   29.57
   1   5   2  487.15   29.75
   1   5   2  484.29   29.95
  -1   5  -2  572.17   30.27
   2  -5   2 1449.27   75.34
   2  -5   2 1376.87   75.00
  -2  -5  -2 1397.85   75.48
  -2  -5  -2 1421.61   76.12
   2  -5   2 1356.16   76.58
  -2   5  -2 1376.98   75.45
  -2   5  -2 1227.24   75.72
  -2   5  -2 1255.58   72.78
  -2   5  -2 1289.10   77.14
   2   5   2 1304.76   76.19
   2   5   2 1235.48   74.55
  -2   5  -2 1324.93   76.01
   2   5   2 1327.88   75.09
   2   5   2 1451.35   75.79
  -3  -5  -2 2795.00  153.04
   3  -5   2 3129.81  151.27
   3  -5   2 2766.75  151.93
  -3  -5  -2 2968.97  153.87
  -3  -5  -2 2865.33  152.10
   3  -5   2 2766.57  150.67
   3  -5   2 2734.67  153.72
   3   5   2 2378.35  150.46
   3   5   2 2918.13  152.69
  -3   5  -2 2471.33  151.62
  -3   5  -2 2812.90  153.83
  -3   5  -2 2482.40  153.97
  -3   5  -2 2844.99  152.30
   3   5   2 2783.58  151.70
   3   5   2 2751.28  153.70
   4  -5   2 2843.76  152.15
   4  -5   2 2802.10  150.22
   4  -5   2 2675.82  152.47
  -4  -5  -2 2878.60  155.17
  -4  -5  -2 2817.11  154.46
   4  -5   2 2706.82  154.61
  -4  -5  -2 2825.01  152.65
  -4   5  -2 2723.14  151.74
  -4   5  -2 2765.05  152.98
   4   5   2 2692.54  152.02
   4   5   2 2944.46  153.61
  -4   5  -2 2517.58  154.66
   4   5   2 2719.49  154.85
   5  -5   2 2426.53  138.19
   5  -5   2 2464.98  134.53
  -5  -5  -2 2480.09  138.32
  -5  -5  -2 2459.47  141.04
  -5  -5  -2 2460.36  140.40
   5  -5   2 2483.69  138.33
   5  -5   2 2443.17  140.67
  -5   5  -2 2504.62  138.98
   5   5   2 2441.19  141.35
  -5   5  -2 2665.03  139.62
   5   5   2 2467.90  139.33
  -5   5  -2 2232.92  141.32
  -5   5  -2 2474.61  136.46
   5   5   2 2711.76  139.79
   5   5   2 2494.11  137.56
   6  -5   2 1115.33   67.17
  -6  -5  -2 1138.64   66.70
   6  -5   2 1132.19   69.06
  -6  -5  -2 1077.77   69.18
   6  -5   2 1098.49   65.72
  -6  -5  -2 1158.09   69.76
   6   5   2 1165.49   67.24
  -6   5  -2 1137.60   67.47
  -6   5  -2  967.04   70.71
   6   5   2 1092.56   66.69
   6   5   2 1099.90   69.80
   6   5   2 1067.78   60.53
  -6   5  -2 1127.36   67.46
   6   5   2 1080.45   64.82
  -6   5  -2 1148.08   63.15
   7  -5   2  655.42   41.76
  -7  -5  -2  477.19   41.45
  -7  -5  -2  562.32   39.80
   7  -5   2  555.06   32.11
  -7  -5  -2  606.64   48.37
   7  -5   2  625.17   43.47
   7  -5   2  551.47   38.63
  -7   5  -2  624.12   42.62
  -7   5  -2  603.49   41.67
   7   5   2  523.94   31.75
   7   5   2  520.38   39.80
  -7   5  -2  600.84   52.44
  -7   5  -2  599.33   35.06
   7   5   2  616.29   44.18
   7   5   2  574.25   39.87
  -8  -5  -2  268.24   33.32
   8  -5   2  290.40   17.85
  -8  -5  -2  244.70   29.95
   8  -5   2  327.28   30.18
   8  -5   2  271.39   25.89
   8  -5   2  319.23   30.72
  -8   5  -2  202.51   35.07
   8   5   2  299.79   36.92
   8   5   2  304.46   26.89
   8   5   2  285.96   28.66
  -8   5  -2  302.50   20.95
   9  -5   2   15.98   11.82
   9  -5   2   35.52   18.65
   9  -5   2   32.93   17.56
  -9  -5  -2   20.31    9.23
  -9  -5  -2   13.01   14.84
   9  -5   2   24.16    5.04
   9   5   2   10.53   12.69
   9   5   2   50.94   22.44
  -9   5  -2   29.84    8.34
   9   5   2   25.57   12.17
  10  -5   2  195.67   29.57
  10  -5   2  228.50   26.02
 -10  -5  -2  155.42   28.63
  10  -5   2  256.55   33.77
  10  -5   2  205.47   14.75
 -10  -5  -2  183.26   17.03
  10   5   2  232.96   27.84
  10   5   2  158.50   30.54
  10   5   2  206.63   26.09
 -10   5  -2  192.77   18.65
  11  -5   2  365.75   33.50
  11  -5   2  319.12   42.53
  11  -5   2  304.50   40.00
  11   5   2  393.95   44.94
  11   5   2  345.42   35.36
  11   5   2  276.72   35.61
  12  -5   2  285.57   35.01
  12  -5   2  232.69   37.73
  12  -5   2  215.78   28.76
  12   5   2  266.38   45.78
  12   5   2  317.65   36.99
  12   5   2  212.29   29.46
  13  -5   2  189.48   36.22
  13  -5   2  363.75   41.99
  13  -5   2  263.17   32.97
  13   5   2  272.18   34.62
  13   5   2  298.97   52.31
  13   5   2  261.45   38.74
  14  -5   2  139.30   29.35
  14  -5   2  174.88   37.48
  14   5   2  192.62   53.06
  14   5   2  151.97   31.09
  15  -5   2   95.01   49.57
  15  -5   2   43.38   29.02
  15   5   2  -35.17   65.53
  15   5   2   60.61   33.20
  17  -6  -2   54.38   50.50
  17  -6  -2  -34.93   80.54
  17  -6  -2   -8.39   32.61
  17   6  -2   18.74   71.82
  17   6  -2   26.91   36.75
  16  -6  -2   57.38   58.18
  16  -6  -2    2.38   25.85
  16  -6  -2   14.69   41.72
  16   6  -2   40.49   60.33
  16   6  -2  -23.24   36.09
  15  -6  -2   -2.46   47.29
  15  -6  -2  -46.72   42.10
  15  -6  -2  -18.84   25.75
  15   6  -2   82.00   63.24
  15   6  -2   -8.80   23.22
  14  -6  -2  -27.55   25.87
  14  -6  -2  -11.84   16.51
  14  -6  -2   17.77   41.06
  14   6  -2   12.13   21.41
  14   6  -2   72.67   49.63
  14   6  -2    4.15   14.75
  13  -6  -2  -12.12   18.80
  13  -6  -2    6.57   17.76
  13  -6  -2  -45.31   26.95
  13  -6  -2   36.42   24.88
  13   6  -2   -8.72   38.06
  13   6  -2    8.62   13.14
  13   6  -2   13.89   21.87
  12  -6  -2   42.84   30.62
  12  -6  -2    0.18   19.51
  12  -6  -2   10.64   15.92
  12  -6  -2    1.21   12.75
 -12  -6   2    1.91    8.14
 -12  -6   2   27.92   24.13
  12  -6  -2    0.14   14.02
  12   6  -2    1.71   10.12
  12   6  -2   22.60   34.69
  12   6  -2   35.27   14.84
  11  -6  -2   11.98   12.00
  11  -6  -2   -5.57   10.21
  11  -6  -2   40.71   23.43
 -11  -6   2    5.54    8.67
  11  -6  -2   -0.24   11.21
 -11  -6   2    8.10   18.27
  11   6  -2    3.04   23.29
  11   6  -2   11.59    9.48
 -11   6   2  -10.30   14.57
  11   6  -2   -5.22   11.62
 -10  -6   2   51.09   14.60
  10  -6  -2    9.97   11.56
  10  -6  -2   34.74   20.40
  10  -6  -2   32.48   10.37
  10  -6  -2   18.38   12.86
 -10  -6   2   36.98   10.40
  10   6  -2   39.62   13.01
 -10   6   2   40.82   11.28
  10   6  -2   22.50    8.25
  10   6  -2   51.22   21.70
   9  -6  -2   22.15   16.35
   9  -6  -2   26.57    8.89
  -9  -6   2   11.43    8.23
   9  -6  -2    4.95    9.06
  -9  -6   2   30.63   10.71
   9  -6  -2   37.18   11.37
  -9   6   2   16.00    9.72
   9   6  -2   17.22   21.04
  -9   6   2   44.78   13.67
   9   6  -2   10.04   16.45
   9   6  -2   11.19    7.33
   8  -6  -2  186.78   19.46
  -8  -6   2  213.03   29.23
  -8  -6   2  197.70   17.93
   8  -6  -2  177.57   25.88
   8  -6  -2  205.21   21.63
   8  -6  -2  214.13   18.41
  -8  -6   2  230.46   19.12
   8  -6  -2  212.78   13.21
   8   6  -2  211.24   27.43
  -8   6   2  201.48   21.11
  -8   6   2  210.10   19.01
   8   6  -2  216.32   15.94
   8   6  -2  209.31   27.08
  -8   6   2  196.54   30.82
   7  -6  -2   -5.31    8.62
  -7  -6   2    5.65   12.29
   7  -6  -2   -0.94   12.17
   7  -6  -2   -1.96    6.06
  -7  -6   2  -12.57    5.11
  -7  -6   2    0.29    6.79
  -7   6   2   -1.40    7.21
   7   6  -2    6.69   11.40
   7   6  -2   -3.93   11.23
   7   6  -2   -5.43    4.98
  -7   6   2   -2.40   16.76
  -7   6   2    4.98    8.37
   6  -6  -2    2.09    4.61
   6  -6  -2   11.97    7.55
  -6  -6   2   -4.52    3.65
   6  -6  -2    0.40    9.85
  -6  -6   2   13.77    9.46
  -6  -6   2    7.73    6.13
   6   6  -2   -6.51   10.17
  -6   6   2    3.70    5.38
   6   6  -2  -11.16    8.11
  -6   6   2    7.01    7.56
  -6   6   2   13.39   14.06
  -5  -6   2  190.41   12.71
   5  -6  -2  194.44   13.93
  -5  -6   2  186.41   18.04
   5  -6  -2  203.60   22.23
   5  -6  -2  186.03   16.97
  -5  -6   2  213.83   17.40
  -5   6   2  192.78   25.22
   5   6  -2  189.85   21.16
  -5   6   2  214.05   14.81
  -5   6   2  202.30   16.28
   5   6  -2  228.85   20.54
   4  -6  -2  200.59   13.28
  -4  -6   2  246.12   17.96
   4  -6  -2  206.16   21.34
   4  -6  -2  207.79   17.36
  -4  -6   2  234.23   17.27
  -4   6   2  213.19   14.19
  -4   6   2  203.37   16.36
   4   6  -2  164.89   19.43
   4   6  -2  208.13   18.76
  -4   6   2  212.72   23.03
  -3  -6   2  909.60   50.93
   3  -6  -2  857.93   48.95
  -3  -6   2  918.52   52.81
   3   6  -2  936.22   50.51
   3   6  -2  917.08   51.94
   3   6  -2  852.54   53.50
  -3   6   2  794.27   54.88
   3   6  -2  871.31   47.60
  -3   6   2  851.57   51.10
  -3   6   2  851.42   49.09
   2  -6  -2    3.36    2.18
  -2  -6   2    6.19    5.16
  -2  -6   2    0.94    2.81
   2  -6  -2   -1.32    3.99
   2  -6  -2   -8.82    5.11
   2   6  -2   -2.32    5.71
   2   6  -2    0.99    3.06
  -2   6   2    3.67    4.40
   2   6  -2    2.05    3.58
  -2   6   2    3.88    2.23
  -2   6   2    2.82    7.41
  -1  -6   2   30.25    6.20
   1  -6  -2   25.92    5.42
  -1  -6   2   30.20    4.77
   1  -6  -2   31.98    4.50
   1  -6  -2   30.41    7.26
   1  -6  -2   28.88    5.84
  -1   6   2   30.84    8.53
  -1   6   2   34.87    4.69
   1   6  -2   29.53    7.30
  -1   6   2   53.22    7.06
  -1   6   2   26.92    4.91
   1   6  -2   25.06    4.82
   1   6  -2   32.37    5.64
   0  -6  -2  241.56   16.82
   0  -6  -2  250.90   15.67
   0  -6   2  261.41   18.71
   0  -6   2  285.28   17.95
   0  -6  -2  251.20   17.22
   0   6   2  245.30   17.14
   0   6  -2  281.98   18.56
   0   6   2  232.20   16.42
   0   6  -2  244.64   17.65
   0   6   2  235.50   17.41
   0   6   2  273.95   21.26
  -1  -6  -2  353.97   20.57
  -1  -6  -2  366.55   23.52
  -1  -6  -2  374.71   23.67
   1  -6   2  365.28   24.09
   1  -6   2  354.17   24.07
  -1   6  -2  379.76   23.23
   1   6   2  363.33   23.18
   1   6   2  350.03   23.53
  -1   6  -2  354.54   22.17
  -1   6  -2  421.23   24.72
  -1   6  -2  356.75   25.06
   1   6   2  418.86   27.60
   1   6   2  341.85   23.23
   1   6   2  354.33   23.18
  -2  -6  -2   68.77   10.68
   2  -6   2  108.55    9.61
   2  -6   2   91.07   11.45
  -2  -6  -2  101.60   10.74
   2  -6   2  101.61    9.77
   2   6   2   80.79    9.68
   2   6   2   72.89    9.23
  -2   6  -2  106.43   11.70
   2   6   2   88.71    5.96
  -2   6  -2  101.60   10.96
  -2   6  -2   90.65    6.28
  -2   6  -2  115.75   10.58
   2   6   2   71.03    9.88
   2   6   2   92.20   10.77
  -3  -6  -2   27.31    7.29
   3  -6   2   38.28    6.24
   3  -6   2   61.01    9.65
   3  -6   2   49.46    6.28
  -3  -6  -2   32.22    7.68
  -3  -6  -2   39.21    6.56
   3   6   2   27.62    7.31
   3   6   2   40.58    8.61
   3   6   2   29.09    5.74
  -3   6  -2   41.93    9.58
   3   6   2   28.06    6.39
  -3   6  -2   28.12    7.79
   3   6   2   36.35    3.73
  -3   6  -2   34.52    9.53
  -3   6  -2   50.40    8.07
  -4  -6  -2   82.88   11.53
   4  -6   2   75.04    7.58
   4  -6   2   71.67    9.09
  -4  -6  -2   59.18    9.80
   4  -6   2   62.68    8.73
   4  -6   2   64.05   10.94
  -4  -6  -2   72.33   11.85
   4   6   2   60.64   10.57
  -4   6  -2   87.06   13.04
  -4   6  -2   65.51    9.69
   4   6   2   57.54    8.75
   4   6   2   71.08   11.45
  -4   6  -2   68.16   10.23
   5  -6   2   33.92    4.70
  -5  -6  -2   17.63   10.41
   5  -6   2   37.84   10.26
  -5  -6  -2   26.66   10.61
  -5  -6  -2   23.97    9.48
   5  -6   2   19.37    7.94
   5  -6   2   21.97    7.57
  -5   6  -2   24.87    7.18
   5   6   2   26.23   10.48
   5   6   2   22.54    9.85
  -5   6  -2   42.36   10.23
  -5   6  -2   26.74   12.14
   5   6   2   23.71    6.32
   6  -6   2    7.60    9.90
   6  -6   2    5.92    6.37
   6  -6   2   -1.86    8.94
  -6  -6  -2   11.43   14.80
  -6  -6  -2   42.58   11.74
  -6  -6  -2    6.52   13.21
   6   6   2    7.67   12.69
   6   6   2    0.54    6.65
  -6   6  -2   -8.31   10.75
  -6   6  -2    0.21   13.89
   6   6   2   -3.41    4.79
   6   6   2    4.66    2.92
  -6   6  -2    7.51    6.50
   6   6   2    9.63   10.21
  -6   6  -2  -10.99   10.42
   7  -6   2    8.32   11.04
  -7  -6  -2   27.90   13.85
   7  -6   2   21.54   10.96
   7  -6   2   13.16    9.22
  -7  -6  -2    6.34   11.25
   7   6   2   19.30    7.58
  -7   6  -2   48.14   20.22
  -7   6  -2   26.95    8.02
   7   6   2   20.76   13.63
   7   6   2   12.54   12.69
   7   6   2   13.03   10.03
  -7   6  -2   18.89   14.60
   7   6   2   26.75    3.88
  -8  -6  -2   46.43   16.52
   8  -6   2   41.71   11.98
   8  -6   2   53.04   16.45
   8  -6   2   69.10   16.31
  -8  -6  -2   73.27   17.15
   8   6   2   55.11   20.63
   8   6   2   71.76    6.50
   8   6   2   60.11   13.50
   8   6   2   68.05    8.67
  -8   6  -2   82.17   11.37
  -9  -6  -2   -8.01   17.17
   9  -6   2   48.37   18.42
   9  -6   2  -12.83   13.65
  -9  -6  -2   -2.03   12.08
   9  -6   2   -3.10   10.58
   9   6   2   10.79   22.08
  -9   6  -2    8.72    9.53
   9   6   2   15.06   14.74
   9   6   2   10.30   12.57
  10  -6   2  -11.46   16.41
  10  -6   2  -10.25   15.90
 -10  -6  -2  -27.80   20.84
  10  -6   2   -9.52   12.62
 -10  -6  -2    7.88    9.77
  10   6   2  -26.33   25.95
  10   6   2  -15.32   13.42
  10   6   2   -6.33   14.10
 -10   6  -2   15.72   10.09
  11  -6   2  -20.81   18.69
  11  -6   2  -11.70   21.72
 -11  -6  -2    2.08    7.44
  11  -6   2    9.32   14.58
  11   6   2   -4.02   15.06
  11   6   2   -4.91   19.75
  11   6   2   20.58   31.88
  12  -6   2    7.27   30.09
  12  -6   2   14.49   25.08
  12  -6   2   16.94   17.35
  12   6   2   15.86   20.41
  12   6   2   26.49   21.99
  12   6   2  -56.13   35.01
  13  -6   2   14.55   30.57
  13  -6   2   24.96   20.80
  13  -6   2    1.74   28.81
  13   6   2   44.40   26.09
  13   6   2  -97.50   43.33
  13   6   2   -7.04   22.83
  14  -6   2   -0.98   25.36
  14  -6   2   61.94   34.73
  14   6   2  -46.51   51.33
  14   6   2  -18.28   27.56
  15  -6   2  -45.62   49.76
  15  -6   2    4.76   36.05
  15   6   2  113.89   70.38
  15   6   2  -46.05   32.78
  17  -7  -2  120.16   36.95
  17  -7  -2  254.70   56.61
  17   7  -2  134.76   80.37
  17   7  -2  159.65   41.27
  16  -7  -2  214.97   58.86
  16  -7  -2   72.82   59.35
  16  -7  -2  136.46   30.45
  16   7  -2   93.98   33.55
  16   7  -2   57.30   80.82
  15  -7  -2  112.63   51.11
  15  -7  -2   55.80   39.59
  15  -7  -2   13.73   27.89
  15   7  -2  116.25   66.29
  15   7  -2   76.11   27.48
  14  -7  -2  -21.90   42.76
  14  -7  -2   55.37   19.00
  14  -7  -2  -11.89   30.59
  14   7  -2    4.06   15.45
  14   7  -2   84.07   50.75
  14   7  -2   20.20   22.71
  13  -7  -2   36.44   15.85
 -13  -7   2   33.44    9.27
  13  -7  -2   75.47   29.88
  13  -7  -2   15.43   27.60
  13   7  -2   39.35   34.47
  13   7  -2   25.29   22.25
  13   7  -2   25.37   12.13
  12  -7  -2  168.83   37.17
  12  -7  -2  132.43   29.95
 -12  -7   2  136.36   15.84
  12  -7  -2  161.87   19.96
  12  -7  -2  132.96   22.76
  12   7  -2  149.24   18.67
  12   7  -2  171.19   34.25
  12   7  -2  151.53   23.97
  11  -7  -2  310.21   30.88
  11  -7  -2  368.80   30.00
 -11  -7   2  377.29   27.26
  11  -7  -2  356.05   43.31
  11  -7  -2  431.35   40.82
 -11  -7   2  348.47   35.94
  11  -7  -2  371.80   26.64
  11   7  -2  360.71   26.81
  11   7  -2  334.98   32.91
  11   7  -2  368.16   47.42
 -10  -7   2 1386.95   79.36
  10  -7  -2 1407.12   80.57
  10  -7  -2 1205.58   82.49
 -10  -7   2 1478.94   80.87
  10  -7  -2 1313.19   93.60
  10   7  -2 1367.42   78.11
  10   7  -2 1359.38   83.52
 -10   7   2 1375.48   81.23
  10   7  -2 1347.56   93.58
   9  -7  -2 1404.31   92.34
  -9  -7   2 1573.58   90.75
   9  -7  -2 1737.09  103.64
   9  -7  -2 1410.77   89.64
  -9  -7   2 1650.53   89.92
   9  -7  -2 1602.17   90.85
  -9   7   2 1611.81   93.27
   9   7  -2 1748.94  104.17
   9   7  -2 1524.26   88.75
  -9   7   2 1594.27   91.67
  -8  -7   2  518.11   30.37
   8  -7  -2  442.35   34.80
  -8  -7   2  481.02   40.56
  -8  -7   2  513.51   32.25
   8  -7  -2  375.50   30.51
   8  -7  -2  515.84   31.94
   8  -7  -2  483.92   41.53
   8   7  -2  454.12   29.88
  -8   7   2  458.49   50.69
  -8   7   2  479.76   34.10
  -8   7   2  451.69   32.32
   8   7  -2  398.35   38.78
   8   7  -2  477.20   40.56
   7  -7  -2  239.86   19.40
  -7  -7   2  213.82   26.01
  -7  -7   2  235.88   17.21
   7  -7  -2  258.46   23.16
  -7  -7   2  227.94   20.65
   7  -7  -2  232.58   28.54
  -7   7   2  229.29   20.37
  -7   7   2  261.58   20.59
   7   7  -2  252.24   26.85
  -7   7   2  252.39   31.92
   7   7  -2  245.43   27.89
   6  -7  -2  115.38   12.38
  -6  -7   2  114.80    9.99
  -6  -7   2  137.71   18.32
   6  -7  -2   97.14   17.77
  -6  -7   2  127.00   16.44
   6  -7  -2  109.80   14.13
   6   7  -2  138.37   18.36
  -6   7   2  130.23   14.51
  -6   7   2  105.06   14.07
   6   7  -2  129.47   18.55
  -6   7   2  110.21   25.21
  -5  -7   2  637.54   40.43
   5  -7  -2  540.90   38.83
   5  -7  -2  575.84   34.62
  -5  -7   2  669.27   39.82
   5  -7  -2  626.83   43.87
   5   7  -2  639.28   41.48
  -5   7   2  600.89   38.19
   5   7  -2  538.74   41.56
  -5   7   2  618.60   46.46
  -5   7   2  644.62   36.54
  -4  -7   2 3173.18  173.17
   4  -7  -2 2988.23  173.84
  -4  -7   2 3310.76  175.24
   4  -7  -2 3029.92  170.15
   4  -7  -2 3062.37  177.02
   4   7  -2 3032.87  174.47
  -4   7   2 3141.95  171.02
  -4   7   2 3037.18  177.95
  -4   7   2 3279.78  173.25
   4   7  -2 3393.35  172.15
   4   7  -2 3149.70  169.08
   4   7  -2 3049.64  175.50
  -3  -7   2 4052.77  208.55
   3  -7  -2 3457.01  209.36
  -3  -7   2 4013.66  211.09
   3  -7  -2 3713.84  212.17
   3  -7  -2 3840.09  206.58
  -3   7   2 3647.72  212.87
   3   7  -2 4092.96  208.11
   3   7  -2 3543.70  205.26
   3   7  -2 3804.97  210.95
  -3   7   2 3955.25  209.20
  -3   7   2 3824.72  206.75
   2  -7  -2 6737.98  395.37
   2  -7  -2 6822.35  396.02
  -2  -7   2 7018.40  397.30
   2  -7  -2 7109.32  393.69
  -2  -7   2 7321.46  394.30
   2  -7  -2 8062.85  399.13
  -2   7   2 7615.07  399.53
  -2   7   2 7302.72  395.74
   2   7  -2 7518.43  394.94
   2   7  -2 7602.19  397.15
  -2   7   2 7189.54  393.54
   2   7  -2 7328.97  395.13
   1  -7  -2 3517.77  205.67
  -1  -7   2 3764.89  206.10
   1  -7  -2 3723.57  205.45
   1   7  -2 4029.25  206.78
  -1   7   2 3857.24  210.11
   1   7  -2 3699.06  205.53
   1   7  -2 3829.24  207.30
  -1   7   2 3745.96  205.18
  -1   7   2 3852.90  206.99
   0  -7  -2 2466.69  138.16
   0  -7  -2 2412.54  136.65
   0  -7   2 2609.53  140.24
   0  -7  -2 2415.98  137.94
   0  -7   2 2762.18  138.93
   0   7  -2 2477.38  138.09
   0   7   2 2342.05  138.50
   0   7   2 2686.63  142.22
   0   7  -2 2558.08  139.24
   0   7  -2 2388.14  137.05
  -1  -7  -2  103.94    7.30
   1  -7   2   90.53   11.42
  -1  -7  -2   93.15   10.68
  -1  -7  -2  106.21   10.85
   1  -7   2  111.69   11.59
   1   7   2   97.42   10.40
   1   7   2  100.22   10.93
  -1   7  -2  122.42   13.48
   1   7   2  133.57   16.53
   1   7   2  108.74   11.02
  -1   7  -2  104.80   10.48
  -1   7  -2  118.46   12.99
   1   7   2   95.51   10.19
  -1   7  -2   99.89    8.69
  -2  -7  -2  559.69   34.77
   2  -7   2  551.94   35.50
   2  -7   2  561.11   34.44
  -2  -7  -2  594.39   35.72
   2   7   2  509.54   30.85
  -2   7  -2  550.30   33.94
   2   7   2  608.56   34.73
  -2   7  -2  623.74   30.84
  -2   7  -2  521.56   36.65
   2   7   2  523.29   33.90
  -2   7  -2  502.75   35.77
   2   7   2  517.08   35.35
   2   7   2  531.97   33.32
  -3  -7  -2  661.82   40.07
  -3  -7  -2  653.76   41.46
  -3  -7  -2  746.80   42.89
   3  -7   2  631.23   41.96
   3  -7   2  676.20   39.93
   3  -7   2  697.37   39.81
   3   7   2  736.85   41.55
   3   7   2  710.17   36.50
  -3   7  -2  655.61   40.52
  -3   7  -2  588.20   42.61
  -3   7  -2  556.80   43.11
   3   7   2  697.66   39.97
   3   7   2  647.01   42.43
   3   7   2  602.54   39.68
  -3   7  -2  587.27   40.43
   4  -7   2 1609.88   88.44
  -4  -7  -2 1601.25   89.71
   4  -7   2 1604.59   89.90
  -4  -7  -2 1713.81   93.62
   4  -7   2 1578.47   92.59
  -4  -7  -2 1562.46   91.55
  -4   7  -2 1537.24   93.76
   4   7   2 1347.36   88.63
  -4   7  -2 1488.71   89.92
   4   7   2 1666.48   91.54
   4   7   2 1675.79   86.33
   4   7   2 1578.75   89.24
   4   7   2 1584.89   92.76
  -4   7  -2 1638.98   90.70
   5  -7   2 2684.98  156.93
  -5  -7  -2 2727.08  156.06
   5  -7   2 3047.67  154.13
  -5  -7  -2 2741.01  157.72
   5  -7   2 2791.52  154.03
   5  -7   2 2807.71  151.23
  -5  -7  -2 2743.43  153.87
  -5   7  -2 2765.46  153.48
   5   7   2 2826.77  157.74
   5   7   2 2718.42  152.96
   5   7   2 2842.83  155.89
  -5   7  -2 2696.53  154.68
  -5   7  -2 2581.25  158.10
   6  -7   2 1929.81  108.19
   6  -7   2 2107.35  109.05
  -6  -7  -2 1792.02  110.99
  -6  -7  -2 1836.80  107.86
   6  -7   2 1885.05  103.74
   6  -7   2 1979.14  112.09
  -6  -7  -2 1751.26  112.03
   6   7   2 1956.52  113.61
   6   7   2 1871.31  110.03
   6   7   2 1842.55  106.98
  -6   7  -2 1963.97  115.15
  -6   7  -2 1868.98  109.46
  -6   7  -2 1883.10  106.78
   7  -7   2  575.81   42.15
   7  -7   2  595.85   37.03
  -7  -7  -2  482.99   41.48
   7  -7   2  574.18   39.05
  -7  -7  -2  504.14   39.60
  -7   7  -2  621.43   50.94
   7   7   2  493.98   35.33
   7   7   2  480.70   30.18
   7   7   2  520.09   38.28
   7   7   2  545.65   43.19
  -7   7  -2  527.30   34.57
   7   7   2  485.24   39.72
   8  -7   2   64.39   13.33
   8  -7   2   81.94   16.94
  -8  -7  -2   76.87   19.86
  -8  -7  -2   71.51   18.68
   8  -7   2   75.41   17.57
   8   7   2   59.67    9.21
   8   7   2   55.98   19.35
   8   7   2   63.17   13.91
  -8   7  -2   77.22   11.73
   8   7   2   62.01    6.93
  -9  -7  -2   20.03   16.62
  -9  -7  -2   23.08   14.22
   9  -7   2   27.96   14.98
   9  -7   2   11.12   14.13
   9  -7   2   25.98   19.97
  -9   7  -2   37.05   11.98
   9   7   2   16.48   14.27
   9   7   2   14.07   12.62
   9   7   2   10.82   23.40
  10  -7   2  115.62   24.71
  10  -7   2  155.11   24.38
  10  -7   2  126.13   20.16
 -10  -7  -2  106.68   23.11
 -10  -7  -2  143.40   17.86
 -10   7  -2  173.52   20.83
  10   7   2  130.47   21.93
  10   7   2  134.92   19.45
  10   7   2  128.45   31.99
  11  -7   2  306.60   38.51
 -11  -7  -2  303.39   27.17
  11  -7   2  370.23   34.88
  11  -7   2  340.03   42.92
  11   7   2  434.22   58.93
  11   7   2  343.68   36.01
  11   7   2  316.37   38.22
  12  -7   2  451.26   47.97
  12  -7   2  471.70   42.30
  12  -7   2  483.80   58.43
  12   7   2  528.47   45.83
  12   7   2  396.30   56.25
  12   7   2  388.62   47.04
  13  -7   2  382.26   41.84
  13  -7   2  454.72   54.88
  13   7   2  280.19   38.48
  13   7   2  303.75   59.04
  14  -7   2  244.00   33.54
  14  -7   2  169.55   41.82
  14   7   2  142.73   62.01
  14   7   2  270.66   43.96
  15  -7   2   70.36   32.93
  15  -7   2   -1.50   42.00
  15   7   2   89.90   44.14
  15   7   2   38.52   73.48
  16  -8  -2   41.12   46.43
  16  -8  -2  121.87   31.77
  16  -8  -2   30.83   58.50
  16   8  -2   40.55   32.14
  16   8  -2  -59.74   80.69
  15  -8  -2   70.13   48.76
  15  -8  -2   43.16   28.88
  15  -8  -2    6.45   47.31
  15   8  -2   20.94   64.42
  15   8  -2   12.54   27.20
  14  -8  -2   76.02   34.92
  14  -8  -2   12.56   41.77
  14  -8  -2   15.65   22.51
  14   8  -2  -36.63   42.34
  14   8  -2   56.99   27.98
  14   8  -2   -9.78   17.47
  13  -8  -2   67.71   20.37
 -13  -8   2   65.12   14.41
  13  -8  -2   57.24   27.63
  13  -8  -2   99.71   37.76
  13   8  -2   68.31   36.20
  13   8  -2   76.86   15.99
  13   8  -2   64.97   26.66
 -12  -8   2   61.63   14.04
  12  -8  -2   58.18   14.47
  12  -8  -2   53.94   26.63
  12  -8  -2   32.55   27.82
  12  -8  -2   57.00   19.74
  12   8  -2   47.90   37.59
  12   8  -2   23.95   16.54
  12   8  -2   28.31   11.12
  11  -8  -2   11.40   21.97
 -11  -8   2    6.80   10.92
  11  -8  -2   12.53   11.00
  11  -8  -2   -2.46   17.85
  11  -8  -2    8.01   14.07
  11  -8  -2    4.58    9.02
 -11  -8   2    1.54   16.80
  11   8  -2    3.44    8.66
  11   8  -2    0.18   12.72
  11   8  -2    0.50   26.34
  10  -8  -2  -12.08   18.84
 -10  -8   2    0.50   12.54
  10  -8  -2   -5.28    8.83
  10  -8  -2   -7.07   10.20
  10  -8  -2   -9.70   14.69
 -10  -8   2   15.94    9.69
  10  -8  -2   -4.11   16.51
 -10   8   2   19.75   16.35
  10   8  -2    3.57    7.81
  10   8  -2    1.93   24.89
   9  -8  -2  120.25   22.96
   9  -8  -2  111.87   11.36
  -9  -8   2  117.15   14.26
   9  -8  -2  134.86   18.22
  -9  -8   2  133.29   16.30
   9  -8  -2  119.15   13.85
   9  -8  -2  102.71   14.89
   9  -8  -2  131.22   20.57
   9  -8  -2  134.25    9.85
   9   8  -2  102.74   24.13
  -9   8   2  122.47   21.28
   9   8  -2  128.20   14.50
  -9   8   2  133.59   18.31
   8  -8  -2  255.19   24.50
   8  -8  -2  198.66   19.95
  -8  -8   2  283.48   24.40
  -8  -8   2  227.91   33.18
  -8  -8   2  277.22   20.36
   8  -8  -2  271.19   22.28
   8  -8  -2  315.38   35.42
   8   8  -2  345.31   32.64
   8   8  -2  267.77   20.09
  -8   8   2  274.68   25.22
  -8   8   2  255.33   23.83
  -7  -8   2   60.20    7.84
   7  -8  -2   80.02    9.96
   7  -8  -2   57.87    6.68
   7  -8  -2   50.40   17.15
  -7  -8   2   81.02   13.43
  -7  -8   2   71.87   16.35
   7  -8  -2   42.04   11.82
  -7   8   2   74.93   12.15
   7   8  -2   48.75   14.78
   7   8  -2   64.60   16.16
  -7   8   2   73.36   11.46
  -7   8   2   89.97   29.14
  -6  -8   2  749.09   46.94
   6  -8  -2  668.67   50.09
   6  -8  -2  651.29   45.55
  -6  -8   2  741.03   46.84
   6  -8  -2  704.18   40.00
  -6   8   2  749.76   43.23
  -6   8   2  706.14   44.50
   6   8  -2  774.12   49.26
  -6   8   2  669.48   54.49
   6   8  -2  631.35   48.05
   5  -8  -2  363.68   28.85
  -5  -8   2  408.31   29.79
   5  -8  -2  386.44   23.49
   5  -8  -2  370.13   32.69
  -5  -8   2  411.07   28.74
   5   8  -2  389.73   31.81
   5   8  -2  386.63   30.27
   5   8  -2  396.12   22.75
  -5   8   2  418.29   26.34
  -5   8   2  408.25   28.14
  -5   8   2  403.20   36.83
   4  -8  -2  451.69   35.12
   4  -8  -2  416.12   32.37
   4  -8  -2  504.21   27.52
  -4  -8   2  508.31   33.83
  -4  -8   2  464.84   31.63
   4  -8  -2  404.65   31.79
  -4   8   2  480.37   31.43
   4   8  -2  461.65   26.24
   4   8  -2  504.14   34.73
  -4   8   2  423.33   38.02
   4   8  -2  445.78   32.52
  -4   8   2  465.13   28.51
   4   8  -2  499.42   30.07
  -3  -8   2   45.17    9.91
   3  -8  -2   44.51   10.69
   3  -8  -2   53.67    9.90
  -3  -8   2   31.55    6.92
   3  -8  -2   25.48    4.12
  -3  -8   2   19.86    9.44
   3  -8  -2   24.77    7.71
  -3   8   2   41.42    5.54
   3   8  -2   47.99    8.68
   3   8  -2   37.40    6.53
   3   8  -2   32.91    4.26
  -3   8   2   42.51    8.67
   3   8  -2   27.69    8.96
  -3   8   2   39.31   12.34
  -2  -8   2   12.51    8.57
   2  -8  -2   -0.79    6.39
   2  -8  -2    7.87    4.57
  -2  -8   2    8.52    4.36
   2  -8  -2    2.76    7.30
   2  -8  -2    4.08    3.55
  -2  -8   2   12.25    4.32
  -2   8   2   11.30    4.13
  -2   8   2    4.72    6.22
   2   8  -2    5.77    4.16
   2   8  -2   13.58    5.33
   2   8  -2   14.65    7.18
  -2   8   2    9.99    9.76
   1  -8  -2  791.68   48.20
  -1  -8   2  834.90   48.74
   1  -8  -2  822.69   48.00
  -1  -8   2  867.29   52.15
   1   8  -2  842.97   49.76
   1   8  -2  881.01   49.97
  -1   8   2  758.23   49.59
  -1   8   2  853.13   49.24
  -1   8   2  790.62   47.52
  -1   8   2  862.43   53.98
   1   8  -2  852.82   48.44
   0  -8   2  978.53   56.26
   0  -8  -2  835.42   51.47
   0  -8  -2  955.01   53.39
   0  -8   2  972.94   53.93
   0   8  -2  895.82   54.47
   0   8   2  947.51   58.25
   0   8  -2  900.66   52.26
   0   8   2  904.21   53.65
   0   8  -2  951.58   53.20
   0   8   2  893.29   52.52
   0   8   2  834.46   53.81
  -1  -8  -2 1490.44   80.13
  -1  -8  -2 1370.21   80.19
  -1  -8  -2 1368.03   76.88
   1  -8   2 1478.46   80.69
  -1   8  -2 1343.03   77.73
   1   8   2 1352.04   79.19
   1   8   2 1348.77   79.23
   1   8   2 1372.79   80.17
   1   8   2 1189.32   79.53
  -1   8  -2 1461.62   79.36
  -1   8  -2 1526.81   82.08
   1   8   2 1581.37   84.86
   2  -8   2  632.87   41.01
   2  -8   2  675.46   41.84
  -2  -8  -2  686.13   41.06
  -2  -8  -2  681.42   41.82
   2   8   2  660.93   39.81
  -2   8  -2  685.50   42.42
   2   8   2  663.58   40.50
   2   8   2  600.45   37.06
  -2   8  -2  619.48   43.21
  -2   8  -2  672.63   36.65
   2   8   2  651.30   41.37
  -2   8  -2  666.48   40.14
  -3  -8  -2  166.56   18.24
   3  -8   2  212.12   15.95
  -3  -8  -2  227.80   18.50
   3  -8   2  187.80   18.65
  -3   8  -2  165.56   21.50
   3   8   2  199.99   19.72
  -3   8  -2  162.08   17.50
   3   8   2  160.09   15.89
   3   8   2  189.50   16.26
  -3   8  -2  199.44   17.38
  -3   8  -2  205.18   19.96
   3   8   2  171.01   17.64
   3   8   2  196.89   12.09
  -4  -8  -2  205.95   21.68
  -4  -8  -2  209.56   19.13
  -4  -8  -2  194.74   20.71
   4  -8   2  222.85   21.35
   4  -8   2  248.82   17.55
   4  -8   2  246.62   18.33
   4   8   2  226.17   21.39
  -4   8  -2  202.19   19.11
  -4   8  -2  234.62   26.90
   4   8   2  228.04   13.85
   4   8   2  187.50   17.65
   4   8   2  216.92   21.00
  -4   8  -2  229.76   20.76
   5  -8   2   66.98    8.40
   5  -8   2   61.92   10.45
  -5  -8  -2   71.86   14.34
  -5  -8  -2   77.29   14.94
   5  -8   2   67.24   13.49
   5  -8   2   68.77   11.02
  -5  -8  -2   73.68   12.38
   5   8   2   76.84   13.96
   5   8   2   68.99   10.37
  -5   8  -2   80.53   17.74
  -5   8  -2   93.74   12.25
   5   8   2   80.35   14.42
   5   8   2   74.20    7.41
  -5   8  -2   59.52   12.73
   6  -8   2  223.98   24.88
  -6  -8  -2  217.90   22.85
  -6  -8  -2  172.53   24.82
  -6  -8  -2  171.54   24.76
   6  -8   2  199.91   14.54
   6  -8   2  213.81   21.54
   6  -8   2  208.50   20.91
   6   8   2  207.05   24.63
   6   8   2  184.38   18.36
  -6   8  -2  169.93   18.05
  -6   8  -2  216.39   27.75
   6   8   2  158.41   20.92
  -6   8  -2  210.87   24.61
  -7  -8  -2  272.62   28.70
   7  -8   2  306.98   27.01
   7  -8   2  283.61   16.67
   7  -8   2  314.20   24.57
   7  -8   2  288.70   29.05
  -7  -8  -2  219.57   29.93
   7   8   2  240.53   16.91
  -7   8  -2  287.78   37.80
  -7   8  -2  261.72   23.45
   7   8   2  278.71   22.72
   7   8   2  202.60   20.80
   7   8   2  308.82   31.61
  -8  -8  -2   88.13   21.68
   8  -8   2  137.71   21.83
   8  -8   2  106.61   16.86
   8  -8   2  108.84   17.24
  -8  -8  -2   88.14   20.84
   8   8   2  102.41   17.04
   8   8   2  106.99    9.58
   8   8   2   69.73   20.72
   8   8   2   98.66   12.26
  -8   8  -2  103.04   14.57
  -9  -8  -2   99.90   26.20
  -9  -8  -2  129.76   18.94
   9  -8   2  161.08   20.16
   9  -8   2  165.68   22.33
   9  -8   2  243.67   30.88
  -9   8  -2  158.27   18.66
   9   8   2  128.39   19.92
   9   8   2  126.97   14.44
   9   8   2  135.49   10.87
   9   8   2  155.05   28.13
   9   8   2  134.38   18.72
  10  -8   2  140.55   29.05
 -10  -8  -2  106.52   29.14
 -10  -8  -2  143.37   20.37
  10  -8   2  131.73   20.66
  10  -8   2  150.23   23.05
  10   8   2  164.03   24.03
 -10   8  -2  136.99   17.68
  10   8   2  143.84   19.15
  10   8   2  147.59   35.18
  11  -8   2  121.57   20.78
  11  -8   2  111.39   30.78
  11  -8   2   97.57   23.40
 -11  -8  -2   90.79   16.28
  11   8   2   67.89   37.81
  11   8   2   64.72   18.00
  11   8   2   61.51   21.25
  12  -8   2   38.06   26.08
  12  -8   2   12.71   22.12
  12  -8   2   29.91   18.70
  12   8   2   59.13   42.00
  12   8   2   28.57   20.13
  13  -8   2   43.16   31.55
  13  -8   2  -21.64   21.07
  13   8   2   -5.54   25.00
  13   8   2   46.51   50.31
  14  -8   2  -45.56   35.85
  14  -8   2  -13.72   25.54
  14   8   2  -74.76   62.53
  14   8   2   28.76   31.18
  15  -8   2   14.55   41.29
  15  -8   2  -14.26   32.70
  15   8   2  -53.59   73.43
  15   8   2  -29.35   37.64
  16  -9  -2  102.09   31.05
  16  -9  -2  197.99   49.54
  16  -9  -2   38.74   60.84
  16   9  -2   12.65   32.88
  16   9  -2  132.70   68.84
  15  -9  -2   48.67   29.51
  15  -9  -2   18.39   36.32
  15  -9  -2   25.50   48.25
  15   9  -2  100.14   67.12
  15   9  -2   57.47   35.75
  14  -9  -2   21.94   24.38
  14  -9  -2   80.47   33.11
  14  -9  -2   21.33   34.41
  14   9  -2   42.22   43.36
  14   9  -2  -10.03   21.88
  13  -9  -2   32.33   37.87
  13  -9  -2   13.54   28.82
 -13  -9   2   -4.97   15.29
  13   9  -2   19.93   14.83
  13   9  -2   28.79   39.87
  13   9  -2   14.53   19.28
  12  -9  -2   50.06   27.38
  12  -9  -2   23.63   23.71
 -12  -9   2  111.80   16.39
  12  -9  -2   62.41   16.56
  12   9  -2   56.92   14.27
  12   9  -2   75.48   24.53
  12   9  -2   90.84   40.28
 -11  -9   2  260.83   25.57
  11  -9  -2  203.14   27.36
  11  -9  -2  244.84   34.40
  11  -9  -2  246.99   15.77
  11  -9  -2  228.30   31.95
 -11  -9   2  245.92   31.90
  11  -9  -2  247.66   24.98
  11   9  -2  243.59   39.52
  11   9  -2  318.11   31.37
  11   9  -2  222.34   21.39
  10  -9  -2  728.78   57.28
  10  -9  -2  898.19   47.48
  10  -9  -2  766.80   62.06
 -10  -9   2  839.06   52.84
 -10  -9   2  838.98   54.22
  10  -9  -2  849.93   53.23
  10  -9  -2  940.77   67.25
  10  -9  -2  811.16   48.67
  10   9  -2  925.05   68.59
  10   9  -2  867.03   51.47
   9  -9  -2  681.93   50.58
   9  -9  -2  788.16   42.66
   9  -9  -2  690.87   44.69
   9  -9  -2  759.37   59.04
   9  -9  -2  742.57   44.55
  -9  -9   2  767.68   49.54
   9  -9  -2  758.32   47.46
   9  -9  -2  656.08   54.69
  -9  -9   2  794.90   46.56
  -9   9   2  808.13   50.08
   9   9  -2  814.39   60.00
   9   9  -2  823.30   46.61
  -9   9   2  685.79   51.82
  -8  -9   2  649.20   38.03
   8  -9  -2  643.37   50.57
  -8  -9   2  642.43   43.22
   8  -9  -2  535.93   42.94
   8  -9  -2  650.38   35.69
   8  -9  -2  540.77   47.14
   8  -9  -2  623.96   40.45
   8   9  -2  694.54   50.00
  -8   9   2  561.46   44.36
  -8   9   2  651.99   42.49
   7  -9  -2  288.38   28.19
  -7  -9   2  268.89   29.54
   7  -9  -2  298.34   34.39
  -7  -9   2  308.37   25.14
   7  -9  -2  290.02   17.96
   7  -9  -2  301.21   30.07
   7   9  -2  316.74   30.53
  -7   9   2  339.70   25.67
   7   9  -2  265.24   30.24
  -7   9   2  220.35   34.14
  -7   9   2  267.86   23.88
   6  -9  -2   66.16   14.66
  -6  -9   2   73.40   13.69
   6  -9  -2   71.92    7.13
   6  -9  -2   35.80   12.94
   6  -9  -2   46.21   15.11
  -6  -9   2   75.84   12.96
   6   9  -2   83.63   16.81
   6   9  -2   73.58   14.98
  -6   9   2   63.77   20.97
  -6   9   2   74.77   12.83
  -6   9   2   84.62   11.82
   5  -9  -2  220.58   27.59
   5  -9  -2  223.73   14.68
  -5  -9   2  245.78   22.12
   5  -9  -2  174.85   20.41
  -5  -9   2  214.23   20.77
   5  -9  -2  213.73   22.47
   5   9  -2  228.42   13.90
   5   9  -2  236.26   22.29
   5   9  -2  213.06   24.30
  -5   9   2  216.29   30.92
  -5   9   2  221.12   20.37
   5   9  -2  217.81   17.66
  -5   9   2  226.62   17.29
   4  -9  -2 2039.47  129.61
   4  -9  -2 2432.07  125.63
   4  -9  -2 2078.20  130.25
  -4  -9   2 2177.56  132.68
  -4  -9   2 2370.27  128.62
   4  -9  -2 2297.37  133.00
  -4  -9   2 2408.80  131.66
   4   9  -2 2274.66  130.23
   4   9  -2 2266.69  124.36
  -4   9   2 2318.74  126.45
  -4   9   2 2072.89  134.16
  -4   9   2 2470.26  129.58
   4   9  -2 2363.03  131.52
   4   9  -2 2490.65  127.66
  -3  -9   2  654.18   40.96
  -3  -9   2  746.93   45.92
   3  -9  -2  674.85   39.24
   3  -9  -2  587.20   42.78
  -3  -9   2  597.51   46.31
   3  -9  -2  787.74   47.98
   3  -9  -2  694.12   43.18
  -3   9   2  711.96   39.75
  -3   9   2  664.79   48.68
  -3   9   2  664.58   42.70
   3   9  -2  694.23   41.13
   3   9  -2  710.46   42.83
   3   9  -2  612.76   37.95
   3   9  -2  696.78   44.73
  -2  -9   2  834.51   51.57
   2  -9  -2  894.86   51.46
  -2  -9   2  982.53   57.54
  -2  -9   2  929.58   52.47
   2  -9  -2  979.56   57.82
  -2  -9   2  802.97   55.50
  -2   9   2  829.85   53.84
  -2   9   2  939.64   51.16
  -2   9   2  899.67   59.16
   2   9  -2  879.14   52.82
   2   9  -2  930.14   54.77
   2   9  -2  851.08   52.83
   1  -9  -2 1536.13   91.07
   1  -9  -2 1784.82   91.49
  -1  -9   2 1681.66   91.81
  -1  -9   2 1738.48   95.84
  -1   9   2 1619.49   90.57
  -1   9   2 1500.83   92.60
  -1   9   2 1541.23   96.62
   1   9  -2 1625.68   92.69
   1   9  -2 1729.82   92.66
   1   9  -2 1593.95   91.20
  -1   9   2 1524.48   91.85
   0  -9   2 1342.68   79.04
   0  -9  -2 1430.04   79.14
   0  -9  -2 1354.85   77.08
   0  -9   2 1450.28   82.44
   0   9   2 1518.78   84.72
   0   9   2 1329.99   79.20
   0   9   2 1255.02   79.54
   0   9   2 1387.63   78.15
   0   9  -2 1381.75   78.31
   0   9  -2 1400.74   80.48
   0   9  -2 1390.11   77.96
  -1  -9  -2  201.71   17.25
   1  -9   2  229.61   19.91
  -1  -9  -2  182.41   12.93
  -1  -9  -2  181.10   17.05
   1  -9   2  191.79   17.20
  -1   9  -2  216.92   20.60
  -1   9  -2  225.31   16.81
  -1   9  -2  266.04   21.94
   1   9   2  216.71   26.14
   1   9   2  200.59   16.95
   1   9   2  201.21   16.41
   1   9   2  164.54   17.16
   1   9   2  174.04   15.72
  -1   9  -2  188.21   13.97
   2  -9   2  137.81   15.39
  -2  -9  -2  151.83   16.12
  -2  -9  -2  122.54   15.15
   2  -9   2  149.82   16.11
   2   9   2  134.28   13.12
   2   9   2  115.89   10.93
  -2   9  -2  118.65   16.55
   2   9   2  111.97   14.67
   2   9   2  136.93   14.75
  -2   9  -2  141.65   14.49
  -2   9  -2  147.87   19.76
   2   9   2  155.44   14.90
  -2   9  -2  155.97    9.76
  -3  -9  -2  713.20   45.65
   3  -9   2  752.44   45.00
  -3  -9  -2  847.18   48.27
   3  -9   2  694.26   46.24
   3   9   2  730.48   40.72
   3   9   2  767.92   44.13
   3   9   2  794.74   45.89
  -3   9  -2  659.48   45.75
   3   9   2  659.78   44.90
  -3   9  -2  689.47   44.60
  -3   9  -2  632.65   48.23
   3   9   2  750.86   46.63
  -3   9  -2  669.96   47.84
  -4  -9  -2  480.62   33.65
  -4  -9  -2  433.01   33.09
   4  -9   2  401.43   31.46
  -4   9  -2  392.09   30.18
  -4   9  -2  379.91   36.89
  -4   9  -2  394.27   29.88
   4   9   2  382.61   31.23
   4   9   2  375.05   29.38
   4   9   2  403.32   27.39
   4   9   2  468.09   31.25
   4   9   2  434.42   24.36
  -5  -9  -2 1041.79   64.70
   5  -9   2 1030.90   59.19
   5  -9   2 1056.84   57.52
   5  -9   2  989.45   62.75
  -5  -9  -2  929.77   59.22
  -5  -9  -2  876.86   61.61
  -5   9  -2  944.52   60.38
   5   9   2 1027.27   63.80
   5   9   2 1053.39   54.76
   5   9   2 1039.90   62.16
   5   9   2  868.90   59.22
  -5   9  -2  877.17   65.31
  -5   9  -2 1010.31   60.57
   5   9   2  970.36   58.12
   6  -9   2 1169.68   69.26
  -6  -9  -2 1136.62   74.45
   6  -9   2 1202.71   65.56
   6  -9   2 1163.48   73.21
  -6  -9  -2 1070.99   69.07
  -6   9  -2 1111.24   71.17
   6   9   2 1122.91   67.58
   6   9   2 1230.40   74.72
   6   9   2 1169.40   64.12
  -6   9  -2 1088.84   79.51
  -6   9  -2 1165.39   69.18
   7  -9   2   58.30    7.22
   7  -9   2   59.58   12.69
   7  -9   2   72.63   14.37
  -7  -9  -2   89.39   18.14
   7  -9   2   59.73   16.17
  -7  -9  -2   75.82   17.05
   7   9   2   22.32   11.62
   7   9   2  121.58   15.03
  -7   9  -2   75.84   12.62
   7   9   2   87.94   17.59
  -7   9  -2   56.15   30.06
   8  -9   2   48.93   14.66
  -8  -9  -2   12.92   16.92
   8  -9   2   27.43   16.83
  -8  -9  -2   13.70   19.48
   8  -9   2   31.78   11.28
   8   9   2   14.60   11.25
   8   9   2   42.64   13.73
   8   9   2   30.12   11.53
   8   9   2   30.54    5.57
  -8   9  -2    7.02   12.66
   8   9   2   25.14   19.59
   9  -9   2  -12.47   15.14
   9  -9   2   12.40   21.82
   9  -9   2   32.91   12.90
  -9  -9  -2   22.87   14.80
  -9  -9  -2   -1.05   17.51
   9   9   2   11.46   23.83
   9   9   2   11.84    5.63
  -9   9  -2    9.23   13.73
   9   9   2    3.76   13.07
   9   9   2   25.27   10.36
  10  -9   2  195.20   28.82
 -10  -9  -2  208.86   22.80
 -10  -9  -2  135.30   28.97
  10  -9   2  201.86   26.68
  10  -9   2  176.25   25.62
  10   9   2  159.08   33.87
  10   9   2  203.28   26.54
  10   9   2  209.24   27.28
  11  -9   2  184.07   24.81
  11  -9   2  213.04   26.49
 -11  -9  -2  226.35   24.41
  11  -9   2  201.10   31.67
  11   9   2  219.22   38.57
  11   9   2  153.41   25.51
  12  -9   2  184.87   35.63
  12  -9   2  262.23   30.74
  12   9   2  224.69   31.62
  12   9   2  208.88   50.23
  13  -9   2  144.11   46.08
  13  -9   2  229.50   35.15
  13   9   2  242.35   35.64
  13   9   2   90.49   56.31
  14  -9   2   97.35   40.73
  14  -9   2   69.81   33.64
  14   9   2   74.29   67.15
  14   9   2   89.01   34.13
  15  -9   2  -40.66   31.86
  15  -9   2   91.94   47.33
  15   9   2  -34.12   36.92
  15   9   2  -95.57   80.57
  16 -10  -2   37.20   61.08
  16 -10  -2   37.34   59.23
  16 -10  -2   50.05   30.46
  16  10  -2  150.64   71.26
  16  10  -2   77.06   34.61
  15 -10  -2  108.11   52.73
  15 -10  -2  157.45   33.60
  15 -10  -2  150.32   50.88
  15  10  -2  143.08   72.87
  15  10  -2  154.50   32.99
  14 -10  -2  207.45   48.45
  14 -10  -2  228.44   29.70
  14 -10  -2  279.08   49.13
  14  10  -2  290.88   57.08
  14  10  -2  352.72   44.21
  13 -10  -2  257.98   39.90
  13 -10  -2  191.39   36.04
 -13 -10   2  182.47   22.92
  13 -10  -2  171.25   25.87
  13  10  -2  165.77   21.27
  13  10  -2  144.13   46.08
  13  10  -2  201.47   29.35
 -12 -10   2   76.46   17.81
  12 -10  -2   47.39   18.60
  12 -10  -2   73.67   26.45
  12 -10  -2   56.27   34.26
  12  10  -2   66.11   13.33
  12  10  -2   33.84   18.91
  12  10  -2  111.99   38.03
  11 -10  -2   37.15   13.47
 -11 -10   2   42.33   16.18
  11 -10  -2   42.01   21.56
  11 -10  -2   67.54   25.94
 -11 -10   2   47.38   15.13
  11  10  -2   78.97   13.04
  11  10  -2   25.49   28.39
  10 -10  -2   27.15   18.32
 -10 -10   2   32.32   13.12
  10 -10  -2   10.11   21.16
 -10 -10   2    7.38   11.80
  10 -10  -2   23.55   14.70
  10 -10  -2    5.42    4.55
  10 -10  -2   30.62   11.57
  10  10  -2    2.72    8.61
  10  10  -2    6.78   22.11
   9 -10  -2  141.16   20.35
   9 -10  -2  154.88   16.93
  -9 -10   2  154.08   19.34
   9 -10  -2  148.37   17.28
   9 -10  -2  155.12   29.78
   9 -10  -2  146.48   24.87
   9 -10  -2  142.39   10.40
   9 -10  -2  129.23   13.84
   9  10  -2  142.05   14.95
   9  10  -2  167.34   27.35
  -9  10   2  146.41   21.57
   8 -10  -2  701.83   52.24
   8 -10  -2  551.76   44.69
   8 -10  -2  663.62   36.19
  -8 -10   2  614.06   43.50
   8 -10  -2  624.01   48.81
  -8  10   2  640.65   45.72
   8  10  -2  668.42   51.00
  -8  10   2  613.58   44.05
   7 -10  -2 1021.17   67.05
   7 -10  -2 1040.12   56.18
   7 -10  -2  892.60   64.51
   7 -10  -2 1040.35   68.45
  -7 -10   2 1012.35   63.31
  -7 -10   2  965.61   66.64
   7  10  -2 1027.75   69.15
   7  10  -2 1021.21   60.97
  -7  10   2 1015.43   62.42
  -7  10   2 1017.94   61.17
   6 -10  -2 1086.05   76.51
  -6 -10   2 1275.45   76.88
   6 -10  -2 1326.18   83.05
   6 -10  -2 1287.50   79.02
   6 -10  -2 1268.91   70.36
  -6 -10   2 1289.42   77.42
   6  10  -2 1344.00   73.84
   6  10  -2 1352.95   79.70
  -6  10   2 1318.32   74.15
  -6  10   2 1221.84   86.23
  -6  10   2 1274.89   75.71
   6  10  -2 1168.94   78.56
  -5 -10   2  880.70   62.93
   5 -10  -2  982.73   63.13
  -5 -10   2  961.89   58.59
  -5 -10   2  995.20   61.04
   5 -10  -2  964.11   53.87
   5 -10  -2  911.93   60.49
   5 -10  -2  854.45   59.86
   5  10  -2  958.66   52.84
  -5  10   2  945.98   58.80
   5  10  -2  907.36   61.17
  -5  10   2 1023.55   56.25
   5  10  -2 1017.28   57.11
   5  10  -2  979.24   60.96
  -5  10   2  927.01   67.90
   4 -10  -2 1092.50   64.46
  -4 -10   2 1265.77   71.81
   4 -10  -2 1149.63   70.09
  -4 -10   2 1204.60   68.03
  -4 -10   2 1008.61   71.97
   4 -10  -2 1247.29   73.34
   4 -10  -2  952.08   68.71
   4  10  -2 1226.06   66.99
  -4  10   2 1149.92   76.36
  -4  10   2 1108.81   68.57
   4  10  -2 1145.28   63.45
  -4  10   2 1202.24   66.08
   4  10  -2 1149.93   70.97
   4  10  -2 1199.83   69.99
  -3 -10   2  253.99   26.57
   3 -10  -2  346.65   25.90
   3 -10  -2  270.73   20.02
   3 -10  -2  372.83   30.31
  -3 -10   2  285.84   22.24
  -3 -10   2  325.88   27.40
   3  10  -2  313.98   25.01
   3  10  -2  302.86   22.68
   3  10  -2  291.25   25.96
  -3  10   2  317.36   32.47
  -3  10   2  318.11   24.80
  -3  10   2  342.55   21.18
  -2 -10   2   13.36   10.36
   2 -10  -2    5.73    4.95
  -2 -10   2    1.07    8.43
   2 -10  -2    3.74    7.08
  -2 -10   2    5.94    5.94
  -2 -10   2    1.40    4.86
   2  10  -2    0.09    5.67
   2  10  -2    5.16    7.36
   2  10  -2   12.10    7.01
  -2  10   2    3.29    5.95
  -2  10   2    0.70    7.75
  -2  10   2    8.22   13.94
[truncated: 1,769,146 more chars]
