# Supplementary material for: Crystal structure of di-μ-acetato-κ4O:O′-bis{(acetato-κ2O,O′)tetra­aqua­[1-(pyridin-2-yl­methylidene-κN)-2-(pyridin-2-yl-κN)hydrazine-κN1]lanthanum(III)} dinitrate hemihydrate
Source: Acta Crystallogr E Crystallogr Commun. 2025 Jan 1;81(Pt 1):85–9. doi: 10.1107/S2056989024012349 (PMC11701776; doi:10.1107/S2056989024012349)
Supplement: Supplementary file 2 [file e-81-00085-Isup2.hkl]

data_I                                                                          
_shelx_title ' it4 in P 21/c'                                                   
_shelx_refln_list_code          4                                               
_shelx_F_calc_maximum      277.65                                               
_exptl_crystal_F_000      1106.00                                               
_reflns_d_resolution_high  0.5984                                               
                                                                                
loop_                                                                           
 _space_group_symop_operation_xyz                                               
 'x, y, z'                                                                      
 '-x, y+1/2, -z+1/2'                                                            
 '-x, -y, -z'                                                                   
 'x, -y-1/2, z-1/2'                                                             
                                                                                
_cell_length_a    11.1170                                                       
_cell_length_b    17.8366                                                       
_cell_length_c    11.8094                                                       
_cell_angle_alpha  90.000                                                       
_cell_angle_beta  114.213                                                       
_cell_angle_gamma  90.000                                                       
                                                                                
_shelx_F_squared_multiplier     1.000                                           
                                                                                
loop_                                                                           
 _refln_index_h                                                                 
 _refln_index_k                                                                 
 _refln_index_l                                                                 
 _refln_F_squared_calc                                                          
 _refln_F_squared_meas                                                          
 _refln_F_squared_sigma                                                         
 _refln_observed_status                                                         
   2   0   0       3594.08       3836.82        72.48 o                         
   3   0   0      27728.05      27290.21       522.33 o                         
   4   0   0         30.89         67.01         8.73 o                         
   5   0   0       3546.12       3629.11        85.89 o                         
   6   0   0       9711.08       9640.00       226.39 o                         
   7   0   0      18747.73      18650.73       482.60 o                         
   8   0   0       7644.36       7750.56       193.96 o                         
   9   0   0       2028.98       1878.08        78.16 o                         
  10   0   0       3777.94       3718.28       199.86 o                         
  11   0   0        250.03        232.69       100.87 o                         
  12   0   0        400.91        391.93        55.29 o                         
  13   0   0       1655.73       1625.71       143.09 o                         
  14   0   0       2257.80       2236.93       171.79 o                         
  15   0   0       1886.96       2044.77       186.00 o                         
  16   0   0       1195.42       1367.26       199.40 o                         
   2   1   0        698.32        598.24        12.57 o                         
   3   1   0       1296.44       1238.91        23.63 o                         
   4   1   0       2892.72       2826.74        46.03 o                         
   5   1   0        671.87        704.38        19.50 o                         
   6   1   0       5780.05       5981.31        95.88 o                         
   7   1   0        306.15        343.35        18.58 o                         
   8   1   0         14.71         24.74        15.51 o                         
   9   1   0        210.26        162.42        23.51 o                         
  10   1   0       1060.83       1013.79        48.12 o                         
  11   1   0         25.45         16.87        30.93 o                         
  12   1   0         65.66         73.06        48.00 o                         
  13   1   0        183.34        219.86        70.49 o                         
  14   1   0          5.96        -82.94        82.94 o                         
  15   1   0          0.00        -92.60        92.60 o                         
  16   1   0          2.82          0.27       124.52 o                         
   1   2   0      36598.81      36664.88       568.22 o                         
   2   2   0      14328.79      14538.93       229.18 o                         
   3   2   0        343.81        399.82        12.99 o                         
   4   2   0         23.21         33.15         8.95 o                         
   5   2   0      13460.92      14061.75       202.70 o                         
   6   2   0      20798.33      21301.57       304.29 o                         
   7   2   0       5481.85       5489.12        91.08 o                         
   8   2   0       5014.58       5019.66        90.56 o                         
   9   2   0       4433.96       4510.28        96.14 o                         
  10   2   0       3165.02       2977.72        80.17 o                         
  11   2   0         33.89         83.10        32.36 o                         
  12   2   0        838.58        664.43        55.14 o                         
  13   2   0        905.80        978.73        85.56 o                         
  14   2   0       1388.65       1374.69       100.38 o                         
  15   2   0       1516.02       1822.24       150.85 o                         
  16   2   0        734.44        651.31       129.50 o                         
   1   3   0        287.18        254.83         7.85 o                         
   2   3   0      19544.07      19070.45       287.80 o                         
   3   3   0       2396.15       2266.59        40.36 o                         
   4   3   0      20299.02      21335.51       312.62 o                         
   5   3   0      13081.99      13316.88       199.73 o                         
   6   3   0       3177.96       3194.55        55.69 o                         
   7   3   0        242.94        273.32        15.77 o                         
   8   3   0          3.42          8.39        14.07 o                         
   9   3   0       1687.94       1760.53        55.06 o                         
  10   3   0       1980.94       1931.43        56.03 o                         
  11   3   0       2662.11       2649.57        91.08 o                         
  12   3   0       2620.10       2627.78       127.11 o                         
  13   3   0        385.86        504.92        76.32 o                         
  14   3   0        246.95        212.42       103.44 o                         
  15   3   0          0.25         57.97        94.50 o                         
  16   3   0        130.54         93.90       124.38 o                         
   0   4   0      20253.00      20314.14       492.75 o                         
   1   4   0        348.62        323.76        10.77 o                         
   2   4   0      13474.53      14126.39       215.31 o                         
   3   4   0       3676.32       3710.81        62.76 o                         
   4   4   0       2582.55       2478.29        45.62 o                         
   5   4   0       5333.71       5230.77        84.58 o                         
   6   4   0       2732.35       2596.34        52.58 o                         
   7   4   0       5051.96       5029.24        83.43 o                         
   8   4   0       2250.00       2249.71        52.28 o                         
   9   4   0       1818.38       1829.99        55.13 o                         
  10   4   0        541.91        572.64        29.19 o                         
  11   4   0          0.63         33.67        29.74 o                         
  12   4   0        318.48        264.09        76.70 o                         
  13   4   0        215.65        215.06        68.32 o                         
  14   4   0        233.35        120.25        90.36 o                         
  15   4   0        365.47        238.84       105.56 o                         
  16   4   0        368.79        366.29       152.80 o                         
   1   5   0      25981.36      25963.28       405.94 o                         
   2   5   0      40514.07      41048.07       640.82 o                         
   3   5   0      22550.19      22258.69       351.18 o                         
   4   5   0      28939.33      28529.51       416.55 o                         
   5   5   0      12144.60      12812.26       186.87 o                         
   6   5   0       3661.62       3642.46        63.42 o                         
   7   5   0        504.86        502.46        21.27 o                         
   8   5   0        153.68        178.69        20.83 o                         
   9   5   0       2146.79       2182.81        53.82 o                         
  10   5   0       5304.40       5220.19       111.06 o                         
  11   5   0       5090.30       5171.56       117.20 o                         
  12   5   0       3862.43       4099.08       166.48 o                         
  13   5   0       1471.33       1579.33       108.50 o                         
  14   5   0        243.96        175.22        96.14 o                         
  15   5   0          2.85        -14.11       118.70 o                         
  16   5   0        147.27        196.38       141.02 o                         
   0   6   0          4.92         19.25        10.88 o                         
   1   6   0       1192.01       1143.55        25.22 o                         
   2   6   0       6834.38       7527.69       118.83 o                         
   3   6   0       1433.39       1535.03        31.91 o                         
   4   6   0        790.49        730.16        24.12 o                         
   5   6   0         76.57         92.63        10.17 o                         
   6   6   0        763.71        745.02        32.71 o                         
   7   6   0         11.08         24.99        12.62 o                         
   8   6   0       2015.63       2035.45        51.57 o                         
   9   6   0        148.84        184.84        27.06 o                         
  10   6   0          8.55         -1.95        22.59 o                         
  11   6   0        141.55        124.69        26.27 o                         
  12   6   0          0.46          8.05        75.44 o                         
  13   6   0         21.92         23.36        78.17 o                         
  14   6   0          3.05        139.65        99.06 o                         
  15   6   0          1.47        -68.94       103.22 o                         
  16   6   0          1.57        241.36       157.97 o                         
   1   7   0       8861.50       9016.39       153.76 o                         
   2   7   0      25475.60      26620.78       430.63 o                         
   3   7   0      34365.47      36322.14       570.48 o                         
   4   7   0      24945.09      25206.91       401.59 o                         
   5   7   0      24436.42      24688.89       379.53 o                         
   6   7   0       3444.15       3410.77        66.81 o                         
   7   7   0        282.18        277.83        18.57 o                         
   8   7   0        208.87        209.47        27.32 o                         
   9   7   0       2344.71       2423.77        70.98 o                         
  10   7   0       4540.21       4651.30       112.13 o                         
  11   7   0       4805.61       4740.61       123.07 o                         
  12   7   0       3103.20       3243.44       123.73 o                         
  13   7   0       1051.08       1097.30        96.82 o                         
  14   7   0        135.33        237.72        89.68 o                         
  15   7   0         22.60        108.83       145.12 o                         
  16   7   0        351.81        495.15       166.27 o                         
   0   8   0       1447.85       1475.93        60.47 o                         
   1   8   0       1636.30       1543.53        47.22 o                         
   2   8   0       5439.08       5747.80        98.13 o                         
   3   8   0       2504.37       2547.36        51.36 o                         
   4   8   0        203.18        262.59        15.42 o                         
   5   8   0        656.67        647.56        25.67 o                         
   6   8   0       2051.22       2244.59        51.50 o                         
   7   8   0       3892.76       3808.09        76.85 o                         
   8   8   0       5034.72       4906.98       106.21 o                         
   9   8   0       2357.82       2293.95        68.56 o                         
  10   8   0        714.52        736.95        44.69 o                         
  11   8   0         21.31         -3.79        35.32 o                         
  12   8   0        108.12         29.83        44.75 o                         
  13   8   0        132.52        165.61        84.47 o                         
  14   8   0        317.50        359.62        92.88 o                         
  15   8   0        300.26        406.45       149.80 o                         
  16   8   0        130.30         18.42       337.59 o                         
   1   9   0       7305.41       7407.59       124.66 o                         
   2   9   0       2564.46       2420.75        48.55 o                         
   3   9   0       3556.70       3564.97        70.97 o                         
   4   9   0       5423.90       5310.72        96.01 o                         
   5   9   0       7633.55       7604.29       133.79 o                         
   6   9   0       2259.79       2302.04        51.30 o                         
   7   9   0        602.98        606.64        36.03 o                         
   8   9   0       1713.56       1578.17        50.72 o                         
   9   9   0       3307.66       3286.33        89.89 o                         
  10   9   0       2416.80       2436.07        80.23 o                         
  11   9   0       2730.89       2707.83        98.77 o                         
  12   9   0       1040.13       1231.34        80.44 o                         
  13   9   0        443.05        310.02       100.65 o                         
  14   9   0         25.50        -42.59       103.50 o                         
  15   9   0         62.36       -169.19       169.19 o                         
  16   9   0        120.42        -99.01       194.83 o                         
   0  10   0      19324.21      20443.92       719.08 o                         
   1  10   0      13841.84      13726.89       233.75 o                         
   2  10   0       1775.09       1889.73        42.10 o                         
   3  10   0        969.53        980.68        28.98 o                         
   4  10   0         54.96        111.26        15.56 o                         
   5  10   0        835.88        813.67        31.69 o                         
   6  10   0       2885.16       2997.09        71.74 o                         
   7  10   0       7603.22       7541.53       141.28 o                         
   8  10   0       6091.27       6170.58       136.49 o                         
   9  10   0       3522.16       3510.64        96.22 o                         
  10  10   0        788.26        845.75        50.40 o                         
  11  10   0         79.57         98.26        49.03 o                         
  12  10   0         83.12        113.08        48.57 o                         
  13  10   0        545.10        639.38        96.80 o                         
  14  10   0       1315.07       1439.38       135.90 o                         
  15  10   0        805.68        877.15       163.49 o                         
   1  11   0        747.09        753.61        28.09 o                         
   2  11   0         12.82          3.01        13.45 o                         
   3  11   0        430.76        410.73        20.29 o                         
   4  11   0        290.86        296.20        21.25 o                         
   5  11   0        296.09        288.03        24.08 o                         
   6  11   0         19.40         23.61        23.33 o                         
   7  11   0        310.07        301.81        31.36 o                         
   8  11   0        244.11        287.94        43.98 o                         
   9  11   0        337.48        355.01        48.61 o                         
  10  11   0        501.29        493.85        47.64 o                         
  11  11   0        813.45        798.80        61.48 o                         
  12  11   0        202.01        169.53        54.66 o                         
  13  11   0         11.63         77.31        95.98 o                         
  14  11   0          4.38        203.85       130.92 o                         
  15  11   0         21.76        307.03       224.54 o                         
   0  12   0      15458.92      15802.25       366.55 o                         
   1  12   0      15483.49      15791.31       258.97 o                         
   2  12   0       6896.96       6897.63       127.10 o                         
   3  12   0       3163.32       3119.57        64.96 o                         
   4  12   0        195.33        170.37        20.78 o                         
   5  12   0       4180.58       3992.39        90.91 o                         
   6  12   0       4133.76       4128.88        99.58 o                         
   7  12   0       6319.65       6225.03       147.73 o                         
   8  12   0       5980.80       6006.79       183.91 o                         
   9  12   0       3903.31       3827.59       138.08 o                         
  10  12   0        889.41       1020.01        71.51 o                         
  11  12   0         11.78          4.84        50.20 o                         
  12  12   0        600.66        432.39        89.57 o                         
  13  12   0       1096.39       1064.86       146.12 o                         
  14  12   0       1161.76       1417.55       193.59 o                         
  15  12   0       1253.96       1070.28       226.46 o                         
   1  13   0          2.32         10.64        15.86 o                         
   2  13   0       1045.16       1013.82        38.95 o                         
   3  13   0       1650.81       1549.82        44.38 o                         
   4  13   0       1053.77       1067.98        50.14 o                         
   5  13   0       1444.98       1365.52        56.83 o                         
   6  13   0         58.77         79.54        31.80 o                         
   7  13   0        193.53        223.76        34.54 o                         
   8  13   0         97.90        134.67        36.35 o                         
   9  13   0         40.87         33.87        50.46 o                         
  10  13   0        256.24        211.74        56.60 o                         
  11  13   0        190.91        148.47        61.93 o                         
  12  13   0        153.28         66.04        92.47 o                         
  13  13   0        108.39        170.79       206.39 o                         
  14  13   0         72.12        -29.52       171.24 o                         
  15  13   0         21.88       -245.44       245.44 o                         
   0  14   0       6819.14       6426.00       202.49 o                         
   1  14   0       5938.48       5691.76       100.87 o                         
   2  14   0       4225.77       4143.72        87.68 o                         
   3  14   0        930.47        807.79        33.83 o                         
   4  14   0        283.19        270.53        29.27 o                         
   5  14   0       2120.46       2089.49        84.26 o                         
   6  14   0       4717.86       4503.73       126.04 o                         
   7  14   0       6204.41       5820.59       150.92 o                         
   8  14   0       4959.33       5010.62       139.92 o                         
   9  14   0       3366.22       3470.82       149.60 o                         
  10  14   0        256.43        122.47        51.24 o                         
  11  14   0        295.64        304.96        89.12 o                         
  12  14   0        466.49        547.34       113.65 o                         
  13  14   0       1017.35       1109.59       243.82 o                         
  14  14   0       1083.22       1205.13       239.28 o                         
   1  15   0       2253.09       2032.19        55.07 o                         
   2  15   0       1630.63       1607.85        53.07 o                         
   3  15   0       3773.65       3680.81        84.63 o                         
   4  15   0       3576.60       3268.59        96.59 o                         
   5  15   0       1788.97       1693.96        79.03 o                         
   6  15   0        271.70        324.96        40.19 o                         
   7  15   0         49.21         75.49        40.49 o                         
   8  15   0         25.94          9.86        43.79 o                         
   9  15   0        472.13        604.49        69.86 o                         
  10  15   0       1529.48       1481.04       109.30 o                         
  11  15   0       1709.68       1554.79       141.29 o                         
  12  15   0        992.78       1020.93       132.92 o                         
  13  15   0        608.90        622.68       180.28 o                         
  14  15   0        266.50       -117.82       309.44 o                         
   0  16   0       2703.84       2809.47       111.33 o                         
   1  16   0       1417.84       1398.30        52.28 o                         
   2  16   0        530.44        511.24        33.41 o                         
   3  16   0        139.18        176.44        28.86 o                         
   4  16   0         32.92        104.15        31.66 o                         
   5  16   0        670.18        621.42        47.79 o                         
   6  16   0       2153.22       1965.54        83.13 o                         
   7  16   0       2355.39       2277.30        93.12 o                         
   8  16   0       1969.52       1748.73        90.10 o                         
   9  16   0        393.33        386.76        73.08 o                         
  10  16   0         22.97        -12.15        58.77 o                         
  11  16   0         38.51         59.64       119.27 o                         
  12  16   0        283.19        445.27       141.79 o                         
  13  16   0        687.26        663.02       209.22 o                         
  14  16   0        378.39        629.85       272.88 o                         
   1  17   0       2615.40       2557.56        74.64 o                         
   2  17   0       3887.65       3721.63       100.05 o                         
   3  17   0       4358.33       4191.86       165.31 o                         
   4  17   0       5362.53       5467.84       159.56 o                         
   5  17   0       2905.36       2891.37       113.72 o                         
   6  17   0        821.51        905.10        63.91 o                         
   7  17   0        231.09        259.95        73.18 o                         
   8  17   0         62.81         67.62        56.40 o                         
   9  17   0        897.35        883.91        93.14 o                         
  10  17   0       1406.40       1505.92       181.03 o                         
  11  17   0       1878.67       1743.22       254.73 o                         
  12  17   0       1155.52        990.85       148.88 o                         
  13  17   0        593.05        580.51       197.20 o                         
   0  18   0         28.09         29.16        42.22 o                         
   1  18   0          4.60          8.42        30.35 o                         
   2  18   0          0.30         44.80        34.23 o                         
   3  18   0          2.48         17.92        31.25 o                         
   4  18   0          5.24        -21.87        41.52 o                         
   5  18   0          0.91        -24.42        42.43 o                         
   6  18   0        203.26        235.65        52.41 o                         
   7  18   0        217.40        282.28        59.03 o                         
   8  18   0         17.86        -56.46        56.46 o                         
   9  18   0          0.99        -22.51       137.81 o                         
  10  18   0          0.50         52.42       147.60 o                         
  11  18   0         40.43         17.11       139.41 o                         
  12  18   0         22.58        185.13       147.09 o                         
  13  18   0         27.95       -157.73       207.07 o                         
   1  19   0       1908.86       1753.18        67.78 o                         
   2  19   0       3614.24       3601.25        97.75 o                         
   3  19   0       5119.02       4904.20       159.05 o                         
   4  19   0       6484.29       6340.34       208.79 o                         
   5  19   0       3530.39       3639.53       134.50 o                         
   6  19   0       1568.85       1618.22        91.75 o                         
   7  19   0        199.37         98.93        61.80 o                         
   8  19   0         69.12        -46.11        66.14 o                         
   9  19   0        693.05        681.26       112.11 o                         
  10  19   0       1463.03       1598.79       389.82 o                         
  11  19   0       1538.97       1647.80       350.76 o                         
  12  19   0        786.42        892.66       169.20 o                         
  13  19   0        551.43        732.08       289.71 o                         
   0  20   0       2436.46       2265.47       134.17 o                         
   1  20   0       1794.79       1809.71        97.45 o                         
   2  20   0        362.68        356.71        43.04 o                         
   3  20   0          8.36         30.27        39.98 o                         
   4  20   0         15.03         40.37        51.11 o                         
   5  20   0         55.29        143.63        50.45 o                         
   6  20   0        549.29        616.47        91.26 o                         
   7  20   0        664.90        697.25        76.57 o                         
   8  20   0        440.62        430.02       102.68 o                         
   9  20   0        251.25        178.83       153.61 o                         
  10  20   0        205.38        235.95       203.95 o                         
  11  20   0         60.75        173.20       191.33 o                         
  12  20   0          3.67        307.23       229.94 o                         
   1  21   0       1146.02       1206.66        65.37 o                         
   2  21   0       1389.88       1388.88        72.43 o                         
   3  21   0       2284.30       2175.34       100.42 o                         
   4  21   0       3490.26       3223.66       154.98 o                         
   5  21   0       1403.42       1282.13        81.65 o                         
   6  21   0        234.10        238.78        67.98 o                         
   7  21   0          2.14         63.36        69.40 o                         
   8  21   0        322.28        376.91       114.01 o                         
   9  21   0        874.00        526.97       133.76 o                         
  10  21   0       1200.43       1343.23       245.31 o                         
  11  21   0       1440.74       1920.76       346.29 o                         
  12  21   0        629.30        435.32       412.03 o                         
   0  22   0       2116.98       1934.00       135.58 o                         
   1  22   0       1777.44       1862.10       125.11 o                         
   2  22   0       1065.72       1112.33        83.52 o                         
   3  22   0         67.61        109.29        55.53 o                         
   4  22   0        270.14        348.24        60.92 o                         
   5  22   0       1273.74       1303.86        85.69 o                         
   6  22   0       1500.17       1459.18       113.44 o                         
   7  22   0       1318.48       1450.07       119.27 o                         
   8  22   0       1919.08       1878.52       188.56 o                         
   9  22   0       1470.24       1775.65       196.67 o                         
  10  22   0        384.22        556.88       241.81 o                         
  11  22   0         26.04        112.10       225.78 o                         
   1  23   0        144.84        187.67        55.69 o                         
   2  23   0        431.70        417.49        66.22 o                         
   3  23   0        508.99        574.16        67.44 o                         
   4  23   0        551.03        485.08        69.95 o                         
   5  23   0        376.49        423.95        81.22 o                         
   6  23   0         17.01        -46.10       121.64 o                         
   7  23   0         37.33         32.43       104.23 o                         
   8  23   0        199.15        143.78       112.73 o                         
   9  23   0        312.80        257.80       141.18 o                         
  10  23   0        338.95        148.27       207.97 o                         
   0  24   0       2365.66       2520.24       182.79 o                         
   1  24   0       2775.63       2785.44       131.74 o                         
   2  24   0       1664.98       1597.79        93.64 o                         
   3  24   0        131.90        118.36        77.58 o                         
   4  24   0         58.92        154.90        79.94 o                         
   5  24   0        782.92        970.50       117.94 o                         
   6  24   0       1520.75       1704.11       185.21 o                         
   7  24   0       1419.85       1343.57       176.46 o                         
   8  24   0       1453.38       1452.71       154.48 o                         
   9  24   0       1222.31       1080.62       183.84 o                         
  10  24   0        308.65        180.86       254.41 o                         
   1  25   0         10.32         -4.98        76.99 o                         
   2  25   0          0.78         70.01       122.12 o                         
   3  25   0         32.08         26.65        79.48 o                         
   4  25   0         18.18        222.57       105.40 o                         
   5  25   0          1.93       -104.62       104.62 o                         
   6  25   0         23.50       -126.88       131.83 o                         
   7  25   0          7.00        157.04       129.97 o                         
   8  25   0          6.31       -157.48       157.48 o                         
   9  25   0          0.41         -4.03       227.51 o                         
   0  26   0       3856.95       3572.93       248.41 o                         
   1  26   0       2822.32       3061.55       156.84 o                         
   2  26   0       1048.28       1128.73       106.93 o                         
   3  26   0        257.96         80.27       111.33 o                         
   4  26   0          0.57       -112.58       112.58 o                         
   5  26   0        293.78        231.34       129.60 o                         
   6  26   0        837.77        832.72       138.98 o                         
   7  26   0       1221.30       1158.09       155.41 o                         
   8  26   0        972.36        974.34       202.39 o                         
   1  27   0        188.19        344.40       100.07 o                         
   2  27   0        378.53        507.40       126.21 o                         
   3  27   0        802.52        835.52       131.74 o                         
   4  27   0        859.68        876.04       135.73 o                         
   5  27   0        597.11        632.32       142.08 o                         
   6  27   0        453.02        494.83       145.00 o                         
   7  27   0        144.81         22.64       186.78 o                         
   0  28   0        578.00        883.19       186.70 o                         
   1  28   0        668.56        909.31       136.50 o                         
   2  28   0        453.07        469.59       134.68 o                         
   3  28   0         57.80        129.00       139.13 o                         
   4  28   0         54.00        147.66       153.30 o                         
   5  28   0        334.62        234.28       145.00 o                         
   1  29   0        289.15        279.23       189.61 o                         
   2  29   0        647.44        547.06       150.33 o                         
   3  29   0       1321.95       1178.95       176.98 o                         
 -17   1   1        767.73        493.43       151.84 o                         
 -16   1   1        721.82        766.48       125.74 o                         
 -15   1   1        428.76        348.88        94.95 o                         
 -14   1   1         31.64         40.32        72.58 o                         
 -13   1   1        577.53        634.55        54.95 o                         
 -12   1   1       2341.75       2336.97       122.09 o                         
 -11   1   1       7339.67       7034.23       175.34 o                         
 -10   1   1       8055.05       7764.07       154.54 o                         
  -9   1   1       5999.61       5856.12       113.16 o                         
  -8   1   1       2792.77       2742.18        57.57 o                         
  -7   1   1        424.47        421.55        18.36 o                         
  -6   1   1       2458.39       2545.59        49.08 o                         
  -5   1   1      12965.28      13340.09       206.53 o                         
  -4   1   1      25780.13      24865.64       390.83 o                         
  -3   1   1      18305.71      17848.61       269.70 o                         
  -2   1   1      24378.41      24125.62       393.63 o                         
  -1   1   1      26019.46      24070.33       706.99 o                         
   0   1   1         34.08         40.83         5.64 o                         
   1   1   1          2.29         17.38         2.13 o                         
   2   1   1      12105.49      12373.58       164.02 o                         
   3   1   1       9131.32       9261.95       121.62 o                         
   4   1   1      30039.13      30494.43       481.10 o                         
   5   1   1      35570.12      36706.86       533.14 o                         
   6   1   1      10199.75      10367.76       156.08 o                         
   7   1   1        968.21        891.57        27.26 o                         
   8   1   1        258.45        266.93        21.62 o                         
   9   1   1       2399.32       2297.89        67.27 o                         
  10   1   1       6180.60       5738.25       139.11 o                         
  11   1   1       3671.20       3401.87       107.87 o                         
  12   1   1       2978.01       2894.31       132.67 o                         
  13   1   1       1995.40       2047.73       114.97 o                         
  14   1   1        601.09        763.28        94.75 o                         
  15   1   1         41.36         21.16       164.08 o                         
  16   1   1         37.44         -8.04       167.22 o                         
 -17   2   1         24.99        381.33       171.61 o                         
 -16   2   1        132.37        105.29       141.88 o                         
 -15   2   1        374.05        240.29        90.39 o                         
 -14   2   1        697.90        721.40        92.96 o                         
 -13   2   1        293.51        262.51        52.26 o                         
 -12   2   1         18.98         24.34        57.02 o                         
 -11   2   1         66.56        139.01        41.71 o                         
 -10   2   1        592.79        625.44        43.88 o                         
  -9   2   1        708.81        733.89        32.73 o                         
  -8   2   1       2272.06       2281.17        50.14 o                         
  -7   2   1       5105.33       5012.84        87.23 o                         
  -6   2   1       3797.28       3490.68        63.20 o                         
  -5   2   1       5204.82       5546.16        87.60 o                         
  -4   2   1       1630.69       1566.23        30.45 o                         
  -3   2   1       6191.25       6119.40       105.33 o                         
  -2   2   1         55.11         83.49         7.75 o                         
  -1   2   1       4120.94       4339.33        81.61 o                         
   0   2   1      25052.39      23204.72       361.42 o                         
   1   2   1       3970.84       4145.44        60.17 o                         
   2   2   1       2385.27       2586.42        39.36 o                         
   3   2   1          8.20         22.47         3.96 o                         
   4   2   1        559.16        506.94        17.22 o                         
   5   2   1          7.23         29.56         9.28 o                         
   6   2   1       2946.15       3078.55        59.59 o                         
   7   2   1       1041.68       1073.20        27.92 o                         
   8   2   1       1106.05       1062.10        30.62 o                         
   9   2   1        481.21        476.09        29.53 o                         
  10   2   1        531.12        483.27        35.42 o                         
  11   2   1        520.75        618.64        67.52 o                         
  12   2   1         25.07         73.42        59.01 o                         
  13   2   1        158.70        106.68        70.00 o                         
  14   2   1        353.91        216.85        95.37 o                         
  15   2   1        320.62        355.98       109.01 o                         
  16   2   1        201.50        -76.21       256.49 o                         
 -17   3   1        469.17        442.74       168.12 o                         
 -16   3   1        452.26        625.59       114.00 o                         
 -15   3   1        117.53        104.27        86.74 o                         
 -14   3   1          6.07         -2.55        76.87 o                         
 -13   3   1        399.96        296.07        53.13 o                         
 -12   3   1       2847.53       2780.21        92.04 o                         
 -11   3   1       3718.65       3453.40        95.03 o                         
 -10   3   1       2375.19       2359.41        59.37 o                         
  -9   3   1       1813.05       1780.89        47.11 o                         
  -8   3   1        745.29        744.67        31.95 o                         
  -7   3   1        599.64        591.33        22.04 o                         
  -6   3   1         20.44         47.96        11.63 o                         
  -5   3   1       3765.04       3841.20        86.68 o                         
  -4   3   1       7725.24       7321.76       121.96 o                         
  -3   3   1       5821.39       5673.35        94.60 o                         
  -2   3   1      15185.81      15117.70       229.20 o                         
  -1   3   1      20907.50      20990.99       315.82 o                         
   0   3   1       2150.22       2019.17        33.94 o                         
   1   3   1       8282.93       8394.43       119.52 o                         
   2   3   1       8048.42       7598.93       113.81 o                         
   3   3   1      13709.69      13790.98       203.19 o                         
   4   3   1      24579.16      24867.70       408.56 o                         
   5   3   1       9715.66       9963.59       167.94 o                         
   6   3   1       2499.78       2467.90        45.32 o                         
   7   3   1        590.71        547.45        20.98 o                         
   8   3   1         43.90         60.46        14.60 o                         
   9   3   1        404.40        498.10        37.74 o                         
  10   3   1       2090.24       1927.09        60.16 o                         
  11   3   1       2143.91       1964.34        86.55 o                         
  12   3   1       1255.14       1142.41        80.25 o                         
  13   3   1        795.00        896.75        84.23 o                         
  14   3   1        375.22        278.68        88.96 o                         
  15   3   1         75.25        -54.80       109.83 o                         
  16   3   1          3.20       -169.02       169.02 o                         
 -17   4   1        136.24        -53.27       157.32 o                         
 -16   4   1        597.89        714.20       118.34 o                         
 -15   4   1       1175.71       1102.65       107.42 o                         
 -14   4   1       1499.52       1514.42       114.88 o                         
 -13   4   1       1308.99       1332.88        94.25 o                         
 -12   4   1        814.45        853.03        48.47 o                         
 -11   4   1        727.65        629.38        40.20 o                         
 -10   4   1        433.69        404.72        26.17 o                         
  -9   4   1       4187.32       4112.35        84.42 o                         
  -8   4   1       3514.15       3527.05        67.44 o                         
  -7   4   1       6562.86       6510.42       110.60 o                         
  -6   4   1      14574.49      14647.24       219.67 o                         
  -5   4   1       8619.81       8725.16       146.37 o                         
  -4   4   1       3433.92       3295.22        60.69 o                         
  -3   4   1       1939.36       1848.58        37.51 o                         
  -2   4   1      54545.80      52863.66       860.98 o                         
  -1   4   1         91.64        135.47         7.37 o                         
   0   4   1      11696.94      11991.57       182.14 o                         
   1   4   1      40797.76      39100.54       585.09 o                         
   2   4   1       1869.04       1726.05        31.29 o                         
   3   4   1       2227.94       2277.59        43.52 o                         
   4   4   1        173.97        190.56        10.04 o                         
   5   4   1       2223.69       1982.46        38.35 o                         
   6   4   1       6457.55       6704.81       113.25 o                         
   7   4   1       5020.98       4834.37        79.44 o                         
   8   4   1      10410.00      10175.09       161.83 o                         
   9   4   1       6978.72       6966.52       125.72 o                         
  10   4   1       1627.03       1575.41        49.55 o                         
  11   4   1        383.37        387.97        59.18 o                         
  12   4   1         17.57         59.82        59.43 o                         
  13   4   1        433.98        412.13        74.72 o                         
  14   4   1        745.42        725.65       101.84 o                         
  15   4   1        812.72        957.19       137.92 o                         
  16   4   1        805.85        832.97       186.79 o                         
 -17   5   1        112.28        103.97       245.32 o                         
 -16   5   1         37.46        153.83       124.10 o                         
 -15   5   1         78.61        270.84       107.77 o                         
 -14   5   1          1.55        125.45        85.08 o                         
 -13   5   1        205.11        171.73        56.53 o                         
 -12   5   1         97.95         70.87        45.55 o                         
 -11   5   1        584.26        583.17        33.34 o                         
 -10   5   1        869.22        878.64        37.98 o                         
  -9   5   1         64.73         72.61        19.15 o                         
  -8   5   1         33.35         55.23        18.33 o                         
  -7   5   1         28.23         21.77        14.85 o                         
  -6   5   1         21.80         36.55        11.72 o                         
  -5   5   1        247.28        275.34        16.23 o                         
  -4   5   1        225.41        330.99        17.89 o                         
  -3   5   1        863.89        835.27        20.69 o                         
  -2   5   1      15836.19      15987.66       234.82 o                         
  -1   5   1        168.20        134.54         7.77 o                         
   0   5   1       1762.78       1816.35        31.73 o                         
   1   5   1       2014.69       2109.32        37.08 o                         
   2   5   1        370.02        391.79        12.74 o                         
   3   5   1        486.88        418.80        22.72 o                         
   4   5   1        429.46        431.09        18.16 o                         
   5   5   1       2801.00       2850.23        55.04 o                         
   6   5   1         18.88         38.11        10.37 o                         
   7   5   1        276.78        283.49        18.46 o                         
   8   5   1        176.57        153.95        17.04 o                         
   9   5   1        194.35        217.44        27.77 o                         
  10   5   1         99.82        137.97        25.82 o                         
  11   5   1         72.29         83.60        49.58 o                         
  12   5   1         51.24        104.75        60.67 o                         
  13   5   1         79.75         11.78        78.58 o                         
  14   5   1         48.61         50.83       119.09 o                         
  15   5   1          0.23       -133.36       133.36 o                         
  16   5   1          2.40          2.45       162.69 o                         
 -16   6   1        716.56        852.60       139.53 o                         
 -15   6   1       1373.71       1419.81       149.67 o                         
 -14   6   1       2519.00       2262.01       144.99 o                         
 -13   6   1       2563.30       2685.14       157.96 o                         
 -12   6   1       2568.05       2378.23        85.70 o                         
 -11   6   1       1601.78       1484.95        51.94 o                         
 -10   6   1        112.02        110.17        24.57 o                         
  -9   6   1       2865.48       2808.93        63.73 o                         
  -8   6   1       5608.70       5745.86       103.52 o                         
  -7   6   1       9444.14       9219.55       145.63 o                         
  -6   6   1      16564.90      16427.17       282.60 o                         
  -5   6   1      18742.84      19120.86       307.46 o                         
  -4   6   1       2318.32       2228.35        41.65 o                         
  -3   6   1       7450.92       7696.80       118.54 o                         
  -2   6   1       6573.82       6495.64       108.68 o                         
  -1   6   1       3834.32       3628.69        63.53 o                         
   0   6   1      26695.04      26940.62       422.03 o                         
   1   6   1      21425.38      21266.19       322.03 o                         
   2   6   1       9835.55       9518.14       161.74 o                         
   3   6   1       4325.16       4358.06        73.57 o                         
   4   6   1       1180.47       1254.34        31.46 o                         
   5   6   1        705.40        692.49        24.71 o                         
   6   6   1       7648.32       7727.76       129.56 o                         
   7   6   1      14446.34      14296.97       229.67 o                         
   8   6   1      13384.70      13083.03       218.97 o                         
   9   6   1       6289.70       6341.89       122.73 o                         
  10   6   1       2510.74       2472.39        67.22 o                         
  11   6   1        344.76        321.01        49.33 o                         
  12   6   1        127.11         65.89        62.71 o                         
  13   6   1        704.37        530.39        84.43 o                         
  14   6   1       1212.72       1159.63       105.84 o                         
  15   6   1       1481.51       1621.98       160.79 o                         
  16   6   1        927.04        974.89       165.24 o                         
 -16   7   1          0.23       -128.28       148.89 o                         
 -15   7   1          2.67        -33.94       126.97 o                         
 -14   7   1        132.85        193.47       111.32 o                         
 -13   7   1        198.12        207.58        68.34 o                         
 -12   7   1         79.65         84.66        41.96 o                         
 -11   7   1        413.51        401.56        31.92 o                         
 -10   7   1        603.62        631.41        33.42 o                         
  -9   7   1        183.10        172.46        23.52 o                         
  -8   7   1         88.00         97.96        23.86 o                         
  -7   7   1        880.45        895.41        29.30 o                         
  -6   7   1        295.22        332.07        18.32 o                         
  -5   7   1        621.34        644.55        20.64 o                         
  -4   7   1       2914.07       2977.08        56.39 o                         
  -3   7   1       5158.71       5294.81        88.72 o                         
  -2   7   1         81.01         74.44        12.47 o                         
  -1   7   1       1128.71       1177.82        28.93 o                         
   0   7   1       4315.33       4254.71        73.84 o                         
   1   7   1        184.18        292.39        14.54 o                         
   2   7   1       3713.81       3876.62        66.36 o                         
   3   7   1       1533.53       1604.48        36.77 o                         
   4   7   1        238.90        209.96        13.79 o                         
   5   7   1        100.58        130.65        15.26 o                         
   6   7   1        347.06        422.32        22.60 o                         
   7   7   1          3.78         40.29        16.62 o                         
   8   7   1         13.46         34.63        20.87 o                         
   9   7   1        137.72        155.08        29.98 o                         
  10   7   1        446.61        438.72        36.31 o                         
  11   7   1        450.35        464.82        58.23 o                         
  12   7   1        369.01        304.82        80.33 o                         
  13   7   1        268.90        301.14        79.23 o                         
  14   7   1         88.73        120.05       124.97 o                         
  15   7   1         34.71        -82.41       185.51 o                         
  16   7   1          3.52         13.05       225.88 o                         
 -16   8   1        286.14        328.97       186.91 o                         
 -15   8   1       1285.69       1465.02       194.15 o                         
 -14   8   1       2242.24       2302.68       143.06 o                         
 -13   8   1       1446.46       1624.80       126.75 o                         
 -12   8   1       1061.98       1038.74        65.89 o                         
 -11   8   1        319.83        365.55        38.51 o                         
 -10   8   1         17.46         35.08        27.12 o                         
  -9   8   1       1635.95       1548.70        43.83 o                         
  -8   8   1       5639.89       5736.61       100.03 o                         
  -7   8   1      11089.47      10637.49       168.66 o                         
  -6   8   1      13232.72      12876.60       191.40 o                         
  -5   8   1       6454.25       6368.95       108.89 o                         
  -4   8   1       7105.29       7048.93       112.62 o                         
  -3   8   1         20.80         35.41        13.98 o                         
  -2   8   1       3639.54       3852.41        78.26 o                         
  -1   8   1      14357.65      15461.56       271.49 o                         
   0   8   1      40937.64      41465.05       711.19 o                         
   1   8   1      47686.63      47726.32       816.35 o                         
   2   8   1       9623.38       9334.74       143.51 o                         
   3   8   1       4016.50       3878.39        75.88 o                         
   4   8   1       7011.72       7227.23       119.88 o                         
   5   8   1        479.10        461.42        20.67 o                         
   6   8   1       4147.65       4155.08        79.44 o                         
   7   8   1       5863.64       5530.44       157.56 o                         
   8   8   1       5509.99       5465.54       135.54 o                         
   9   8   1       3804.10       3698.90        93.56 o                         
  10   8   1       1427.75       1398.23        56.34 o                         
  11   8   1        373.32        442.21        56.71 o                         
  12   8   1         30.22          6.55        53.84 o                         
  13   8   1       1073.12       1199.27       107.77 o                         
  14   8   1       1045.01        886.92       152.37 o                         
  15   8   1        977.30        714.85       217.22 o                         
 -16   9   1        233.67        257.59       211.71 o                         
 -15   9   1          2.56         42.04       114.28 o                         
 -14   9   1        273.10        355.18        98.05 o                         
 -13   9   1        232.46        132.07        71.07 o                         
 -12   9   1        826.12        801.82        57.82 o                         
 -11   9   1       1383.81       1391.10        64.73 o                         
 -10   9   1       1362.72       1237.34        68.30 o                         
  -9   9   1       2485.35       2456.26        77.86 o                         
  -8   9   1       1262.94       1434.92        51.75 o                         
  -7   9   1        114.32        155.35        16.67 o                         
  -6   9   1        208.53        234.44        18.28 o                         
  -5   9   1       3409.75       3459.75        67.11 o                         
  -4   9   1      22726.94      23330.71       359.15 o                         
  -3   9   1       7713.42       7428.92       138.69 o                         
  -2   9   1       4570.43       4474.15        88.33 o                         
  -1   9   1       7126.93       6829.85       126.85 o                         
   0   9   1        947.37        910.70        26.79 o                         
   1   9   1       2050.57       2124.40        54.10 o                         
   2   9   1       3154.36       3079.08        55.12 o                         
   3   9   1        266.49        272.39        18.87 o                         
   4   9   1       1094.33       1152.96        35.65 o                         
   5   9   1       2828.53       2793.74        58.76 o                         
   6   9   1       2503.24       2607.05        55.84 o                         
   7   9   1       1329.09       1553.13        74.20 o                         
   8   9   1         68.68         87.90        25.84 o                         
   9   9   1        377.41        330.50        33.61 o                         
  10   9   1        630.92        598.54        47.46 o                         
  11   9   1       1294.00       1193.77        77.07 o                         
  12   9   1       1574.44       1557.53        84.52 o                         
  13   9   1        903.47        932.40       132.15 o                         
  14   9   1        281.82        220.47       116.70 o                         
  15   9   1         18.58        -33.33       151.05 o                         
 -16  10   1         82.31       -162.24       162.24 o                         
 -15  10   1        295.29        281.55       116.02 o                         
 -14  10   1        476.84        536.00       108.53 o                         
 -13  10   1        435.04        553.13        84.24 o                         
 -12  10   1        370.30        378.57        54.84 o                         
 -11  10   1         93.84        154.25        44.92 o                         
 -10  10   1         82.03         63.34        38.00 o                         
  -9  10   1       1416.82       1414.10        59.52 o                         
  -8  10   1       1082.53       1038.34        50.06 o                         
  -7  10   1       1984.97       1894.25        63.02 o                         
  -6  10   1       4707.69       4577.23        86.35 o                         
  -5  10   1       6565.69       6507.57       113.36 o                         
  -4  10   1       6082.57       6354.96       109.68 o                         
  -3  10   1        570.58        608.68        22.30 o                         
  -2  10   1        337.32        353.39        18.94 o                         
  -1  10   1       2400.86       2447.12        67.76 o                         
   0  10   1       9867.31      10038.84       166.77 o                         
   1  10   1       7448.13       7338.61       126.03 o                         
   2  10   1       3420.94       3326.22        62.73 o                         
   3  10   1       2490.93       2421.39        52.08 o                         
   4  10   1         58.04         92.90        18.67 o                         
   5  10   1         42.22         50.77        18.19 o                         
   6  10   1        276.89        332.09        29.93 o                         
   7  10   1       3893.03       3740.20        85.37 o                         
   8  10   1       1056.17       1047.85        43.71 o                         
   9  10   1        840.34        867.85        44.02 o                         
  10  10   1       1038.82        998.14        54.30 o                         
  11  10   1        144.12         36.26        41.37 o                         
  12  10   1          0.46        -66.48        66.48 o                         
  13  10   1        193.16        193.80        97.26 o                         
  14  10   1        412.96        495.74       152.74 o                         
  15  10   1        318.40        337.10       145.40 o                         
 -16  11   1        317.62        546.13       357.53 o                         
 -15  11   1        138.04         90.24       136.63 o                         
 -14  11   1         34.23        -10.21       142.96 o                         
 -13  11   1        429.67        470.57        79.30 o                         
 -12  11   1        851.74        937.08        66.62 o                         
 -11  11   1       2589.79       2657.54       103.84 o                         
 -10  11   1       6075.40       6159.54       176.37 o                         
  -9  11   1       2799.14       2828.66        94.88 o                         
  -8  11   1       1277.34       1110.22        62.27 o                         
  -7  11   1        115.88        121.21        32.41 o                         
  -6  11   1        850.07        852.31        31.56 o                         
  -5  11   1       8756.17       8803.16       148.47 o                         
  -4  11   1      17763.43      17624.44       276.92 o                         
  -3  11   1      18646.45      18682.10       301.96 o                         
  -2  11   1       8712.33       8666.78       154.19 o                         
  -1  11   1       2963.79       2874.97        61.92 o                         
   0  11   1       1918.09       2070.66        46.28 o                         
   1  11   1       1015.68       1122.67        37.53 o                         
   2  11   1       1743.16       1621.79        38.64 o                         
   3  11   1       3885.59       3830.41        75.32 o                         
   4  11   1       4657.90       4493.34        92.07 o                         
   5  11   1       9681.26       9209.56       168.43 o                         
   6  11   1       9722.75       9922.48       189.75 o                         
   7  11   1       1326.61       1257.07        52.83 o                         
   8  11   1          6.19         30.89        25.32 o                         
   9  11   1        348.38        374.74        39.23 o                         
  10  11   1       1471.01       1590.03        75.23 o                         
  11  11   1       2510.88       2592.98       124.67 o                         
  12  11   1       2040.56       2312.97       171.00 o                         
  13  11   1       1503.57       1579.59       144.62 o                         
  14  11   1        457.09        558.42       144.44 o                         
  15  11   1         13.98         32.48       192.15 o                         
 -15  12   1          1.76        -38.59       200.25 o                         
 -14  12   1         46.62         32.35       135.61 o                         
 -13  12   1          0.31        132.27        90.07 o                         
 -12  12   1        126.42        231.67        76.72 o                         
 -11  12   1         56.14         90.73        61.10 o                         
 -10  12   1         17.37         11.18        30.97 o                         
  -9  12   1          7.71         66.90        40.11 o                         
  -8  12   1          8.36         -9.04        37.34 o                         
  -7  12   1          0.22          0.20        24.50 o                         
  -6  12   1         16.45         10.96        17.88 o                         
  -5  12   1        887.89        950.53        42.84 o                         
  -4  12   1         43.13         38.35        17.43 o                         
  -3  12   1       1173.74       1230.93        36.84 o                         
  -2  12   1        232.49        249.22        18.98 o                         
  -1  12   1       1458.65       1445.59        42.29 o                         
   0  12   1        403.60        439.53        25.28 o                         
   1  12   1        443.57        487.21        22.22 o                         
   2  12   1         30.92         61.41        15.15 o                         
   3  12   1        457.39        456.82        23.99 o                         
   4  12   1        370.79        276.43        26.81 o                         
   5  12   1          2.99         15.49        23.95 o                         
   6  12   1         66.30         80.53        28.66 o                         
   7  12   1         11.28         58.30        29.89 o                         
   8  12   1        222.24        208.26        35.21 o                         
   9  12   1         59.31         87.32        28.90 o                         
  10  12   1          3.12        114.01        45.07 o                         
  11  12   1          0.23         42.10        55.89 o                         
  12  12   1          2.15         14.32       107.68 o                         
  13  12   1          9.44        178.66       307.86 o                         
  14  12   1          0.44        340.02       189.47 o                         
  15  12   1          1.15       -233.89       233.89 o                         
 -15  13   1        204.01        135.86       360.50 o                         
 -14  13   1          0.32         30.96       152.95 o                         
 -13  13   1        236.39        143.83       106.72 o                         
 -12  13   1       1101.49       1088.97        86.07 o                         
 -11  13   1       3609.05       3522.61       149.88 o                         
 -10  13   1       4872.04       4694.41       184.11 o                         
  -9  13   1       4277.15       4426.01       177.54 o                         
  -8  13   1       2850.25       2742.02       101.06 o                         
  -7  13   1        310.78        298.48        42.58 o                         
  -6  13   1         52.72         62.77        22.07 o                         
  -5  13   1       3626.82       3623.15        80.81 o                         
  -4  13   1      12777.88      12323.63       209.45 o                         
  -3  13   1      11395.11      11155.42       182.11 o                         
  -2  13   1       5684.71       5627.30       109.22 o                         
  -1  13   1       3713.17       3705.79        78.98 o                         
   0  13   1       2515.75       2579.30        57.34 o                         
   1  13   1        949.70       1015.92        32.63 o                         
   2  13   1       6782.02       6681.15       135.48 o                         
   3  13   1       7553.35       7434.80       133.53 o                         
   4  13   1       9861.75       9732.07       187.59 o                         
   5  13   1      12683.33      12643.96       304.23 o                         
   6  13   1       3095.22       3027.74        97.88 o                         
   7  13   1       1838.09       1675.15        93.97 o                         
   8  13   1        479.89        471.30        53.76 o                         
   9  13   1        965.92        937.97        64.86 o                         
  10  13   1       1810.95       1782.14        97.62 o                         
  11  13   1       2795.67       2812.98       179.79 o                         
  12  13   1       2707.39       2805.31       182.43 o                         
  13  13   1       1041.70       1199.24       268.11 o                         
  14  13   1        440.08        410.75       189.52 o                         
 -15  14   1        318.05        247.62       225.96 o                         
 -14  14   1        331.31        436.54       200.40 o                         
 -13  14   1        258.55        205.67       110.69 o                         
 -12  14   1        180.44        238.38        71.33 o                         
 -11  14   1         31.16         84.96        69.18 o                         
 -10  14   1        149.04         87.23        49.57 o                         
  -9  14   1        310.34        320.42        54.52 o                         
  -8  14   1        894.89        860.99        65.18 o                         
  -7  14   1       1411.33       1515.55       107.59 o                         
  -6  14   1       3311.74       2937.92       127.77 o                         
  -5  14   1       1836.59       1647.23        60.45 o                         
  -4  14   1        668.99        635.49        36.36 o                         
  -3  14   1          7.81         32.18        24.11 o                         
  -2  14   1          6.18         25.79        19.47 o                         
  -1  14   1       1115.69       1094.07        39.89 o                         
   0  14   1       1189.58       1119.75        37.49 o                         
   1  14   1       2413.80       2344.94        60.11 o                         
   2  14   1       1537.18       1537.61        39.99 o                         
   3  14   1        121.29        127.71        21.99 o                         
   4  14   1        128.65        135.30        42.13 o                         
   5  14   1        429.18        392.33        40.79 o                         
   6  14   1        388.04        380.70        41.46 o                         
   7  14   1        279.72        289.14        41.75 o                         
   8  14   1       1350.49       1365.53        86.13 o                         
   9  14   1       1833.06       1844.16       162.83 o                         
  10  14   1        381.65        459.23        68.85 o                         
  11  14   1         75.66        133.93       104.02 o                         
  12  14   1         10.08         11.06       134.00 o                         
  13  14   1          2.31        -54.57       162.71 o                         
  14  14   1         24.87         19.69       214.34 o                         
 -14  15   1          4.66         77.73       232.57 o                         
 -13  15   1        162.58        445.94       147.41 o                         
 -12  15   1        309.26        305.97       141.34 o                         
 -11  15   1       1605.27       1639.68       159.88 o                         
 -10  15   1       2939.07       2807.39       141.20 o                         
  -9  15   1       1802.77       1927.73       115.30 o                         
  -8  15   1        598.47        567.47        68.24 o                         
  -7  15   1        637.62        687.90        48.70 o                         
  -6  15   1         29.13         20.41        29.83 o                         
  -5  15   1       3451.39       3224.80        97.89 o                         
  -4  15   1       7216.27       7040.10       151.37 o                         
  -3  15   1      10291.39      10030.06       181.53 o                         
  -2  15   1       7926.23       7952.10       155.78 o                         
  -1  15   1       5417.54       5284.04       111.91 o                         
   0  15   1        954.36        935.54        38.04 o                         
   1  15   1        578.26        564.60        29.90 o                         
   2  15   1       3737.70       3711.87        82.73 o                         
   3  15   1       4014.69       3943.67       140.88 o                         
   4  15   1       4420.13       4182.54       120.22 o                         
   5  15   1       6699.53       6340.46       161.67 o                         
   6  15   1       3871.64       3678.71       138.18 o                         
   7  15   1        820.90        813.22        52.15 o                         
   8  15   1          7.21         16.17        41.98 o                         
   9  15   1        268.06        338.64        62.96 o                         
  10  15   1        682.63        755.85        78.71 o                         
  11  15   1       1412.92       1473.11       172.80 o                         
  12  15   1       1527.32       1558.13       153.38 o                         
  13  15   1        805.69        983.90       194.22 o                         
  14  15   1        249.65         79.49       235.54 o                         
 -14  16   1        874.74       1242.49       222.12 o                         
 -13  16   1        601.81        820.55       202.01 o                         
 -12  16   1        407.16        549.73       147.60 o                         
 -11  16   1        111.36        107.67        90.00 o                         
 -10  16   1        314.46        308.31        82.05 o                         
  -9  16   1       1878.30       1896.83       120.35 o                         
  -8  16   1       1966.85       1847.07       113.52 o                         
  -7  16   1       3412.12       3303.01       109.94 o                         
  -6  16   1       4159.19       3903.42       144.65 o                         
  -5  16   1       2408.41       2303.36       104.64 o                         
  -4  16   1       1214.86       1156.15        57.15 o                         
  -3  16   1         24.37         46.25        25.59 o                         
  -2  16   1       1516.92       1531.76        53.86 o                         
  -1  16   1       5010.94       4901.38       108.16 o                         
   0  16   1       3862.90       3784.86        88.58 o                         
   1  16   1       4269.55       4065.21        90.09 o                         
   2  16   1       4464.93       4314.62       108.76 o                         
   3  16   1       3271.78       3282.01        90.94 o                         
   4  16   1        801.21        758.24        53.68 o                         
   5  16   1        171.74        211.98        40.87 o                         
   6  16   1       1393.32       1303.29        73.54 o                         
   7  16   1       2348.78       2254.19       121.34 o                         
   8  16   1       2294.02       2512.97       157.62 o                         
   9  16   1       2662.97       2658.27       283.34 o                         
  10  16   1       1177.37       1177.92       143.61 o                         
  11  16   1        162.77        387.07       110.28 o                         
  12  16   1         25.22        -16.33       138.22 o                         
  13  16   1         16.59       -185.80       185.80 o                         
 -14  17   1          1.97         92.37       216.44 o                         
 -13  17   1          2.07       -135.71       351.96 o                         
 -12  17   1          3.76       -108.59       162.25 o                         
 -11  17   1        167.06        171.94        88.85 o                         
 -10  17   1        404.17        221.43        87.94 o                         
  -9  17   1        671.51        544.47        90.09 o                         
  -8  17   1        109.34        184.91        92.00 o                         
  -7  17   1         73.87         43.20        46.90 o                         
  -6  17   1        123.70        114.21        44.22 o                         
  -5  17   1       1035.93        978.20        53.90 o                         
  -4  17   1       1896.33       1823.59        72.01 o                         
  -3  17   1       2012.65       1829.55        63.71 o                         
  -2  17   1        952.66        896.73        52.24 o                         
  -1  17   1       1270.51       1256.40        51.93 o                         
   0  17   1        891.56        895.22        43.67 o                         
   1  17   1         24.46         89.58        25.98 o                         
   2  17   1       1392.32       1326.12        57.84 o                         
   3  17   1        110.62         86.26        31.34 o                         
   4  17   1        316.81        338.28        56.84 o                         
   5  17   1        661.10        618.28        53.65 o                         
   6  17   1        168.13        163.76        48.93 o                         
   7  17   1        141.43        196.95        59.13 o                         
   8  17   1          0.34        -57.34        69.73 o                         
   9  17   1        298.72        504.41       102.60 o                         
  10  17   1        182.93        153.32       133.33 o                         
  11  17   1        179.98        403.28       126.66 o                         
  12  17   1        399.09        104.73       153.72 o                         
  13  17   1        158.26        248.97       206.59 o                         
 -13  18   1       1188.26       1642.36       242.93 o                         
 -12  18   1        444.17        -93.43       169.11 o                         
 -11  18   1         10.72       -110.24       110.24 o                         
 -10  18   1         89.29        -53.69        96.86 o                         
  -9  18   1        974.84       1089.15       147.33 o                         
  -8  18   1       3086.73       3223.59       188.66 o                         
  -7  18   1       5334.77       5642.31       187.26 o                         
  -6  18   1       4035.76       3961.89       130.65 o                         
  -5  18   1       1955.59       1852.45        82.30 o                         
  -4  18   1        252.37        237.98        40.58 o                         
  -3  18   1         30.39         37.09        30.49 o                         
  -2  18   1        383.01        391.46        37.32 o                         
  -1  18   1       4757.26       4600.78       111.20 o                         
   0  18   1      10226.40       9821.86       214.65 o                         
   1  18   1       8085.24       8032.24       180.25 o                         
   2  18   1       4168.85       4207.34       112.98 o                         
   3  18   1       3648.74       3615.79       102.07 o                         
   4  18   1        948.26        917.80        59.52 o                         
   5  18   1        117.15         14.25        47.96 o                         
   6  18   1       2159.58       2200.48       134.90 o                         
   7  18   1       2959.80       2768.24       153.19 o                         
   8  18   1       2377.99       2430.34       114.38 o                         
   9  18   1       2129.92       2454.05       286.81 o                         
  10  18   1        994.87        814.36       148.59 o                         
  11  18   1        127.79        364.11       170.34 o                         
  12  18   1          0.16         18.83       436.97 o                         
  13  18   1        228.93        542.15       230.54 o                         
 -13  19   1        161.61        221.55       258.22 o                         
 -12  19   1        177.04        411.56       191.43 o                         
 -11  19   1         39.44         66.07       112.10 o                         
 -10  19   1          8.49         83.61       127.91 o                         
  -9  19   1        107.60        227.09        91.15 o                         
  -8  19   1        107.31        359.27       109.09 o                         
  -7  19   1         36.35          7.76        90.32 o                         
  -6  19   1        125.52        109.92        50.49 o                         
  -5  19   1         85.00         69.28        40.05 o                         
  -4  19   1         82.76        160.83        42.64 o                         
  -3  19   1        670.73        611.31        60.62 o                         
  -2  19   1        651.91        672.42        51.89 o                         
  -1  19   1        432.02        440.68        41.22 o                         
   0  19   1        262.14        261.61        37.69 o                         
   1  19   1          0.15        -11.05        36.94 o                         
   2  19   1          4.39        -14.25        37.23 o                         
   3  19   1         54.47        114.28        37.54 o                         
   4  19   1        200.57        201.64        81.51 o                         
   5  19   1        197.59        308.47        61.63 o                         
   6  19   1        164.86        144.81        71.26 o                         
   7  19   1        278.18        343.87        68.06 o                         
   8  19   1         70.03        -46.63        71.59 o                         
   9  19   1          1.09        -62.04        89.82 o                         
  10  19   1         36.61        -43.73       149.85 o                         
  11  19   1          9.70        228.85       173.00 o                         
  12  19   1         10.32         42.09       308.80 o                         
 -12  20   1        677.56       1004.17       219.04 o                         
 -11  20   1        223.37        426.08       131.25 o                         
 -10  20   1        100.41         36.48       145.90 o                         
  -9  20   1        684.00        750.05       116.91 o                         
  -8  20   1       1203.83       1242.86       130.63 o                         
  -7  20   1       2415.67       2251.18       152.69 o                         
  -6  20   1       2640.49       2674.53       120.66 o                         
  -5  20   1       2494.12       2671.48       111.33 o                         
  -4  20   1        488.43        430.35        50.68 o                         
  -3  20   1          0.01         15.47        38.39 o                         
  -2  20   1        845.01        890.76        59.06 o                         
  -1  20   1       3693.90       3680.34       119.37 o                         
   0  20   1       6192.05       6297.52       180.42 o                         
   1  20   1       5220.14       5348.20       148.10 o                         
   2  20   1       4622.09       4721.94       138.34 o                         
   3  20   1       2424.50       2486.61       109.76 o                         
   4  20   1        101.87        -11.92        48.98 o                         
   5  20   1        328.54        305.69        55.63 o                         
   6  20   1       2085.94       1898.57       104.46 o                         
   7  20   1       2728.06       2700.35       129.71 o                         
   8  20   1       1979.62       1986.02       141.67 o                         
   9  20   1       1635.65       1705.34       181.87 o                         
  10  20   1        775.42        737.58       183.50 o                         
  11  20   1         28.97        138.92       194.48 o                         
  12  20   1         15.70         72.12       223.31 o                         
 -12  21   1        498.32        404.17       236.30 o                         
 -11  21   1        729.98        331.23       173.83 o                         
 -10  21   1        659.87        526.51       170.98 o                         
  -9  21   1        501.89        501.92       120.78 o                         
  -8  21   1        145.25        339.05       129.21 o                         
  -7  21   1          0.81        -24.19        77.50 o                         
  -6  21   1        338.66        341.51        83.81 o                         
  -5  21   1        696.53        717.03        73.12 o                         
  -4  21   1       1729.19       1610.67        84.92 o                         
  -3  21   1       3941.43       3756.16       120.90 o                         
  -2  21   1       2810.52       2518.55       171.27 o                         
  -1  21   1       1385.87       1417.40        87.66 o                         
   0  21   1        234.53        263.35        48.75 o                         
   1  21   1         19.90         40.22        42.29 o                         
   2  21   1         65.67         51.97        55.31 o                         
   3  21   1        729.62        769.72        66.07 o                         
   4  21   1       2023.80       2082.32       135.13 o                         
   5  21   1       2143.02       2191.60       158.79 o                         
   6  21   1       1070.40       1102.26        78.19 o                         
   7  21   1        467.26        343.95        80.62 o                         
   8  21   1         61.61        -18.38       137.58 o                         
   9  21   1         12.03        117.00       154.53 o                         
  10  21   1        173.51        363.95       206.62 o                         
  11  21   1        394.20        211.01       217.37 o                         
 -11  22   1        105.78       -212.56       324.03 o                         
 -10  22   1         14.03          0.43       197.36 o                         
  -9  22   1        300.48         22.72       127.85 o                         
  -8  22   1        561.34        615.84       101.76 o                         
  -7  22   1        895.61       1021.00       103.98 o                         
  -6  22   1       1523.25       1421.93       116.21 o                         
  -5  22   1       1206.39       1105.93        81.51 o                         
  -4  22   1        249.34        244.47        58.87 o                         
  -3  22   1          6.91         16.69        53.62 o                         
  -2  22   1        314.29        299.18        57.77 o                         
  -1  22   1        903.33        998.66        67.88 o                         
   0  22   1       2290.46       2245.47       105.50 o                         
   1  22   1       2589.65       2732.28       107.81 o                         
   2  22   1       1730.36       1843.07        99.36 o                         
   3  22   1        362.58        373.10        62.22 o                         
   4  22   1         32.75        -52.69        58.93 o                         
   5  22   1        570.54        639.71        73.32 o                         
   6  22   1        924.90        857.76       101.77 o                         
   7  22   1       1239.19       1022.89       104.06 o                         
   8  22   1       1303.34       1096.59       127.80 o                         
   9  22   1        934.34        996.65       250.56 o                         
  10  22   1        259.64        573.33       246.71 o                         
 -11  23   1       1056.75        786.98       221.59 o                         
 -10  23   1        878.44        915.43       229.45 o                         
  -9  23   1        748.17        862.80       172.10 o                         
  -8  23   1        176.37        233.81       110.61 o                         
  -7  23   1          1.89          9.17        94.31 o                         
  -6  23   1        506.72        433.19        98.64 o                         
  -5  23   1       1419.77       1277.99        93.91 o                         
  -4  23   1       2263.11       2435.67       127.93 o                         
  -3  23   1       3194.67       3014.04       132.04 o                         
  -2  23   1       2417.20       2081.01       102.14 o                         
  -1  23   1       1323.79       1385.60        89.91 o                         
   0  23   1        360.90        321.07        74.42 o                         
   1  23   1         35.03         77.68        57.30 o                         
   2  23   1       1217.91       1182.90        83.40 o                         
   3  23   1       2604.31       2710.03       159.48 o                         
   4  23   1       4263.28       3914.29       168.44 o                         
   5  23   1       3315.84       3348.86       162.96 o                         
   6  23   1       1469.46       1309.75       111.63 o                         
   7  23   1        769.05        815.06       105.48 o                         
   8  23   1        136.35        -65.53       119.38 o                         
   9  23   1        125.84        288.84       221.34 o                         
  10  23   1        546.66        556.83       241.12 o                         
 -10  24   1          1.26         65.33       195.26 o                         
  -9  24   1         19.46         99.37       146.15 o                         
  -8  24   1         55.34         34.81       155.44 o                         
  -7  24   1        106.25        216.15       113.35 o                         
  -6  24   1        144.37        100.97       119.43 o                         
  -5  24   1         12.61         -3.77        90.02 o                         
  -4  24   1         67.89        201.81        75.33 o                         
  -3  24   1        127.10        101.49       102.07 o                         
  -2  24   1        101.28         80.42        64.14 o                         
  -1  24   1          9.37        -63.28        69.54 o                         
   0  24   1        179.34        239.33        63.51 o                         
   1  24   1         11.82         82.74        73.44 o                         
   2  24   1          2.61        105.04        69.81 o                         
   3  24   1          3.93         37.14        70.90 o                         
   4  24   1         25.35        126.47        80.49 o                         
   5  24   1        151.68        138.02        84.50 o                         
   6  24   1        256.14        480.69       108.18 o                         
   7  24   1        233.73        437.63       122.58 o                         
   8  24   1          3.41        -16.10       143.98 o                         
   9  24   1         19.56        -23.79       174.66 o                         
  -9  25   1        823.28        602.21       176.49 o                         
  -8  25   1        265.63        194.79       139.47 o                         
  -7  25   1          3.19        220.94       120.43 o                         
  -6  25   1        330.85        366.66       121.48 o                         
  -5  25   1        649.12        811.66       117.01 o                         
  -4  25   1       1642.84       1575.38       128.77 o                         
  -3  25   1       2997.74       3280.11       158.65 o                         
  -2  25   1       2042.20       2127.76       123.39 o                         
  -1  25   1        835.22       1020.93       166.59 o                         
   0  25   1        231.12        265.90        72.99 o                         
   1  25   1        101.47        148.19        82.51 o                         
   2  25   1        735.11        706.82        92.46 o                         
   3  25   1       1786.48       1578.29       106.78 o                         
   4  25   1       3311.35       3108.48       148.63 o                         
   5  25   1       2564.14       2623.17       231.02 o                         
   6  25   1       1058.84       1197.46       135.49 o                         
   7  25   1        256.84        357.58       130.83 o                         
   8  25   1          1.17          2.79       156.35 o                         
  -8  26   1        300.25        330.79       161.27 o                         
  -7  26   1        294.49        411.00       148.70 o                         
  -6  26   1        198.94        470.97       126.24 o                         
  -5  26   1        401.15        413.53       132.54 o                         
  -4  26   1        125.67        254.36       116.16 o                         
  -3  26   1         12.30         93.17       152.64 o                         
  -2  26   1        214.69        101.40        96.65 o                         
  -1  26   1        465.64        556.03        92.97 o                         
   0  26   1        490.27        469.55        89.97 o                         
   1  26   1        299.38        259.79        87.55 o                         
   2  26   1        301.34        298.48        91.44 o                         
   3  26   1        231.03        299.65        95.90 o                         
   4  26   1         51.75       -104.12       104.12 o                         
   5  26   1          2.06        -79.51       160.82 o                         
   6  26   1         36.45        -39.17       133.64 o                         
   7  26   1        195.61        399.73       154.36 o                         
  -7  27   1          8.06        -65.60       157.02 o                         
  -6  27   1         92.27        209.53       145.82 o                         
  -5  27   1        553.18        750.32       147.27 o                         
  -4  27   1       1025.44        923.73       136.77 o                         
  -3  27   1       1272.78       1373.05       141.94 o                         
  -2  27   1       1490.91       1479.98       139.39 o                         
  -1  27   1        748.80        844.51       111.73 o                         
   0  27   1        171.04        253.41       127.50 o                         
   1  27   1         40.65        -34.77       101.45 o                         
   2  27   1        539.24        528.08       111.87 o                         
   3  27   1       1058.95       1023.86       138.68 o                         
   4  27   1       1198.14       1302.28       144.14 o                         
   5  27   1       1048.52        722.31       141.40 o                         
   6  27   1        512.96        433.07       198.13 o                         
  -6  28   1        862.53       1106.25       327.82 o                         
  -5  28   1        543.30        384.59       222.34 o                         
  -4  28   1        175.27        375.20       142.16 o                         
  -3  28   1          1.39         -2.28       136.87 o                         
  -2  28   1        230.28        274.90       131.94 o                         
  -1  28   1       1320.10       1364.26       137.80 o                         
   0  28   1       1650.00       1738.29       162.99 o                         
   1  28   1       1281.82       1204.08       146.24 o                         
   2  28   1       1068.26       1109.82       151.27 o                         
   3  28   1        449.06        733.81       146.98 o                         
   4  28   1        132.05        111.92       141.72 o                         
   5  28   1         15.12        -77.77       154.61 o                         
  -4  29   1        211.89        515.99       210.54 o                         
  -3  29   1        361.55        321.01       152.57 o                         
  -2  29   1        231.84         97.07       158.76 o                         
  -1  29   1        160.39        242.63       158.22 o                         
   0  29   1         40.96       -138.78       180.66 o                         
   1  29   1         18.30         55.00       175.32 o                         
   2  29   1        158.32       -140.59       191.11 o                         
   3  29   1        418.16        311.82       161.83 o                         
 -17   0   2         32.97         72.71       288.74 o                         
 -16   0   2        229.72         56.28       166.10 o                         
 -15   0   2       1624.82       1561.96       166.00 o                         
 -14   0   2       2877.97       2766.29       235.74 o                         
 -13   0   2       3886.20       4108.24       199.70 o                         
 -12   0   2       1739.27       1606.39       109.59 o                         
 -11   0   2       1064.86        966.37        71.02 o                         
 -10   0   2        812.94        824.54        56.30 o                         
  -9   0   2       1967.67       1932.50        75.18 o                         
  -8   0   2      11660.05      11447.98       272.61 o                         
  -7   0   2      20901.79      20616.13       539.39 o                         
  -6   0   2      21117.52      20960.75       501.96 o                         
  -5   0   2      30456.56      31592.44       649.86 o                         
  -4   0   2      14162.38      14165.05       295.13 o                         
  -3   0   2       5002.21       4943.50       115.68 o                         
  -2   0   2       7738.31       8006.36       180.88 o                         
  -1   0   2       6409.14       6330.20       131.46 o                         
   0   0   2      19091.89      19821.64       337.90 o                         
   1   0   2      77091.98      74680.88      1795.70 o                         
   2   0   2      39472.53      38994.46       702.14 o                         
   3   0   2      43121.36      44762.78       855.59 o                         
   4   0   2       4735.07       4524.09        91.05 o                         
   5   0   2         33.00        117.42        17.35 o                         
   6   0   2       2384.91       2167.67        58.63 o                         
   7   0   2       6812.98       6621.12       157.55 o                         
   8   0   2       6177.07       6224.61       155.14 o                         
   9   0   2       8514.79       8713.30       270.60 o                         
  10   0   2       4972.83       4954.93       181.49 o                         
  11   0   2        718.92        695.58        81.00 o                         
  12   0   2         64.22         72.94        90.64 o                         
  13   0   2        183.17        280.89       178.78 o                         
  14   0   2       1480.24       1460.39       154.52 o                         
  15   0   2        954.07        977.65       238.54 o                         
  16   0   2        738.22        949.02       301.15 o                         
 -17   1   2         27.46         23.68       130.16 o                         
 -16   1   2         40.44        122.86        99.39 o                         
 -15   1   2         40.09        163.52       112.40 o                         
 -14   1   2          6.52        -60.30        60.30 o                         
 -13   1   2         33.23         63.27        49.44 o                         
 -12   1   2          0.89          2.83        38.89 o                         
 -11   1   2        395.58        410.80        61.04 o                         
 -10   1   2        583.31        637.97        37.57 o                         
  -9   1   2        316.16        350.06        28.71 o                         
  -8   1   2        399.88        377.40        22.69 o                         
  -7   1   2         97.96        102.58        12.68 o                         
  -6   1   2       3432.77       3486.20        62.76 o                         
  -5   1   2       1782.94       1856.33        38.00 o                         
  -4   1   2         78.88         98.07         7.66 o                         
  -3   1   2      13607.43      14066.90       232.91 o                         
  -2   1   2       1896.84       2100.24        40.43 o                         
  -1   1   2       1261.65       1139.77        22.73 o                         
   0   1   2       6842.43       6679.69        82.21 o                         
   1   1   2          7.89         20.37         2.65 o                         
   2   1   2        412.73        388.51         9.68 o                         
   3   1   2        988.29        974.68        18.40 o                         
   4   1   2       2829.60       2770.94        49.38 o                         
   5   1   2       2456.66       2534.08        42.58 o                         
   6   1   2        207.93        239.56        15.68 o                         
   7   1   2        190.24        246.86        16.51 o                         
   8   1   2          0.79         16.88        22.04 o                         
   9   1   2         19.97         61.50        31.53 o                         
  10   1   2         91.69         76.55        44.70 o                         
  11   1   2        177.10        121.12        51.46 o                         
  12   1   2        140.29        130.15        76.38 o                         
  13   1   2        251.19        347.52        96.30 o                         
  14   1   2         35.61         22.11       122.64 o                         
  15   1   2          8.77       -107.61       129.66 o                         
  16   1   2         22.68       -109.20       455.18 o                         
 -17   2   2          0.74         29.55       135.23 o                         
 -16   2   2        127.87         82.88       102.68 o                         
 -15   2   2        877.43        792.59       117.59 o                         
 -14   2   2       1975.65       2235.16       128.74 o                         
 -13   2   2       2183.70       2153.93        97.81 o                         
 -12   2   2       2235.73       2061.08        83.67 o                         
 -11   2   2       2973.45       2739.44        85.04 o                         
 -10   2   2        461.30        464.25        30.84 o                         
  -9   2   2       2619.75       2550.26        77.56 o                         
  -8   2   2       8740.88       8660.02       143.75 o                         
  -7   2   2      10465.54      10565.32       162.49 o                         
  -6   2   2      11864.42      11884.42       203.28 o                         
  -5   2   2      15758.99      15324.24       246.15 o                         
  -4   2   2       4562.27       4376.75        72.22 o                         
  -3   2   2       2220.21       2236.81        42.57 o                         
  -2   2   2       8080.50       8125.54       150.72 o                         
  -1   2   2      12202.14      12523.46       205.63 o                         
   0   2   2        767.00        803.25        13.51 o                         
   1   2   2      25873.96      26138.10       332.56 o                         
   2   2   2      37187.64      36181.13       460.72 o                         
   3   2   2      11117.76      11287.57       152.06 o                         
   4   2   2       5679.19       5843.86        87.15 o                         
   5   2   2       1617.53       1771.43        33.22 o                         
   6   2   2       2507.55       2526.52        49.10 o                         
   7   2   2       5424.94       5739.75       114.38 o                         
   8   2   2       9577.32       9165.94       147.05 o                         
   9   2   2       7833.60       7727.65       163.90 o                         
  10   2   2       1628.35       1727.85        71.83 o                         
  11   2   2        848.87        818.08        67.46 o                         
  12   2   2        128.37        153.22        71.56 o                         
  13   2   2        107.29        104.67        80.07 o                         
  14   2   2        465.12        321.64        95.21 o                         
  15   2   2        900.09       1013.11       197.19 o                         
  16   2   2        671.51        436.37       203.69 o                         
 -17   3   2        430.30        415.16       194.85 o                         
 -16   3   2        323.55        431.45       121.34 o                         
 -15   3   2        251.65        191.05       111.93 o                         
 -14   3   2         34.21        -16.95        58.31 o                         
 -13   3   2        195.26        218.01        51.82 o                         
 -12   3   2        405.46        450.64        47.50 o                         
 -11   3   2       1686.00       1753.75        62.44 o                         
 -10   3   2       4353.29       4214.16        93.47 o                         
  -9   3   2       5975.96       5739.94       109.92 o                         
  -8   3   2        322.69        347.17        20.58 o                         
  -7   3   2          5.58         19.27        10.32 o                         
  -6   3   2         34.01         63.98        11.19 o                         
  -5   3   2       8704.49       9085.82       157.25 o                         
  -4   3   2       9404.42       9436.79       154.10 o                         
  -3   3   2       3040.43       3020.76        53.59 o                         
  -2   3   2       3253.47       3221.41        64.48 o                         
  -1   3   2      16817.44      17123.12       269.27 o                         
   0   3   2         25.53         37.97         4.82 o                         
   1   3   2       1567.04       1585.19        26.17 o                         
   2   3   2       2639.66       2625.23        38.99 o                         
   3   3   2       2703.27       2690.50        40.60 o                         
   4   3   2       2654.86       2538.72        38.16 o                         
   5   3   2      12475.20      12424.31       176.07 o                         
   6   3   2       7204.49       7458.88       120.92 o                         
   7   3   2       2664.49       2508.10        52.99 o                         
   8   3   2         23.96         21.10        19.87 o                         
   9   3   2         60.12         19.06        22.05 o                         
  10   3   2        267.69        325.40        60.20 o                         
  11   3   2        896.70        884.89        69.44 o                         
  12   3   2       1186.92       1156.75        98.25 o                         
  13   3   2        876.22       1057.59        92.25 o                         
  14   3   2        677.86        720.90       108.33 o                         
  15   3   2        216.26        676.14       213.46 o                         
 -17   4   2          5.49        -41.92       143.12 o                         
 -16   4   2         49.86        209.60       135.66 o                         
 -15   4   2        108.00        123.19        92.53 o                         
 -14   4   2        445.28        369.43        64.33 o                         
 -13   4   2       1062.58       1019.99        72.99 o                         
 -12   4   2       1284.07       1270.97        61.39 o                         
 -11   4   2        892.60        865.24        39.81 o                         
 -10   4   2          8.46         33.70        28.29 o                         
  -9   4   2        368.68        418.58        24.61 o                         
  -8   4   2       1954.76       1961.23        49.29 o                         
  -7   4   2       3907.15       3823.45        68.03 o                         
  -6   4   2       4866.43       5005.55       100.05 o                         
  -5   4   2       1676.46       1658.59        36.64 o                         
  -4   4   2        229.40        216.80        12.27 o                         
  -3   4   2      19209.30      20166.63       350.37 o                         
  -2   4   2      11133.79      11444.84       191.92 o                         
  -1   4   2       4545.26       4652.38        74.73 o                         
   0   4   2        191.62        184.76         9.28 o                         
   1   4   2      10274.94       9879.67       141.87 o                         
   2   4   2      15042.59      15174.14       215.53 o                         
   3   4   2       5822.40       5848.78        90.18 o                         
   4   4   2        568.78        624.77        17.79 o                         
   5   4   2         51.13         59.57        11.26 o                         
   6   4   2         24.62         48.95         9.57 o                         
   7   4   2       2358.83       2308.47        52.59 o                         
   8   4   2       4518.19       4493.19        91.25 o                         
   9   4   2       3296.04       3150.45        76.69 o                         
  10   4   2       1205.06       1170.56        51.81 o                         
  11   4   2         70.24         65.44        69.08 o                         
  12   4   2         76.11         50.55        69.68 o                         
  13   4   2          1.23         -6.05       106.22 o                         
  14   4   2        209.75        258.86       104.26 o                         
  15   4   2        128.45        -75.58       137.05 o                         
 -17   5   2        995.62        754.08       199.25 o                         
 -16   5   2        887.35        759.81       130.50 o                         
 -15   5   2        939.01       1010.11       110.71 o                         
 -14   5   2         61.53        185.69        66.61 o                         
 -13   5   2        540.05        537.68        56.72 o                         
 -12   5   2        931.51        867.43        42.49 o                         
 -11   5   2       3555.21       3458.22        84.03 o                         
 -10   5   2       7270.09       7195.85       141.30 o                         
  -9   5   2       4084.16       4014.41        89.16 o                         
  -8   5   2       3423.02       3418.57        67.59 o                         
  -7   5   2       2907.74       2819.86        56.49 o                         
  -6   5   2         43.71         58.54        12.75 o                         
  -5   5   2       2751.54       2758.04        57.30 o                         
  -4   5   2      27100.89      27451.33       474.50 o                         
  -3   5   2      41715.66      40790.64       700.13 o                         
  -2   5   2       7284.33       7311.71       126.45 o                         
  -1   5   2      15313.78      15793.57       241.16 o                         
   0   5   2      26476.30      26584.77       408.22 o                         
   1   5   2       3628.06       3594.55        55.73 o                         
   2   5   2       9649.98       9742.01       146.05 o                         
   3   5   2      19625.10      20165.03       285.79 o                         
   4   5   2      19568.21      20067.51       308.17 o                         
   5   5   2      17748.65      18004.72       260.05 o                         
   6   5   2       7788.69       8012.77       124.71 o                         
   7   5   2       4098.40       4170.96        75.68 o                         
   8   5   2       2126.75       2090.79        58.44 o                         
   9   5   2        139.68        176.23        23.00 o                         
  10   5   2       1461.84       1457.73        58.77 o                         
  11   5   2       2315.22       2432.00       111.92 o                         
  12   5   2       1778.77       1831.89       112.25 o                         
  13   5   2       1870.28       2000.76       124.35 o                         
  14   5   2       1068.41       1146.22       126.23 o                         
  15   5   2        269.29        338.82       153.39 o                         
 -17   6   2         28.85         95.58       146.52 o                         
 -16   6   2         25.73         84.66       123.47 o                         
 -15   6   2          7.97        -49.32       106.02 o                         
 -14   6   2         44.34         26.88        74.50 o                         
 -13   6   2          0.14         12.27        54.64 o                         
 -12   6   2          0.79         74.43        32.23 o                         
 -11   6   2         27.31         31.61        27.71 o                         
 -10   6   2        191.61        235.58        27.30 o                         
  -9   6   2        112.60        147.26        22.99 o                         
  -8   6   2       1541.98       1503.32        38.74 o                         
  -7   6   2          0.30        -15.84        15.84 o                         
  -6   6   2         16.16         18.46        15.48 o                         
  -5   6   2       1242.83       1444.50        37.13 o                         
  -4   6   2       1440.91       1526.17        39.28 o                         
  -3   6   2       6250.68       6349.48       116.57 o                         
  -2   6   2          0.71         10.56         7.35 o                         
  -1   6   2        257.94        230.63        11.18 o                         
   0   6   2       1776.18       1836.07        38.20 o                         
   1   6   2       2443.35       2654.48        45.45 o                         
   2   6   2        652.96        670.54        23.63 o                         
   3   6   2        238.19        276.75        14.92 o                         
   4   6   2        495.53        498.24        19.86 o                         
   5   6   2        181.14        203.84        16.22 o                         
   6   6   2         30.45         33.96        14.55 o                         
   7   6   2         66.29        155.57        17.51 o                         
   8   6   2        487.30        487.42        26.50 o                         
   9   6   2         16.36         43.68        32.04 o                         
  10   6   2         18.03        -32.70        32.70 o                         
  11   6   2          1.92         -9.64        38.15 o                         
  12   6   2          8.34         61.76        67.82 o                         
  13   6   2         39.15         28.73       100.33 o                         
  14   6   2          8.11         10.20       135.83 o                         
  15   6   2         12.66        -44.51       218.85 o                         
 -17   7   2        932.85       1227.14       187.87 o                         
 -16   7   2       1019.08        889.03       180.71 o                         
 -15   7   2        662.21        470.74       122.69 o                         
 -14   7   2          2.78        146.58       101.90 o                         
 -13   7   2        198.02        242.51        43.31 o                         
 -12   7   2       1014.44       1068.81        57.50 o                         
 -11   7   2       2668.65       2619.29        73.68 o                         
 -10   7   2       9865.19       9869.72       200.33 o                         
  -9   7   2      11581.87      11454.30       212.71 o                         
  -8   7   2       3519.14       3390.49        69.71 o                         
  -7   7   2       1871.85       1738.21        49.34 o                         
  -6   7   2        835.73        860.60        32.69 o                         
  -5   7   2       4253.52       4411.00        90.82 o                         
  -4   7   2      21815.47      22827.06       363.77 o                         
  -3   7   2      27137.30      27846.61       459.21 o                         
  -2   7   2      53766.88      53896.11       841.91 o                         
  -1   7   2      26959.89      27585.77       501.97 o                         
   0   7   2      17019.68      18271.22       318.38 o                         
   1   7   2        792.87        755.43        20.47 o                         
   2   7   2       3833.46       3998.20        68.38 o                         
   3   7   2       4863.43       4782.31        85.91 o                         
   4   7   2      11663.31      11494.99       175.05 o                         
   5   7   2      19823.29      20086.64       311.70 o                         
   6   7   2      13339.55      13746.42       219.76 o                         
   7   7   2       3853.09       3834.56        87.27 o                         
   8   7   2        484.92        482.05        28.18 o                         
   9   7   2        186.18        153.61        35.81 o                         
  10   7   2       1003.11       1002.28        52.60 o                         
  11   7   2       2368.93       2430.52       100.62 o                         
  12   7   2       3084.79       3326.84       143.38 o                         
  13   7   2       2259.58       2586.71       263.39 o                         
  14   7   2       1294.26       1638.99       210.62 o                         
  15   7   2        196.75        371.61       154.14 o                         
 -16   8   2        133.36        402.85       170.68 o                         
 -15   8   2        197.45        216.19       119.18 o                         
 -14   8   2        197.31        127.74       100.29 o                         
 -13   8   2        475.33        507.32        58.25 o                         
 -12   8   2        268.58        335.33        43.42 o                         
 -11   8   2         37.13         35.61        28.56 o                         
 -10   8   2          0.10          5.24        26.81 o                         
  -9   8   2        950.56        893.59        30.63 o                         
  -8   8   2       1878.70       1934.18        61.00 o                         
  -7   8   2        434.44        476.41        26.69 o                         
  -6   8   2       5372.21       5117.16       106.01 o                         
  -5   8   2       2780.93       2855.76        61.55 o                         
  -4   8   2       3017.44       3375.58        62.77 o                         
  -3   8   2        255.53        260.21        16.79 o                         
  -2   8   2         24.78         58.60        10.22 o                         
  -1   8   2       5964.48       6017.29       107.84 o                         
   0   8   2       6427.87       6621.63       117.31 o                         
   1   8   2       9681.74      10205.62       184.69 o                         
   2   8   2       5089.65       4754.76        84.29 o                         
   3   8   2       1358.90       1375.34        36.76 o                         
   4   8   2       1644.84       1598.19        38.59 o                         
   5   8   2        489.26        524.66        22.10 o                         
   6   8   2       1374.60       1419.62        42.44 o                         
   7   8   2       1898.95       1956.49        60.13 o                         
   8   8   2        724.36        749.32        35.42 o                         
   9   8   2       1050.26       1050.29        56.90 o                         
  10   8   2        977.19       1025.00        54.56 o                         
  11   8   2        573.82        660.69        58.92 o                         
  12   8   2        203.66        221.25        74.33 o                         
  13   8   2         48.02         54.12       121.59 o                         
  14   8   2         10.33       -130.34       140.85 o                         
  15   8   2         94.74       -120.92       146.76 o                         
 -16   9   2        541.04        692.97       205.67 o                         
 -15   9   2        366.32        333.53       124.74 o                         
 -14   9   2         89.88        190.43        92.61 o                         
 -13   9   2         92.27        101.61        60.83 o                         
 -12   9   2        554.70        537.57        67.13 o                         
 -11   9   2       1821.16       1780.12        58.61 o                         
 -10   9   2       6348.28       6122.28       125.78 o                         
  -9   9   2       5444.44       5458.95        98.32 o                         
  -8   9   2       4635.83       4507.10       101.18 o                         
  -7   9   2       2272.92       2110.67        58.25 o                         
  -6   9   2        592.41        516.78        27.36 o                         
  -5   9   2       1599.86       1597.35        39.35 o                         
  -4   9   2      16424.40      16669.96       250.87 o                         
  -3   9   2       5366.89       4910.70        83.88 o                         
  -2   9   2       6519.68       6486.79       112.76 o                         
  -1   9   2      11568.27      11798.68       201.91 o                         
   0   9   2      10004.14      10028.99       173.52 o                         
   1   9   2       1439.49       1445.92        39.30 o                         
   2   9   2        934.24       1001.09        28.14 o                         
   3   9   2       5281.88       5233.83       104.17 o                         
   4   9   2       3136.14       3000.00        69.46 o                         
   5   9   2       7241.91       7118.75       116.70 o                         
   6   9   2       8373.59       8314.94       153.16 o                         
   7   9   2        453.31        522.25        40.35 o                         
   8   9   2        208.17        197.66        24.88 o                         
   9   9   2         76.77         90.30        26.49 o                         
  10   9   2       1358.74       1386.17        69.12 o                         
  11   9   2       1516.27       1448.03        80.95 o                         
  12   9   2       1701.98       1652.89       126.63 o                         
  13   9   2       1509.54       1499.10       246.92 o                         
  14   9   2        527.56        598.88       142.31 o                         
  15   9   2         51.12       -113.14       240.27 o                         
 -16  10   2        302.38        477.69       139.71 o                         
 -15  10   2        949.98       1065.53       137.77 o                         
 -14  10   2       1966.31       1962.27       154.80 o                         
 -13  10   2       1237.01       1344.89        77.58 o                         
 -12  10   2        458.56        464.57        54.59 o                         
 -11  10   2        389.15        395.30        49.04 o                         
 -10  10   2         43.04        100.32        26.95 o                         
  -9  10   2       1033.76       1046.94        37.44 o                         
  -8  10   2       4550.04       4589.42       114.71 o                         
  -7  10   2       7429.41       7279.84       145.30 o                         
  -6  10   2       9428.64       9195.61       161.25 o                         
  -5  10   2       7274.62       6899.24       114.44 o                         
  -4  10   2       8804.46       8350.91       133.46 o                         
  -3  10   2       2214.27       2250.10        55.98 o                         
  -2  10   2         22.99         35.04        12.64 o                         
  -1  10   2       1548.39       1500.05        39.20 o                         
   0  10   2      11430.58      11668.12       211.56 o                         
   1  10   2       7579.19       7906.49       125.02 o                         
   2  10   2       8186.62       8166.74       133.81 o                         
   3  10   2       5249.25       5060.84        90.71 o                         
   4  10   2       1972.59       2004.22        49.94 o                         
   5  10   2         75.52         67.24        18.59 o                         
   6  10   2       3667.80       3452.43        88.04 o                         
   7  10   2       2193.43       2217.65        60.30 o                         
   8  10   2       1057.67       1102.69        38.90 o                         
   9  10   2       2938.26       2996.02        79.08 o                         
  10  10   2       3150.72       3381.81       119.38 o                         
  11  10   2        870.89       1080.36       100.38 o                         
  12  10   2        206.95        277.35       119.66 o                         
  13  10   2          4.16         92.76       113.88 o                         
  14  10   2        270.63        283.68       149.36 o                         
  15  10   2        371.95        400.75       177.71 o                         
 -16  11   2        272.77         40.48       489.85 o                         
 -15  11   2        158.33        473.65       160.19 o                         
 -14  11   2         44.46        169.99        99.94 o                         
 -13  11   2          2.40         -0.42        66.49 o                         
 -12  11   2          3.00         20.72        47.70 o                         
 -11  11   2        168.94        200.04        54.98 o                         
 -10  11   2        773.88        706.71        65.82 o                         
  -9  11   2        770.86        760.22        49.35 o                         
  -8  11   2          6.91         23.35        24.28 o                         
  -7  11   2          2.78          2.39        20.56 o                         
  -6  11   2       1199.07       1147.90        38.05 o                         
  -5  11   2         18.49         26.47        15.48 o                         
  -4  11   2        718.88        784.41        28.72 o                         
  -3  11   2        541.47        547.03        25.63 o                         
  -2  11   2       1083.85       1109.45        34.80 o                         
  -1  11   2         74.01        124.86        15.84 o                         
   0  11   2        173.33        206.10        19.06 o                         
   1  11   2          3.09         23.25        13.06 o                         
   2  11   2       1981.83       1897.04        43.04 o                         
   3  11   2       2739.81       2747.93        55.59 o                         
   4  11   2       1146.95       1046.64        36.97 o                         
   5  11   2       1827.87       1755.40        54.29 o                         
   6  11   2        818.08        803.69        41.25 o                         
   7  11   2        249.20        326.67        30.65 o                         
   8  11   2        306.05        333.41        28.69 o                         
   9  11   2         65.64         78.83        29.29 o                         
  10  11   2        186.30        179.40        54.85 o                         
  11  11   2        102.45         37.32        68.22 o                         
  12  11   2        147.19         65.51       106.08 o                         
  13  11   2        114.76        -78.66       112.09 o                         
  14  11   2        108.59         57.49       136.67 o                         
 -16  12   2        496.72        695.12       300.21 o                         
 -15  12   2       1066.35        763.83       183.69 o                         
 -14  12   2       1889.55       2220.01       175.45 o                         
 -13  12   2       2310.83       2125.19       119.46 o                         
 -12  12   2       1649.29       1700.02       125.09 o                         
 -11  12   2        852.39        776.04        73.11 o                         
 -10  12   2         76.67        120.13        39.18 o                         
  -9  12   2        720.33        724.51        59.47 o                         
  -8  12   2       2486.05       2461.13        84.51 o                         
  -7  12   2       3890.15       3996.45       110.30 o                         
  -6  12   2      16752.88      16489.43       313.64 o                         
  -5  12   2      14619.25      14835.58       238.40 o                         
  -4  12   2       4888.12       4788.04        89.21 o                         
  -3  12   2        769.49        769.96        32.13 o                         
  -2  12   2        115.62        108.97        17.57 o                         
  -1  12   2       6147.99       5904.54       107.49 o                         
   0  12   2      19257.52      19604.43       377.95 o                         
   1  12   2      24175.79      25152.49       404.29 o                         
   2  12   2      16311.87      16242.87       247.73 o                         
   3  12   2       4911.52       4817.31        92.10 o                         
   4  12   2       3407.53       3267.57        94.12 o                         
   5  12   2         94.91        176.38        41.15 o                         
   6  12   2       1395.30       1334.52        54.31 o                         
   7  12   2       3087.34       3024.87        86.87 o                         
   8  12   2       3851.19       3945.82       111.48 o                         
   9  12   2       3635.23       3815.93       132.88 o                         
  10  12   2       2933.39       2847.88       164.27 o                         
  11  12   2        998.62       1142.35       130.85 o                         
  12  12   2        162.76        119.02       105.55 o                         
  13  12   2         44.48         39.98       273.36 o                         
  14  12   2        478.25        569.28       211.78 o                         
 -15  13   2         13.51       -185.98       185.98 o                         
 -14  13   2         12.02        370.64       147.95 o                         
 -13  13   2         23.01         24.75        74.99 o                         
 -12  13   2        140.51        289.15        74.90 o                         
 -11  13   2        248.69        304.35        63.78 o                         
 -10  13   2        477.04        588.01        67.97 o                         
  -9  13   2        318.44        361.95        54.67 o                         
  -8  13   2        657.45        746.24        66.47 o                         
  -7  13   2          3.41         -4.46        36.56 o                         
  -6  13   2       2125.99       2038.61        63.07 o                         
  -5  13   2        407.23        461.48        28.65 o                         
  -4  13   2        336.67        365.84        25.45 o                         
  -3  13   2       1057.78       1085.83        41.11 o                         
  -2  13   2       1506.14       1474.45        43.81 o                         
  -1  13   2        347.65        333.71        25.50 o                         
   0  13   2        482.81        519.12        26.96 o                         
   1  13   2        161.55        192.82        20.17 o                         
   2  13   2         94.81         76.66        20.29 o                         
   3  13   2         54.64         60.69        17.53 o                         
   4  13   2       1517.69       1560.61       112.15 o                         
   5  13   2       1552.52       1521.79        97.73 o                         
   6  13   2        566.29        617.17        47.61 o                         
   7  13   2        422.70        477.72        65.82 o                         
   8  13   2        129.03        173.57        42.30 o                         
   9  13   2          0.30         -9.32        36.41 o                         
  10  13   2          1.50        -39.44        50.08 o                         
  11  13   2         55.47        120.52        91.65 o                         
  12  13   2        142.44        461.49       196.13 o                         
  13  13   2         21.10         71.02       171.81 o                         
  14  13   2         83.55         87.64       306.45 o                         
 -15  14   2        605.45       -129.20       446.09 o                         
 -14  14   2       1270.35       1235.90       165.15 o                         
 -13  14   2       1756.44       1461.48       124.37 o                         
 -12  14   2       1942.97       2254.40       132.96 o                         
 -11  14   2       1384.44       1322.30        96.73 o                         
 -10  14   2        208.83        231.39        50.98 o                         
  -9  14   2        392.78        360.58        87.11 o                         
  -8  14   2        711.76        887.31        77.01 o                         
  -7  14   2       3939.28       3763.69       110.98 o                         
  -6  14   2      11778.88      11554.78       242.37 o                         
  -5  14   2       9873.74       9748.77       187.00 o                         
  -4  14   2       5512.22       5363.51       113.29 o                         
  -3  14   2        218.08        268.13        26.53 o                         
  -2  14   2        524.74        562.60        29.22 o                         
  -1  14   2       1723.70       1647.33        51.16 o                         
   0  14   2       9558.29       9606.58       169.09 o                         
   1  14   2      18474.95      18278.62       289.68 o                         
   2  14   2      10443.31      10097.78       164.02 o                         
   3  14   2       5199.76       5079.21       116.30 o                         
   4  14   2       1383.75       1372.55        95.76 o                         
   5  14   2        104.15         91.45        37.22 o                         
   6  14   2        889.47        921.79        54.08 o                         
   7  14   2       3128.73       3021.99       128.76 o                         
   8  14   2       3718.69       3679.93       138.63 o                         
   9  14   2       3624.23       3510.79       205.38 o                         
  10  14   2       2478.15       2517.92       221.22 o                         
  11  14   2        490.70        504.85       111.94 o                         
  12  14   2         36.29         27.45       167.17 o                         
  13  14   2         40.06        450.77       302.33 o                         
  14  14   2        444.44        117.07       259.09 o                         
 -15  15   2        173.98        635.87       220.75 o                         
 -14  15   2         39.03         93.73       158.58 o                         
 -13  15   2        105.91         11.33        99.70 o                         
 -12  15   2        904.73        784.05        93.07 o                         
 -11  15   2       1363.26       1605.65       133.45 o                         
 -10  15   2       1819.38       1865.06       110.93 o                         
  -9  15   2       1555.01       1668.75        97.13 o                         
  -8  15   2       1392.65       1360.64        80.39 o                         
  -7  15   2        147.75        128.76        35.01 o                         
  -6  15   2        459.98        445.28        35.15 o                         
  -5  15   2       1393.75       1430.92        58.03 o                         
  -4  15   2       3012.63       2855.92        81.82 o                         
  -3  15   2       3591.40       3338.96        81.31 o                         
  -2  15   2       3552.08       3375.76       113.04 o                         
  -1  15   2       1897.27       1808.73        55.92 o                         
   0  15   2       1869.95       1791.90        55.87 o                         
   1  15   2        198.62        218.41        24.62 o                         
   2  15   2        148.90        156.80        26.36 o                         
   3  15   2       2902.64       2784.17        86.66 o                         
   4  15   2       7758.71       7376.69       274.81 o                         
   5  15   2       5135.30       4887.88       134.19 o                         
   6  15   2       3515.48       3430.79       115.36 o                         
   7  15   2       1875.36       1934.70        92.52 o                         
   8  15   2        795.18        814.10        64.61 o                         
   9  15   2        107.90        116.60        57.88 o                         
  10  15   2        180.68        158.44        63.10 o                         
  11  15   2        596.98        615.48       122.21 o                         
  12  15   2        417.00        896.31       248.36 o                         
  13  15   2        384.78        582.13       197.79 o                         
 -14  16   2        431.40         63.88       187.00 o                         
 -13  16   2        495.35        429.64       147.28 o                         
 -12  16   2        553.24        554.59       129.63 o                         
 -11  16   2        612.12        681.53       136.96 o                         
 -10  16   2        274.06        309.12        81.33 o                         
  -9  16   2        133.67        -22.93        67.64 o                         
  -8  16   2        483.36        429.38        65.25 o                         
  -7  16   2       1988.43       1855.88        75.28 o                         
  -6  16   2       1648.88       1730.82        81.34 o                         
  -5  16   2       2393.75       2484.37        91.59 o                         
  -4  16   2       3660.15       3597.05        93.21 o                         
  -3  16   2       1462.31       1473.58        60.33 o                         
  -2  16   2        143.95        129.21        25.61 o                         
  -1  16   2        683.39        683.49        43.24 o                         
   0  16   2       2799.06       2775.15        78.96 o                         
   1  16   2       3113.13       3105.25        84.42 o                         
   2  16   2        759.72        716.51        43.94 o                         
   3  16   2       1329.78       1305.85        82.81 o                         
   4  16   2        438.07        472.85        52.66 o                         
   5  16   2        603.22        582.98        59.72 o                         
   6  16   2       1322.66       1263.05        79.39 o                         
   7  16   2       1494.02       1348.00        92.61 o                         
   8  16   2       1305.30       1239.04        80.54 o                         
   9  16   2        920.33        860.01        89.92 o                         
  10  16   2        457.19        348.52       131.58 o                         
  11  16   2        219.77        109.63       125.15 o                         
  12  16   2          7.79         -7.14       313.77 o                         
  13  16   2        141.54        298.40       206.83 o                         
 -14  17   2         15.12          7.29       236.98 o                         
 -13  17   2        214.47        277.00       173.42 o                         
 -12  17   2        826.00        813.21       110.32 o                         
 -11  17   2       1816.43       1739.65       132.60 o                         
 -10  17   2       2700.10       2697.98       281.54 o                         
  -9  17   2       3392.62       3551.38       184.94 o                         
  -8  17   2       3458.03       3265.76       171.86 o                         
  -7  17   2        742.76        630.16        49.51 o                         
  -6  17   2         60.11         66.62        42.30 o                         
  -5  17   2       1494.74       1609.83       101.75 o                         
  -4  17   2       2928.13       2834.24        95.36 o                         
  -3  17   2       6181.99       6243.03       161.48 o                         
  -2  17   2       7802.74       7672.68       164.04 o                         
  -1  17   2       5088.66       4894.03       124.22 o                         
   0  17   2       2112.90       2102.53        76.49 o                         
   1  17   2        116.00         98.56        29.14 o                         
   2  17   2        254.51        223.88        39.02 o                         
   3  17   2       1741.97       1842.56        70.73 o                         
   4  17   2       3335.71       3289.57       127.76 o                         
   5  17   2       6753.16       6719.18       210.49 o                         
   6  17   2       3964.43       3873.65       146.38 o                         
   7  17   2       1263.10       1396.02       115.63 o                         
   8  17   2        514.68        597.75        79.66 o                         
   9  17   2          9.15         49.06        69.10 o                         
  10  17   2        429.84        264.99       130.27 o                         
  11  17   2        923.16        511.77       166.61 o                         
  12  17   2       1371.83       1417.10       255.45 o                         
 -14  18   2          0.07       -110.69       242.77 o                         
 -13  18   2          8.63        378.61       403.34 o                         
 -12  18   2          2.82       -101.59       120.40 o                         
 -11  18   2         13.07        -49.23        91.88 o                         
 -10  18   2         15.04         40.41        99.16 o                         
  -9  18   2          5.20        -55.45        96.79 o                         
  -8  18   2        292.34        258.53        79.69 o                         
  -7  18   2         65.82         97.35        37.74 o                         
  -6  18   2         15.72         61.40        38.50 o                         
  -5  18   2         74.09         35.08        40.16 o                         
  -4  18   2         31.12         29.42        36.60 o                         
  -3  18   2         78.54         82.71        35.35 o                         
  -2  18   2          4.09         12.40        32.07 o                         
  -1  18   2         12.70         46.22        32.61 o                         
   0  18   2         74.22         68.36        44.58 o                         
   1  18   2        150.07        126.36        31.34 o                         
   2  18   2         10.78         74.95        36.24 o                         
   3  18   2         34.58        116.98        35.19 o                         
   4  18   2        244.37        270.37        46.91 o                         
   5  18   2        210.41        193.56        62.05 o                         
   6  18   2         26.70          5.55        65.02 o                         
   7  18   2         32.76         95.13        64.77 o                         
   8  18   2         27.33        -64.19        69.46 o                         
   9  18   2          0.90        -50.95        92.67 o                         
  10  18   2          0.01       -148.90       148.90 o                         
  11  18   2         24.44       -143.17       143.17 o                         
  12  18   2         38.49        359.89       199.97 o                         
 -13  19   2         95.55         18.99       285.46 o                         
 -12  19   2        470.46        658.46       199.96 o                         
 -11  19   2       1410.36       1419.20       135.31 o                         
 -10  19   2       2148.07       2363.71       192.41 o                         
  -9  19   2       3629.00       3612.89       201.79 o                         
  -8  19   2       2958.47       2716.39       191.71 o                         
  -7  19   2        560.27        542.55        55.23 o                         
  -6  19   2          4.21         20.74        41.31 o                         
  -5  19   2       1213.94       1259.87        71.99 o                         
  -4  19   2       3537.78       3579.54       121.52 o                         
  -3  19   2       6581.36       6601.02       168.48 o                         
  -2  19   2       7156.83       7204.70       218.41 o                         
  -1  19   2       5104.72       5256.87       154.58 o                         
   0  19   2       1372.70       1383.17        67.34 o                         
   1  19   2        150.79        171.16        36.38 o                         
   2  19   2         95.08         98.95        39.84 o                         
   3  19   2       1874.74       1892.73        81.04 o                         
   4  19   2       3151.18       3224.94       126.51 o                         
   5  19   2       4916.57       4858.38       176.34 o                         
   6  19   2       2840.76       2760.38       200.64 o                         
   7  19   2        908.16        827.24        79.09 o                         
   8  19   2        215.77        171.77        75.12 o                         
   9  19   2         42.68          4.07       165.45 o                         
  10  19   2        690.50        554.70       152.50 o                         
  11  19   2       1409.88       1369.61       177.89 o                         
  12  19   2       1311.38       1487.32       369.82 o                         
 -13  20   2        317.34       -152.13       305.90 o                         
 -12  20   2         70.13        -70.06       214.02 o                         
 -11  20   2         34.22         50.23       116.72 o                         
 -10  20   2          2.63        -77.64       108.46 o                         
  -9  20   2        422.12        393.40       112.72 o                         
  -8  20   2       1229.18       1215.83       123.48 o                         
  -7  20   2       1573.81       1747.03       135.58 o                         
  -6  20   2       1285.11       1211.07        87.52 o                         
  -5  20   2        608.43        569.68        57.38 o                         
  -4  20   2        295.18        355.78        52.33 o                         
  -3  20   2        225.45        205.41        45.33 o                         
  -2  20   2         68.50        133.24        55.33 o                         
  -1  20   2        505.16        550.59        53.74 o                         
   0  20   2        492.05        531.21        49.98 o                         
   1  20   2        947.86        887.92        52.12 o                         
   2  20   2       1798.62       1981.46        86.61 o                         
   3  20   2       1167.54       1200.35        76.72 o                         
   4  20   2        700.83        735.77        70.21 o                         
   5  20   2         99.95         82.26        59.36 o                         
   6  20   2        303.11        325.80        76.32 o                         
   7  20   2        930.90        849.72        83.04 o                         
   8  20   2        346.94        264.49        88.54 o                         
   9  20   2        517.28        522.22       152.88 o                         
  10  20   2        706.80        812.02       180.56 o                         
  11  20   2        326.51        187.71       237.01 o                         
 -12  21   2        182.46       -188.65       188.65 o                         
 -11  21   2        712.15        511.83       196.09 o                         
 -10  21   2        963.37       1008.83       180.87 o                         
  -9  21   2       1743.89       1626.49       153.75 o                         
  -8  21   2       1403.98       1531.69       167.40 o                         
  -7  21   2        602.56        705.91        94.05 o                         
  -6  21   2         35.08         11.35        60.50 o                         
  -5  21   2        380.34        378.28        60.19 o                         
  -4  21   2       1022.65       1007.11        71.41 o                         
  -3  21   2       2279.21       2278.33       109.64 o                         
  -2  21   2       2588.56       2587.70       124.02 o                         
  -1  21   2       1800.99       1736.63        93.02 o                         
   0  21   2        906.44        976.28        67.27 o                         
   1  21   2        162.59         98.41        46.00 o                         
   2  21   2        460.14        506.45        62.57 o                         
   3  21   2       1673.00       1652.95        92.69 o                         
   4  21   2       2441.66       2397.75       115.84 o                         
   5  21   2       2803.15       2650.67       128.50 o                         
   6  21   2       1196.84       1228.40        85.80 o                         
   7  21   2        290.43        348.34        86.41 o                         
   8  21   2        129.69         66.44       113.31 o                         
   9  21   2        126.08        -14.51       161.97 o                         
  10  21   2        790.85        648.43       188.93 o                         
  11  21   2        844.69       1189.20       383.38 o                         
 -12  22   2        511.00        618.80       235.33 o                         
 -11  22   2        137.74        -72.18       183.02 o                         
 -10  22   2          7.53        -99.15       159.30 o                         
  -9  22   2        227.80        600.78       129.75 o                         
  -8  22   2        924.05       1098.65       112.49 o                         
  -7  22   2       2413.98       2364.56       146.65 o                         
  -6  22   2       2487.79       2682.25       147.98 o                         
  -5  22   2       2299.49       2353.48       120.70 o                         
  -4  22   2       1184.35       1146.55        76.28 o                         
  -3  22   2         33.55        -50.06        63.41 o                         
  -2  22   2         59.58          2.98        65.05 o                         
  -1  22   2        325.79        302.49        56.37 o                         
   0  22   2       1335.55       1284.16        79.91 o                         
   1  22   2       3474.90       3578.09       141.60 o                         
   2  22   2       2265.40       2323.13       119.82 o                         
   3  22   2       1706.76       1830.02       104.51 o                         
   4  22   2        728.96        691.39        87.07 o                         
   5  22   2          1.16         24.84        70.11 o                         
   6  22   2        320.61        340.96        73.08 o                         
   7  22   2       1120.05       1076.51       110.41 o                         
   8  22   2       1486.42       1648.48       182.16 o                         
   9  22   2       1605.51       1512.00       195.37 o                         
  10  22   2       1215.60       1219.63       235.30 o                         
 -11  23   2         23.75       -138.87       287.82 o                         
 -10  23   2        125.28       -118.47       207.59 o                         
  -9  23   2        296.52        467.87       121.79 o                         
  -8  23   2        238.58        254.59       163.12 o                         
  -7  23   2         57.31         84.08        95.72 o                         
  -6  23   2          8.92        -28.03       114.99 o                         
  -5  23   2          2.36         28.22       109.47 o                         
  -4  23   2        174.36        109.50        63.87 o                         
  -3  23   2        263.35        208.41        64.57 o                         
  -2  23   2        489.30        467.49        82.34 o                         
  -1  23   2        368.33        320.09        62.24 o                         
   0  23   2         13.87          0.50        52.67 o                         
   1  23   2          7.70        -66.05        66.05 o                         
   2  23   2         73.80         30.46        62.84 o                         
   3  23   2        364.42        268.68        87.88 o                         
   4  23   2        620.06        588.28        82.21 o                         
   5  23   2        440.25        368.09        80.87 o                         
   6  23   2        338.57        261.72        91.49 o                         
   7  23   2         58.08       -103.33       103.33 o                         
   8  23   2          0.20        172.57       172.50 o                         
   9  23   2        119.88         45.60       204.75 o                         
 -10  24   2         50.43        -68.29       254.14 o                         
  -9  24   2        206.24        -80.85       170.29 o                         
  -8  24   2        510.61        516.02       130.58 o                         
  -7  24   2       1385.56       1365.48       137.07 o                         
  -6  24   2       2247.63       2256.96       154.85 o                         
  -5  24   2       2266.90       2124.72       153.67 o                         
  -4  24   2        821.14        758.15        88.44 o                         
  -3  24   2         34.09         99.23        69.03 o                         
  -2  24   2        166.02        165.23        75.11 o                         
  -1  24   2        936.81        811.70        92.89 o                         
   0  24   2       2203.83       2325.69       118.83 o                         
   1  24   2       3007.20       3148.65       160.03 o                         
   2  24   2       2417.52       2409.26       162.53 o                         
   3  24   2       1207.37       1394.99        95.32 o                         
   4  24   2        479.89        425.87        82.14 o                         
   5  24   2         80.28         47.28        82.35 o                         
   6  24   2        190.77        170.07       101.42 o                         
   7  24   2       1056.30       1093.01       137.83 o                         
   8  24   2       1219.14       1216.58       177.65 o                         
   9  24   2       1040.71       1044.48       293.20 o                         
  -9  25   2         28.28         42.15       174.70 o                         
  -8  25   2          0.50        104.67       147.49 o                         
  -7  25   2          0.23         15.22       118.39 o                         
  -6  25   2         11.55        165.20       114.31 o                         
  -5  25   2         48.31        115.66       100.97 o                         
  -4  25   2         41.27        -25.23       102.98 o                         
  -3  25   2         18.83        -21.82        84.83 o                         
  -2  25   2         14.19        -52.35        70.22 o                         
  -1  25   2         91.72          1.50        83.18 o                         
   0  25   2         56.76        170.63        68.90 o                         
   1  25   2         26.68         85.04        77.60 o                         
   2  25   2          0.46         64.90        83.29 o                         
   3  25   2        184.41        156.61        91.71 o                         
   4  25   2         84.76         58.12        89.89 o                         
   5  25   2         39.33        143.27       112.72 o                         
   6  25   2         87.51         80.48       113.41 o                         
   7  25   2         70.78        110.71       127.58 o                         
   8  25   2         33.13        269.30       244.89 o                         
  -8  26   2        709.36        520.50       157.26 o                         
  -7  26   2       1162.77       1177.36       147.90 o                         
  -6  26   2       1243.05       1176.12       155.43 o                         
  -5  26   2       1199.19       1501.24       144.15 o                         
  -4  26   2        777.83        719.76       120.48 o                         
  -3  26   2        171.10        215.92        93.44 o                         
  -2  26   2         59.03         57.78       110.65 o                         
  -1  26   2        476.22        398.95        92.62 o                         
   0  26   2       1733.36       1630.56       115.66 o                         
   1  26   2       1975.97       1952.37       122.08 o                         
   2  26   2       1354.91       1387.02       114.50 o                         
   3  26   2        815.91        908.73       105.55 o                         
   4  26   2        363.45        474.85       114.94 o                         
   5  26   2          0.85        -90.88       121.17 o                         
   6  26   2        401.23        241.18       136.11 o                         
   7  26   2        613.36        651.57       190.90 o                         
  -7  27   2         70.76        -54.68       173.23 o                         
  -6  27   2          4.17        168.49       174.02 o                         
  -5  27   2        220.87        150.61       127.92 o                         
  -4  27   2        457.90        451.29       163.19 o                         
  -3  27   2        777.79        391.04       131.88 o                         
  -2  27   2        841.13        713.83       113.94 o                         
  -1  27   2        684.89        479.43        99.82 o                         
   0  27   2        364.56        472.24       116.05 o                         
   1  27   2         32.40        118.42       105.69 o                         
   2  27   2         90.57       -104.28       104.28 o                         
   3  27   2        284.18        174.65       113.73 o                         
   4  27   2        679.01        614.80       128.20 o                         
   5  27   2        997.32       1085.31       150.99 o                         
   6  27   2        723.07        820.50       168.00 o                         
  -6  28   2        537.60        642.71       170.33 o                         
  -5  28   2        519.41        298.52       152.29 o                         
  -4  28   2        318.76        289.90       138.86 o                         
  -3  28   2         93.18        214.97       167.46 o                         
  -2  28   2          2.40       -131.56       131.56 o                         
  -1  28   2        105.57        149.48       139.20 o                         
   0  28   2        477.84        381.17       130.09 o                         
   1  28   2        626.46        609.00       120.26 o                         
   2  28   2        566.88        492.22       140.98 o                         
   3  28   2        269.99        250.20       158.59 o                         
   4  28   2         59.47        117.37       180.30 o                         
  -4  29   2        793.56        703.44       206.99 o                         
  -3  29   2       1067.72       1084.33       169.76 o                         
  -2  29   2       1580.33       1530.06       181.56 o                         
  -1  29   2       1154.21       1031.25       167.63 o                         
   0  29   2        322.03        389.10       181.42 o                         
   1  29   2         15.98        112.70       178.53 o                         
   2  29   2         93.15        -48.26       160.28 o                         
 -17   1   3        969.36        877.58       143.58 o                         
 -16   1   3       1319.29       1346.30       143.90 o                         
 -15   1   3       1259.30       1392.58       164.31 o                         
 -14   1   3       1089.46       1107.63        77.19 o                         
 -13   1   3         39.90        -24.07        67.91 o                         
 -12   1   3        208.09        126.46        38.51 o                         
 -11   1   3        820.13        812.99        42.69 o                         
 -10   1   3       8218.96       8092.34       183.69 o                         
  -9   1   3      20072.61      19627.13       356.66 o                         
  -8   1   3      12914.49      12852.42       224.12 o                         
  -7   1   3       3980.54       3933.22        71.24 o                         
  -6   1   3       6176.52       6504.55       116.75 o                         
  -5   1   3        681.01        837.80        29.86 o                         
  -4   1   3       6822.30       7185.53       118.36 o                         
  -3   1   3      18870.77      18603.06       305.99 o                         
  -2   1   3      25080.26      24661.07       422.56 o                         
  -1   1   3      31467.36      30068.77       405.56 o                         
   0   1   3      14228.60      14672.54       178.70 o                         
   1   1   3       7076.55       6823.03        79.22 o                         
   2   1   3        413.24        463.74        17.98 o                         
   3   1   3       5596.41       5696.26        75.70 o                         
   4   1   3       2685.80       2725.12        42.49 o                         
   5   1   3      12988.27      12737.78       180.67 o                         
   6   1   3      14424.90      14468.42       205.59 o                         
   7   1   3       6255.08       6325.29       104.15 o                         
   8   1   3       2855.61       2732.07        72.13 o                         
   9   1   3        531.39        583.79        42.09 o                         
  10   1   3        258.33        196.89        47.64 o                         
  11   1   3       2040.77       1992.16       102.97 o                         
  12   1   3       2526.19       2359.40       132.95 o                         
  13   1   3       2480.83       2565.52       142.19 o                         
  14   1   3       1545.13       2020.75       148.92 o                         
  15   1   3        593.09        876.80       200.45 o                         
 -17   2   3         19.96        126.10       117.89 o                         
 -16   2   3         86.35         68.16       127.67 o                         
 -15   2   3        404.42        464.94        77.47 o                         
 -14   2   3        997.75       1016.93        75.51 o                         
 -13   2   3        956.11        887.08        61.84 o                         
 -12   2   3        550.85        514.02        43.32 o                         
 -11   2   3        908.05        851.23        46.78 o                         
 -10   2   3        805.52        765.59        38.22 o                         
  -9   2   3        234.47        270.62        32.05 o                         
  -8   2   3        860.00        842.12        27.52 o                         
  -7   2   3        919.06        909.76        28.38 o                         
  -6   2   3        922.10        872.54        26.99 o                         
  -5   2   3       4681.22       4571.81        83.99 o                         
  -4   2   3      18889.85      19095.04       316.54 o                         
  -3   2   3       7576.85       7136.22       128.22 o                         
  -2   2   3      10676.52      10897.06       190.28 o                         
  -1   2   3       1420.65       1442.22        24.09 o                         
   0   2   3         86.02         95.90         5.15 o                         
   1   2   3        610.07        663.68        12.62 o                         
   2   2   3        145.89        190.01         7.43 o                         
   3   2   3        176.49        141.94         8.38 o                         
   4   2   3        306.05        402.14        13.59 o                         
   5   2   3        534.22        657.35        18.99 o                         
   6   2   3        241.00        260.70        16.98 o                         
   7   2   3       1568.35       1551.68        41.38 o                         
   8   2   3        466.89        550.62        30.76 o                         
   9   2   3       1445.70       1360.07        56.24 o                         
  10   2   3       1799.81       1921.16        83.38 o                         
  11   2   3        679.05        692.32        66.50 o                         
  12   2   3        148.22        107.62        69.26 o                         
  13   2   3         15.29        106.81        98.74 o                         
  14   2   3         20.28         68.44       122.70 o                         
  15   2   3        126.78        173.09       182.25 o                         
 -17   3   3        517.41        556.35       154.56 o                         
 -16   3   3        685.01        608.55       127.81 o                         
 -15   3   3        746.62        735.15        95.21 o                         
 -14   3   3        365.19        393.60        65.15 o                         
 -13   3   3          4.57         73.19        55.49 o                         
 -12   3   3        281.85        270.36        38.22 o                         
 -11   3   3        739.74        786.12        42.61 o                         
 -10   3   3       2265.68       2216.41        61.28 o                         
  -9   3   3       7339.00       6939.27       115.95 o                         
  -8   3   3       2492.58       2497.57        58.67 o                         
  -7   3   3       1233.86       1194.63        33.15 o                         
  -6   3   3       6497.54       6731.52       121.42 o                         
  -5   3   3        546.53        515.65        20.72 o                         
  -4   3   3      18694.48      19059.11       316.32 o                         
  -3   3   3      16120.21      16634.93       289.25 o                         
  -2   3   3      15693.94      15475.04       268.23 o                         
  -1   3   3       9269.75       9307.31       143.29 o                         
   0   3   3       9139.45       9038.37       118.63 o                         
   1   3   3      13169.83      12968.02       168.33 o                         
   2   3   3       4694.92       4990.77        68.36 o                         
   3   3   3       7269.58       7650.92       106.59 o                         
   4   3   3       1393.50       1453.21        37.59 o                         
   5   3   3       3295.45       3181.96        50.41 o                         
   6   3   3       5125.08       5169.45        82.80 o                         
   7   3   3       4595.30       4608.06        83.38 o                         
   8   3   3       2574.39       2666.74        67.75 o                         
   9   3   3        385.18        410.27        30.54 o                         
  10   3   3        279.49        260.30        41.36 o                         
  11   3   3        783.58        729.11        67.42 o                         
  12   3   3        888.76        720.59        76.25 o                         
  13   3   3       1161.61       1259.56       107.69 o                         
  14   3   3        877.25       1297.95       148.60 o                         
  15   3   3        177.13         64.53       157.67 o                         
 -17   4   3         14.53          4.75       154.80 o                         
 -16   4   3          4.46        106.47       139.83 o                         
 -15   4   3        616.22        434.48        78.96 o                         
 -14   4   3       1637.88       1735.95        95.23 o                         
 -13   4   3       2217.52       2249.60       102.72 o                         
 -12   4   3       3771.53       3641.19       106.70 o                         
 -11   4   3       1831.11       1750.67        55.44 o                         
 -10   4   3        782.03        811.19        42.50 o                         
  -9   4   3         35.10         19.10        15.12 o                         
  -8   4   3       2248.41       2155.94        60.54 o                         
  -7   4   3       4901.92       5005.67        91.92 o                         
  -6   4   3       6252.75       6257.92       109.05 o                         
  -5   4   3      15877.95      15365.69       237.73 o                         
  -4   4   3       9269.18       9254.66       185.84 o                         
  -3   4   3       2633.06       2524.84        55.04 o                         
  -2   4   3       1039.94       1015.24        27.24 o                         
  -1   4   3        754.37        746.21        23.39 o                         
   0   4   3       5424.19       5583.08        83.18 o                         
   1   4   3      28127.54      28948.23       392.81 o                         
   2   4   3      12211.71      11898.25       165.40 o                         
   3   4   3       7778.36       7902.91       109.74 o                         
   4   4   3       6388.64       6424.66        95.58 o                         
   5   4   3        577.31        556.79        19.36 o                         
   6   4   3         16.66          3.37        14.45 o                         
   7   4   3       1575.29       1581.96        43.85 o                         
   8   4   3       2734.70       2771.95        69.91 o                         
   9   4   3       3459.85       3412.74        80.94 o                         
  10   4   3       3515.52       3416.07       101.40 o                         
  11   4   3       1616.34       1862.78        97.17 o                         
  12   4   3        263.61        265.38        75.31 o                         
  13   4   3         79.41        152.98        90.65 o                         
  14   4   3         56.65       -119.34       119.34 o                         
  15   4   3        515.18        374.80       161.30 o                         
 -17   5   3         79.38         87.85       176.96 o                         
 -16   5   3         68.95         11.55       110.00 o                         
 -15   5   3         30.70         -6.64        76.18 o                         
 -14   5   3          0.95         -5.41        70.38 o                         
 -13   5   3         58.36         -1.89        53.08 o                         
 -12   5   3          8.89         -8.76        46.89 o                         
 -11   5   3          1.16         20.81        27.05 o                         
 -10   5   3        731.14        729.32        34.64 o                         
  -9   5   3       2013.27       1990.55        51.30 o                         
  -8   5   3       1167.85       1165.66        34.40 o                         
  -7   5   3        393.88        379.34        23.06 o                         
  -6   5   3         55.06         71.24        13.57 o                         
  -5   5   3       1362.62       1532.04        37.50 o                         
  -4   5   3       2957.19       3282.72        71.95 o                         
  -3   5   3       7350.43       7678.96       171.96 o                         
  -2   5   3         61.74        103.78         9.49 o                         
  -1   5   3       1557.99       1545.05        30.47 o                         
   0   5   3        645.95        727.45        17.92 o                         
   1   5   3       1245.09       1297.55        36.47 o                         
   2   5   3         57.24        158.45         9.41 o                         
   3   5   3        227.49        282.09        14.90 o                         
   4   5   3        343.34        334.67        13.16 o                         
   5   5   3        157.61        160.39        13.95 o                         
   6   5   3        894.56        966.72        31.27 o                         
   7   5   3        702.32        686.87        33.85 o                         
   8   5   3         76.17        101.55        28.19 o                         
   9   5   3         87.45         35.91        27.81 o                         
  10   5   3         95.76         92.47        26.11 o                         
  11   5   3        200.58        228.29        60.19 o                         
  12   5   3        197.50        171.83        82.56 o                         
  13   5   3        141.10         69.21       111.49 o                         
  14   5   3        130.51         52.27       134.06 o                         
  15   5   3          7.29         61.68       161.57 o                         
 -17   6   3         58.56       -157.14       157.14 o                         
 -16   6   3         42.62          8.02       141.12 o                         
 -15   6   3        313.29        267.79        88.59 o                         
 -14   6   3       1722.54       1589.50        91.48 o                         
 -13   6   3       4845.71       4682.13       152.84 o                         
 -12   6   3       3809.52       3742.60        98.92 o                         
 -11   6   3       3991.51       3881.88        98.25 o                         
 -10   6   3       2201.59       2137.25        64.18 o                         
  -9   6   3        173.46        224.06        20.15 o                         
  -8   6   3       2340.80       2322.94        52.82 o                         
  -7   6   3       5997.60       6030.45       109.47 o                         
  -6   6   3      13358.29      13586.16       233.78 o                         
  -5   6   3      21129.09      20987.28       390.60 o                         
  -4   6   3       8163.67       7826.10       163.92 o                         
  -3   6   3       3223.14       3328.30        72.10 o                         
  -2   6   3       3223.15       3321.30        68.88 o                         
  -1   6   3        257.67        284.71        13.29 o                         
   0   6   3      22129.21      21310.01       337.50 o                         
   1   6   3      35865.89      37251.32       611.46 o                         
   2   6   3      27498.63      27969.41       409.22 o                         
   3   6   3      26721.17      27162.84       384.65 o                         
   4   6   3       6325.19       6365.02        98.56 o                         
   5   6   3       3998.34       3863.91        64.74 o                         
   6   6   3         56.31         75.96        17.68 o                         
   7   6   3       3000.44       3077.97        69.96 o                         
   8   6   3       4015.17       4061.38       104.34 o                         
   9   6   3       4621.19       4652.58       120.69 o                         
  10   6   3       4892.83       5037.55       121.44 o                         
  11   6   3       1562.02       1752.01       101.96 o                         
  12   6   3        319.50        250.80       121.34 o                         
  13   6   3         78.20        159.07       173.83 o                         
  14   6   3        169.92        180.34       207.73 o                         
  15   6   3        627.13        610.28       199.99 o                         
 -17   7   3        126.14         -9.16       175.15 o                         
 -16   7   3        130.57        217.69       127.31 o                         
 -15   7   3        102.96        104.23        90.62 o                         
 -14   7   3         85.43        142.09        63.32 o                         
 -13   7   3         31.90         34.61        42.59 o                         
 -12   7   3        174.33         99.42        45.80 o                         
 -11   7   3        237.37        183.66        32.92 o                         
 -10   7   3        453.04        498.44        35.94 o                         
  -9   7   3        102.90        112.36        22.25 o                         
  -8   7   3         38.39         70.71        21.73 o                         
  -7   7   3        523.78        509.02        26.30 o                         
  -6   7   3        233.13        244.99        20.36 o                         
  -5   7   3        253.39        279.18        19.14 o                         
  -4   7   3       2509.61       2787.13        58.79 o                         
  -3   7   3         29.47         28.77         7.15 o                         
  -2   7   3        112.25         92.49        10.96 o                         
  -1   7   3       5172.49       4986.18        91.59 o                         
   0   7   3       4551.07       4355.47        74.11 o                         
   1   7   3        783.73        894.41        23.29 o                         
   2   7   3        123.65        131.37        12.95 o                         
   3   7   3        341.68        363.02        17.71 o                         
   4   7   3        423.05        455.53        20.61 o                         
   5   7   3         83.59         81.85        17.48 o                         
   6   7   3         52.93         71.49        16.28 o                         
   7   7   3        497.10        547.38        32.64 o                         
   8   7   3        153.62        167.44        31.05 o                         
   9   7   3          2.81        -34.58        34.58 o                         
  10   7   3          2.05        -19.29        46.70 o                         
  11   7   3         14.51         45.94        50.50 o                         
  12   7   3         13.87        -88.60        88.60 o                         
  13   7   3         23.84        -43.86       131.57 o                         
  14   7   3         70.79        113.94       125.74 o                         
  15   7   3        140.56        -38.59       181.09 o                         
 -17   8   3        141.87        -31.71       163.65 o                         
 -16   8   3          0.46       -124.66       124.66 o                         
 -15   8   3        894.73        902.98       111.16 o                         
 -14   8   3       1835.44       1872.04       117.16 o                         
 -13   8   3       2190.02       2212.95        90.62 o                         
 -12   8   3       2857.84       2837.91       111.00 o                         
 -11   8   3       3393.37       3146.66        92.69 o                         
 -10   8   3       1195.06       1201.88        41.43 o                         
  -9   8   3         20.04          1.23        29.33 o                         
  -8   8   3       3615.43       3430.39        79.35 o                         
  -7   8   3       4764.03       4956.20        99.84 o                         
  -6   8   3       4964.69       5077.43       105.63 o                         
  -5   8   3      12395.41      12628.20       219.70 o                         
  -4   8   3      16412.06      17023.07       288.55 o                         
  -3   8   3      11970.06      12461.37       237.39 o                         
  -2   8   3         28.84         33.67         9.93 o                         
  -1   8   3       2120.10       2154.19        46.73 o                         
   0   8   3       7479.70       7424.37       120.27 o                         
   1   8   3      18316.63      19489.96       288.48 o                         
   2   8   3      21437.06      22350.73       356.97 o                         
   3   8   3      15101.72      14650.85       250.45 o                         
   4   8   3       8784.45       8462.42       139.84 o                         
   5   8   3        495.66        515.29        24.49 o                         
   6   8   3       2187.84       2119.24        47.39 o                         
   7   8   3       1401.85       1410.38        41.42 o                         
   8   8   3       3114.81       3321.79       100.72 o                         
   9   8   3       4818.73       4893.13       136.40 o                         
  10   8   3       4104.32       4116.75       131.88 o                         
  11   8   3       1678.41       1758.43       108.09 o                         
  12   8   3        253.06        271.21       107.75 o                         
  13   8   3          7.39        317.67       119.63 o                         
  14   8   3        179.59        218.83       146.92 o                         
 -17   9   3        520.32        554.55       202.05 o                         
 -16   9   3        511.38        647.48       145.54 o                         
 -15   9   3        382.67        482.03       121.86 o                         
 -14   9   3        109.91         17.39        77.37 o                         
 -13   9   3         16.93         -7.60        48.21 o                         
 -12   9   3        719.33        537.11        57.68 o                         
 -11   9   3       1805.75       1718.45        58.58 o                         
 -10   9   3       2350.91       2258.87        56.94 o                         
  -9   9   3       4219.07       4067.79       101.78 o                         
  -8   9   3       2574.77       2532.15        76.35 o                         
  -7   9   3       2393.07       2381.17        66.18 o                         
  -6   9   3       1197.50       1146.73        40.17 o                         
  -5   9   3        151.63        182.28        18.59 o                         
  -4   9   3         25.97         31.74        14.17 o                         
  -3   9   3       1309.77       1232.34        42.21 o                         
  -2   9   3       4982.65       4980.06        86.75 o                         
  -1   9   3       6436.03       6558.57       118.57 o                         
   0   9   3       1014.02        946.36        37.52 o                         
   1   9   3       1783.11       1863.08        39.57 o                         
   2   9   3        307.23        438.49        22.55 o                         
   3   9   3        495.07        566.57        25.86 o                         
   4   9   3       1652.94       1526.06        45.84 o                         
   5   9   3       6789.59       6875.03       119.34 o                         
   6   9   3       3021.46       2957.10        73.53 o                         
   7   9   3        692.19        746.01        27.40 o                         
   8   9   3        606.68        649.07        28.78 o                         
   9   9   3        264.67        329.03        43.92 o                         
  10   9   3         35.89         59.42        48.17 o                         
  11   9   3        254.34        133.90        69.90 o                         
  12   9   3        872.60        943.82       184.07 o                         
  13   9   3        710.93        627.53       123.26 o                         
  14   9   3        348.19        567.83       147.57 o                         
 -16  10   3         12.41        -16.13       130.60 o                         
 -15  10   3        155.69        133.34       114.78 o                         
 -14  10   3        466.24        541.45        88.62 o                         
 -13  10   3        863.86        879.09        66.44 o                         
 -12  10   3        477.67        535.43        50.77 o                         
 -11  10   3        436.77        578.38        43.82 o                         
 -10  10   3        573.40        582.24        32.76 o                         
  -9  10   3         34.87          7.49        24.29 o                         
  -8  10   3       1764.27       1741.44        84.38 o                         
  -7  10   3       1176.95       1241.23        45.53 o                         
  -6  10   3       6164.87       6172.92       115.62 o                         
  -5  10   3       6814.70       6709.44       121.60 o                         
  -4  10   3       3494.15       3416.37        66.01 o                         
  -3  10   3       2219.97       2383.48        64.45 o                         
  -2  10   3        301.97        320.65        19.29 o                         
  -1  10   3        435.33        510.05        23.06 o                         
   0  10   3       6028.19       6140.56       113.14 o                         
   1  10   3       6490.65       6444.67       104.94 o                         
   2  10   3       3755.83       3753.20        71.76 o                         
   3  10   3       2140.63       2125.39        60.09 o                         
   4  10   3       1299.52       1253.94        43.90 o                         
   5  10   3          9.82        126.57        27.56 o                         
   6  10   3         59.62         61.71        25.99 o                         
   7  10   3        997.15       1039.48        44.45 o                         
   8  10   3       2001.48       2058.25        66.29 o                         
   9  10   3       1706.61       1737.22       104.07 o                         
  10  10   3       1408.23       1348.14        88.56 o                         
  11  10   3        271.53        210.92        77.58 o                         
  12  10   3         36.28         29.39       105.66 o                         
  13  10   3          1.09        140.23       126.94 o                         
  14  10   3         71.84        173.36       152.72 o                         
 -16  11   3        736.77        750.91       201.31 o                         
 -15  11   3        915.53        974.46       170.80 o                         
 -14  11   3        473.82        447.78       114.54 o                         
 -13  11   3          6.70          1.47        91.85 o                         
 -12  11   3        729.18        746.57        75.40 o                         
 -11  11   3       1790.65        645.79       211.75 o                         
 -10  11   3       4985.26       4759.09       111.50 o                         
  -9  11   3       7661.11       7557.13       162.75 o                         
  -8  11   3       3489.05       3416.56        95.39 o                         
  -7  11   3       1866.97       1772.02        59.71 o                         
  -6  11   3          3.31         11.74        18.70 o                         
  -5  11   3        612.46        642.02        30.40 o                         
  -4  11   3       2565.64       2535.33        54.85 o                         
  -3  11   3       5241.27       5429.07       111.52 o                         
  -2  11   3      13618.23      14079.42       242.89 o                         
  -1  11   3      16670.25      16851.27       286.81 o                         
   0  11   3       9177.40       8958.96       159.63 o                         
   1  11   3       2244.62       2293.78        48.77 o                         
   2  11   3        255.82        281.91        20.74 o                         
   3  11   3       2411.19       2425.26        58.15 o                         
   4  11   3       7302.85       7162.32       151.70 o                         
   5  11   3       8542.61       8218.13       182.31 o                         
   6  11   3       7797.85       7631.61       173.26 o                         
   7  11   3       4295.56       4290.39       110.67 o                         
   8  11   3       1025.25       1034.22        53.17 o                         
   9  11   3        247.72        186.72        66.87 o                         
  10  11   3        115.21        164.70        69.48 o                         
  11  11   3        904.83        771.65        93.21 o                         
  12  11   3       1201.14       1093.11       130.68 o                         
  13  11   3        909.07       1034.83       149.72 o                         
  14  11   3        843.71        670.99       172.85 o                         
 -16  12   3         31.03        140.27       181.28 o                         
 -15  12   3         18.60        -59.83       151.14 o                         
 -14  12   3          6.22        -72.44        99.38 o                         
 -13  12   3          1.40         -0.64        66.10 o                         
 -12  12   3         45.25         10.25        65.07 o                         
 -11  12   3          2.69         -4.84        59.57 o                         
 -10  12   3         63.62         53.84        33.33 o                         
  -9  12   3         31.47         61.99        28.61 o                         
  -8  12   3        137.05        140.61        28.54 o                         
  -7  12   3         45.42          9.10        25.13 o                         
  -6  12   3       1903.66       1904.13        71.11 o                         
  -5  12   3         19.41         75.27        21.55 o                         
  -4  12   3          6.55          6.79        16.92 o                         
  -3  12   3        480.37        519.91        28.87 o                         
  -2  12   3        452.12        526.74        26.84 o                         
  -1  12   3         38.80         65.63        17.58 o                         
   0  12   3        129.61        166.44        18.89 o                         
   1  12   3        312.22        373.35        20.09 o                         
   2  12   3        274.08        300.36        21.87 o                         
   3  12   3        525.99        555.10        31.00 o                         
   4  12   3        297.89        265.30        33.92 o                         
   5  12   3          9.21         42.92        31.75 o                         
   6  12   3        280.61        357.58        40.17 o                         
   7  12   3          1.39         -7.37        39.85 o                         
   8  12   3          0.45        -15.59        33.96 o                         
   9  12   3         97.19        181.70        93.78 o                         
  10  12   3         25.31         46.62        95.66 o                         
  11  12   3         78.67         33.02        77.49 o                         
  12  12   3          0.53        -75.06       140.52 o                         
  13  12   3         28.21         66.16       198.28 o                         
  14  12   3          1.72          9.86       280.50 o                         
 -16  13   3       1090.92       1184.09       214.36 o                         
 -15  13   3       1244.70       1257.53       180.41 o                         
 -14  13   3        581.26        835.29       156.09 o                         
 -13  13   3         50.59         69.40        89.53 o                         
 -12  13   3        494.79        666.96        78.54 o                         
 -11  13   3       2012.22       2018.64       116.87 o                         
 -10  13   3       3517.52       3279.27       125.89 o                         
  -9  13   3       4517.95       4432.33       138.89 o                         
  -8  13   3       3807.18       3802.89       142.43 o                         
  -7  13   3        628.02        640.68        43.87 o                         
  -6  13   3         24.88         68.78        28.52 o                         
  -5  13   3        115.73        143.47        19.79 o                         
  -4  13   3       6931.98       6829.33       129.27 o                         
  -3  13   3      11798.72      12027.44       234.90 o                         
  -2  13   3      15214.77      15647.55       270.88 o                         
  -1  13   3      16053.16      16022.03       276.76 o                         
   0  13   3      15655.91      15551.29       257.91 o                         
   1  13   3       6150.80       6063.81       104.65 o                         
   2  13   3        202.21        194.10        22.25 o                         
   3  13   3       3814.22       3734.30        88.62 o                         
   4  13   3       8271.59       7864.18       180.38 o                         
   5  13   3       8569.58       8289.99       215.22 o                         
   6  13   3       7765.32       7686.96       203.13 o                         
   7  13   3       3403.77       3444.30       117.70 o                         
   8  13   3       1776.96       1862.77       119.38 o                         
   9  13   3        120.48        198.76        92.02 o                         
  10  13   3        362.91        150.99       126.34 o                         
  11  13   3        863.57        795.53       119.72 o                         
  12  13   3        864.80        734.28       208.13 o                         
  13  13   3       1062.91        596.33       226.56 o                         
 -15  14   3        118.91        213.96       214.40 o                         
 -14  14   3        282.97        512.97       184.21 o                         
 -13  14   3        579.97        641.35        96.39 o                         
 -12  14   3        343.26        374.12        97.97 o                         
 -11  14   3        177.00        200.82        57.72 o                         
 -10  14   3          4.65         44.51        49.57 o                         
  -9  14   3         17.31          9.46        36.36 o                         
  -8  14   3         72.04         28.94        41.69 o                         
  -7  14   3        794.64        762.17        50.42 o                         
  -6  14   3       2755.50       2671.76        84.35 o                         
  -5  14   3       4200.60       4194.95        98.67 o                         
  -4  14   3       1962.39       1789.79        59.48 o                         
  -3  14   3        746.86        709.94        40.32 o                         
  -2  14   3          5.81          4.08        21.27 o                         
  -1  14   3         23.91         41.99        21.42 o                         
   0  14   3        375.14        401.56        27.37 o                         
   1  14   3       2086.04       2111.75        63.46 o                         
   2  14   3       2429.41       2343.11        74.27 o                         
   3  14   3        533.35        536.43        33.66 o                         
   4  14   3        228.75        282.44        40.45 o                         
   5  14   3        819.45        828.46        55.89 o                         
   6  14   3         18.76         53.61        39.64 o                         
   7  14   3        131.26         44.51        64.23 o                         
   8  14   3        329.68        391.99        79.01 o                         
   9  14   3        719.33        887.42       106.05 o                         
  10  14   3        847.57        868.06       110.81 o                         
  11  14   3        611.53        559.19       117.19 o                         
  12  14   3        143.56          4.93       175.10 o                         
  13  14   3         19.87         94.57       194.14 o                         
 -15  15   3        524.91        502.86       305.25 o                         
 -14  15   3        393.10        357.39       229.93 o                         
 -13  15   3          2.06         36.70        92.62 o                         
 -12  15   3        123.91        110.03        82.08 o                         
 -11  15   3        461.72        304.35        69.55 o                         
 -10  15   3       2107.48       2157.06       158.56 o                         
  -9  15   3       2700.28       2795.47       160.35 o                         
  -8  15   3       3443.56       3295.64       134.88 o                         
  -7  15   3       1055.46       1137.53        64.33 o                         
  -6  15   3        300.96        267.75        40.11 o                         
  -5  15   3         73.08         46.33        25.31 o                         
  -4  15   3       2230.47       2203.29        68.73 o                         
  -3  15   3       5235.42       5424.69       129.35 o                         
  -2  15   3       9605.10       9904.65       199.21 o                         
  -1  15   3       9880.16      10237.18       204.92 o                         
   0  15   3       6063.62       6090.65       132.64 o                         
   1  15   3        857.02        929.38        40.52 o                         
   2  15   3         28.50         31.69        29.41 o                         
   3  15   3       2257.94       2387.37        78.28 o                         
   4  15   3       3599.11       3568.81       120.47 o                         
   5  15   3       3819.15       3601.41       123.60 o                         
   6  15   3       5682.90       5491.90       164.38 o                         
   7  15   3       2387.67       2311.82       113.70 o                         
   8  15   3        636.11        591.80        69.40 o                         
   9  15   3          0.25        -72.57        72.57 o                         
  10  15   3        285.23        255.97       103.73 o                         
  11  15   3        819.46        904.31       123.00 o                         
  12  15   3        786.63        978.44       207.91 o                         
  13  15   3        505.79        421.88       230.61 o                         
 -15  16   3        247.71        247.29       214.42 o                         
 -14  16   3        621.74        937.04       180.54 o                         
 -13  16   3       1225.65       1293.77       125.52 o                         
 -12  16   3        767.73        763.23        96.54 o                         
 -11  16   3        515.61        453.54       128.26 o                         
 -10  16   3        315.96        281.48        78.85 o                         
  -9  16   3         83.96        126.13        75.62 o                         
  -8  16   3       2690.60       2493.96       148.18 o                         
  -7  16   3       3091.47       2947.53       124.52 o                         
  -6  16   3       4363.83       4218.61       147.83 o                         
  -5  16   3       5519.67       5277.93       129.76 o                         
  -4  16   3       3687.82       3692.23        99.50 o                         
  -3  16   3        499.89        526.67        38.66 o                         
  -2  16   3         81.13        107.44        27.79 o                         
  -1  16   3        786.90        847.82        44.62 o                         
   0  16   3       5693.14       5849.58       144.09 o                         
   1  16   3       5168.79       5113.29       121.37 o                         
   2  16   3       6309.32       6364.36       157.22 o                         
   3  16   3       3680.99       3762.54       114.07 o                         
   4  16   3       1259.28       1225.27        74.95 o                         
   5  16   3        621.02        628.38        61.08 o                         
   6  16   3        166.01        168.87        50.81 o                         
   7  16   3        783.04        837.21        88.06 o                         
   8  16   3       1643.81       1726.56       102.89 o                         
   9  16   3       1650.91       1617.52       105.84 o                         
  10  16   3       1903.18       2002.71       144.92 o                         
  11  16   3        989.92       1112.34       140.83 o                         
  12  16   3        291.64        310.99       209.56 o                         
 -14  17   3         47.72        227.16       200.17 o                         
 -13  17   3          3.76         -7.45       112.37 o                         
 -12  17   3          8.79        174.18       100.58 o                         
 -11  17   3        176.31        -25.47        67.33 o                         
 -10  17   3        202.62        286.22        90.35 o                         
  -9  17   3       1072.29        984.99       104.84 o                         
  -8  17   3       2297.85       2377.92       151.18 o                         
  -7  17   3        305.66        388.44        63.45 o                         
  -6  17   3        600.58        543.86        66.80 o                         
  -5  17   3        288.40        331.46        37.60 o                         
  -4  17   3         51.35         58.83        33.15 o                         
  -3  17   3       1020.13       1124.58        61.38 o                         
  -2  17   3       1130.15       1179.92        59.43 o                         
  -1  17   3        310.76        266.68        41.31 o                         
   0  17   3         46.44         42.13        31.94 o                         
   1  17   3         42.75        107.15        29.58 o                         
   2  17   3        114.93        160.81        33.69 o                         
   3  17   3        226.34        225.99        37.67 o                         
   4  17   3        889.19        912.74        68.91 o                         
   5  17   3        847.10        835.99        74.02 o                         
   6  17   3        469.31        464.70        65.98 o                         
   7  17   3         45.70         20.28        59.15 o                         
   8  17   3          4.60        156.20        78.54 o                         
   9  17   3         12.50          3.36        96.46 o                         
  10  17   3        172.72        136.72       108.27 o                         
  11  17   3        368.91        343.97       163.05 o                         
  12  17   3        190.31       -196.87       196.87 o                         
 -14  18   3       1022.74       1263.78       246.61 o                         
 -13  18   3       1361.81       1476.23       232.43 o                         
 -12  18   3       1552.94       1591.23       151.51 o                         
 -11  18   3        948.90       1078.69       114.55 o                         
 -10  18   3        578.81        537.13       112.90 o                         
  -9  18   3        267.98        180.36        83.39 o                         
  -8  18   3       2769.17       2709.81       186.82 o                         
  -7  18   3       2781.51       2746.39       143.38 o                         
  -6  18   3       4447.29       4404.90       176.77 o                         
  -5  18   3       5183.17       5167.74       150.47 o                         
  -4  18   3       5193.63       5253.91       151.50 o                         
  -3  18   3       1837.75       1962.45        88.36 o                         
  -2  18   3          3.22         14.83        34.34 o                         
  -1  18   3       1512.94       1452.01        68.47 o                         
   0  18   3       1973.84       1970.96        75.97 o                         
   1  18   3       6199.27       6116.87       145.83 o                         
   2  18   3       8864.08       8858.55       211.52 o                         
   3  18   3       4075.21       4176.93       118.67 o                         
   4  18   3       3211.73       3186.54       131.61 o                         
   5  18   3        215.23        105.04        58.74 o                         
   6  18   3        264.43        225.50        66.96 o                         
   7  18   3       1027.54        949.53        86.45 o                         
   8  18   3       1534.03       1400.50       120.64 o                         
   9  18   3       2091.78       2136.76       163.02 o                         
  10  18   3       2119.70       2262.74       254.66 o                         
  11  18   3       1014.40       1015.66       169.00 o                         
  12  18   3        314.19        454.10       310.62 o                         
 -13  19   3          9.19        -42.60       179.82 o                         
 -12  19   3         57.98         29.25       120.18 o                         
 -11  19   3        119.18        -77.35       110.97 o                         
 -10  19   3        157.95         52.04       110.00 o                         
  -9  19   3         97.57         55.11        91.00 o                         
  -8  19   3         58.00        115.66        98.52 o                         
  -7  19   3        130.79        109.46        86.72 o                         
  -6  19   3         60.85         65.05        55.16 o                         
  -5  19   3         73.19        112.77        41.71 o                         
  -4  19   3        293.17        253.30        44.87 o                         
  -3  19   3        233.31        312.52        51.99 o                         
  -2  19   3        732.95        846.03        66.72 o                         
  -1  19   3        200.61        165.94        41.88 o                         
   0  19   3        261.11        284.20        39.16 o                         
   1  19   3          1.66        -10.80        33.20 o                         
   2  19   3         11.33         35.06        39.06 o                         
   3  19   3         94.24         62.81        34.98 o                         
   4  19   3          3.16         81.30        52.58 o                         
   5  19   3        345.79        410.21       120.40 o                         
   6  19   3        193.61        191.04        66.73 o                         
   7  19   3         52.45         39.13        75.56 o                         
   8  19   3        125.90        -35.50        77.81 o                         
   9  19   3        162.87        207.78       113.09 o                         
  10  19   3         91.96         70.76       137.20 o                         
  11  19   3         48.03       -251.09       251.09 o                         
 -13  20   3       1179.09       1123.86       220.38 o                         
 -12  20   3        915.27        759.18       185.15 o                         
 -11  20   3        742.49        661.50       164.91 o                         
 -10  20   3       1228.33       1470.56       205.21 o                         
  -9  20   3          1.66         19.07       107.38 o                         
  -8  20   3        557.66        614.23        98.07 o                         
  -7  20   3       1676.03       1941.76       206.77 o                         
  -6  20   3       3427.93       3349.88       185.19 o                         
  -5  20   3       4032.05       4078.91       135.87 o                         
  -4  20   3       3216.45       3182.11       118.28 o                         
  -3  20   3        852.62        831.03        67.89 o                         
  -2  20   3         42.42        112.15        47.99 o                         
  -1  20   3        648.42        685.39        60.21 o                         
   0  20   3       2555.40       2662.77        93.42 o                         
   1  20   3       5217.02       5431.06       155.81 o                         
   2  20   3       5790.01       6022.09       181.44 o                         
   3  20   3       3542.90       3689.83       137.72 o                         
   4  20   3       1693.02       1561.54        90.93 o                         
   5  20   3        540.77        560.23        70.55 o                         
   6  20   3         10.00         11.21        77.53 o                         
   7  20   3        579.48        558.45        92.90 o                         
   8  20   3       1601.03       1715.78       158.57 o                         
   9  20   3       1748.15       1661.53       190.52 o                         
  10  20   3       1319.15       1402.18       170.14 o                         
  11  20   3        266.36         67.42       209.16 o                         
 -12  21   3        103.62       -134.21       149.60 o                         
 -11  21   3        488.41        471.54       170.74 o                         
 -10  21   3       1406.47       1615.47       155.19 o                         
  -9  21   3       1299.99       1391.22       144.00 o                         
  -8  21   3       1581.95       1811.93       127.01 o                         
  -7  21   3        910.96       1131.11       112.84 o                         
  -6  21   3        149.73        106.40        74.00 o                         
  -5  21   3        139.86        136.55        54.54 o                         
  -4  21   3        798.31        792.10        68.16 o                         
  -3  21   3       1405.82       1243.09        77.35 o                         
  -2  21   3       2064.75       2058.43       112.50 o                         
  -1  21   3       2783.02       2625.54       112.60 o                         
   0  21   3       1976.86       2077.14        94.95 o                         
   1  21   3          3.79        -36.27        52.02 o                         
   2  21   3          9.25         81.97        58.98 o                         
   3  21   3         46.59         16.49        57.40 o                         
   4  21   3        374.24        367.61        68.48 o                         
   5  21   3        902.28       1033.18        82.78 o                         
   6  21   3       1441.53       1389.43        99.51 o                         
   7  21   3        763.58        717.48        97.51 o                         
   8  21   3        488.02        447.19       149.40 o                         
   9  21   3        167.37        295.92       175.04 o                         
  10  21   3          1.82       -126.06       157.47 o                         
 -12  22   3        421.11        565.96       237.61 o                         
 -11  22   3        353.70        602.41       196.36 o                         
 -10  22   3        574.77        380.29       178.06 o                         
  -9  22   3        126.67        244.34       106.43 o                         
  -8  22   3         42.73         50.83        97.34 o                         
  -7  22   3        479.95        504.42        96.12 o                         
  -6  22   3       1385.95       1431.30       203.99 o                         
  -5  22   3       2855.57       2494.84       151.40 o                         
  -4  22   3       1680.38       1586.63        90.23 o                         
  -3  22   3        410.17        375.40        67.54 o                         
  -2  22   3         30.11         35.67        57.50 o                         
  -1  22   3        351.58        347.67        60.12 o                         
   0  22   3        519.98        580.49        59.79 o                         
   1  22   3       1665.79       1679.29       101.27 o                         
   2  22   3       1616.45       1594.22        96.72 o                         
   3  22   3       1046.81       1159.98        88.07 o                         
   4  22   3        552.81        623.97       100.85 o                         
   5  22   3        182.35        244.77        73.71 o                         
   6  22   3         15.51        -88.09        88.09 o                         
   7  22   3        175.11        230.12        87.27 o                         
   8  22   3        771.09        950.65       177.01 o                         
   9  22   3        880.62        350.07       262.13 o                         
 -11  23   3        951.00        781.12       222.58 o                         
 -10  23   3       1609.28       1609.21       182.80 o                         
  -9  23   3       1226.53       1076.91       134.48 o                         
  -8  23   3       1068.60       1381.97       120.98 o                         
  -7  23   3        547.38        506.06       107.13 o                         
  -6  23   3        104.39         34.87       103.05 o                         
  -5  23   3        678.14        529.41        85.67 o                         
  -4  23   3       2234.40       2138.47       135.79 o                         
  -3  23   3       2696.14       2692.57       144.93 o                         
  -2  23   3       2811.36       2592.30       136.22 o                         
  -1  23   3       3583.48       3701.37       148.22 o                         
   0  23   3       3030.08       3200.54       130.18 o                         
   1  23   3        529.39        479.40        75.64 o                         
   2  23   3         39.25         69.87        69.45 o                         
   3  23   3        654.55        782.75       109.95 o                         
   4  23   3       1343.92       1373.03       115.19 o                         
   5  23   3       2178.17       2049.32       152.29 o                         
   6  23   3       2309.14       2303.16       124.11 o                         
   7  23   3       1292.12       1499.92       143.29 o                         
   8  23   3        747.82        639.89       157.94 o                         
   9  23   3        257.51        384.95       210.21 o                         
 -10  24   3        287.34          0.48       164.49 o                         
  -9  24   3         49.27         40.07       161.28 o                         
  -8  24   3          6.91        -14.14       144.20 o                         
  -7  24   3          9.44       -104.83       104.83 o                         
  -6  24   3         22.26         12.71        94.67 o                         
  -5  24   3        163.10        260.26       102.35 o                         
  -4  24   3        302.35        190.49        83.84 o                         
  -3  24   3        371.37        252.53        73.77 o                         
  -2  24   3          2.86        -79.75        79.75 o                         
  -1  24   3         19.12         62.24        66.46 o                         
   0  24   3         50.19        -20.73        78.05 o                         
   1  24   3         13.38        -41.61        74.49 o                         
   2  24   3         33.86         24.37        82.65 o                         
   3  24   3          1.17        -31.00        81.18 o                         
   4  24   3         58.00        112.03        84.47 o                         
   5  24   3         64.84        106.28        88.01 o                         
   6  24   3        102.44         52.77       110.38 o                         
   7  24   3         95.13        616.81       163.41 o                         
   8  24   3        121.04        -40.00       179.78 o                         
 -10  25   3       1179.15       1683.30       356.91 o                         
  -9  25   3       1543.87       1627.18       207.45 o                         
  -8  25   3       1562.56       1634.07       167.13 o                         
  -7  25   3        657.33        576.32       128.41 o                         
  -6  25   3         72.89         38.37       122.29 o                         
  -5  25   3        131.94        259.62       103.76 o                         
  -4  25   3       1005.39       1212.42       131.22 o                         
  -3  25   3       1922.26       1904.74       130.98 o                         
  -2  25   3       2058.26       2053.11       133.53 o                         
  -1  25   3       3267.96       3149.91       151.48 o                         
   0  25   3       1780.53       1873.35       119.51 o                         
   1  25   3        163.02        259.99        98.60 o                         
   2  25   3          8.93        192.55        90.82 o                         
   3  25   3        122.11         91.21        98.40 o                         
   4  25   3       1008.95       1116.00       111.01 o                         
   5  25   3       2052.34       2059.46       141.39 o                         
   6  25   3       1979.41       1853.63       149.38 o                         
   7  25   3       1026.22       1189.84       164.72 o                         
  -9  26   3         81.14        503.42       334.22 o                         
  -8  26   3         31.61         -1.25       170.05 o                         
  -7  26   3        318.06        193.05       141.27 o                         
  -6  26   3        777.60        746.40       130.19 o                         
  -5  26   3        415.83        358.67       128.00 o                         
  -4  26   3        193.35        231.08       152.44 o                         
  -3  26   3        150.95        202.23        94.99 o                         
  -2  26   3         84.45        141.11        94.85 o                         
  -1  26   3         31.33        117.47        93.07 o                         
   0  26   3        291.56        388.49       146.49 o                         
   1  26   3        728.67        959.90       112.18 o                         
   2  26   3        428.05        321.99       100.81 o                         
   3  26   3        126.52        108.31       106.09 o                         
   4  26   3        320.79        270.03       116.02 o                         
   5  26   3        257.52        189.44       126.21 o                         
   6  26   3         12.78          2.70       140.93 o                         
  -7  27   3        984.29        932.38       171.25 o                         
  -6  27   3        289.67        215.68       188.59 o                         
  -5  27   3          9.22        -72.82       146.72 o                         
  -4  27   3        443.86        344.56       131.79 o                         
  -3  27   3        819.65        862.66       130.64 o                         
  -2  27   3       1087.74       1130.23       113.97 o                         
  -1  27   3       1347.20       1390.14       133.20 o                         
   0  27   3        466.02        416.62       126.35 o                         
   1  27   3         70.51         22.34       103.54 o                         
   2  27   3          7.18         76.94       108.28 o                         
   3  27   3         43.48        -56.85       158.43 o                         
   4  27   3        382.93        421.29       132.32 o                         
   5  27   3       1128.09        972.71       164.60 o                         
  -6  28   3        937.21        946.84       172.31 o                         
  -5  28   3       1230.52       1085.24       199.31 o                         
  -4  28   3        931.40        726.66       145.38 o                         
  -3  28   3        647.42        608.53       143.43 o                         
  -2  28   3        200.12        247.59       132.10 o                         
  -1  28   3         39.55        -16.58       149.08 o                         
   0  28   3        421.63        502.21       131.57 o                         
   1  28   3        785.40        967.33       126.37 o                         
   2  28   3       1032.95        788.74       145.21 o                         
   3  28   3        930.40       1272.04       159.28 o                         
   4  28   3        431.51        289.59       274.49 o                         
  -4  29   3        118.53         76.69       282.42 o                         
  -3  29   3        145.39        435.22       204.57 o                         
  -2  29   3        180.58         61.21       288.54 o                         
  -1  29   3        306.95        523.62       172.64 o                         
   0  29   3        219.54        415.14       162.24 o                         
   1  29   3         14.76        259.02       165.23 o                         
 -18   0   4        622.09        866.94       253.01 o                         
 -17   0   4        138.33         31.45       187.24 o                         
 -16   0   4          0.15        116.63       170.15 o                         
 -15   0   4        371.52        206.41       106.76 o                         
 -14   0   4       2709.94       3032.63       177.07 o                         
 -13   0   4       3344.31       3515.84       173.35 o                         
 -12   0   4       4979.76       5260.27       221.44 o                         
 -11   0   4       8446.11       8588.32       312.02 o                         
 -10   0   4       4813.25       4597.48       194.48 o                         
  -9   0   4       1129.29       1103.09        75.05 o                         
  -8   0   4        166.19        217.68        29.67 o                         
  -7   0   4        743.57        753.64        49.76 o                         
  -6   0   4       3366.56       3417.93        90.77 o                         
  -5   0   4      24476.85      25397.76       624.08 o                         
  -4   0   4      68671.84      69901.03      1687.38 o                         
  -3   0   4      28204.51      28458.72       693.27 o                         
  -2   0   4        393.20        391.63        26.63 o                         
  -1   0   4       6314.36       6106.31       129.47 o                         
   0   0   4      13847.32      13771.93       238.44 o                         
   1   0   4      36793.21      38721.52       630.61 o                         
   2   0   4      34841.41      34758.03       568.25 o                         
   3   0   4      27256.52      28017.48       510.06 o                         
   4   0   4      23734.49      24984.74       411.79 o                         
   5   0   4       7523.18       7687.25       160.99 o                         
   6   0   4        260.90        304.79        38.43 o                         
   7   0   4        514.86        516.95        33.55 o                         
   8   0   4       2092.20       1950.83        86.39 o                         
   9   0   4       3740.36       3675.92       130.99 o                         
  10   0   4       6246.65       6565.01       325.15 o                         
  11   0   4       4515.59       4889.90       300.71 o                         
  12   0   4       1376.65       1882.96       448.71 o                         
  13   0   4        255.73        302.19       146.29 o                         
  14   0   4          8.37        -93.93       208.49 o                         
  15   0   4        263.21         15.07       273.81 o                         
 -18   1   4         35.36        -20.94       145.31 o                         
 -17   1   4         38.58         99.02       235.89 o                         
 -16   1   4         69.99          9.63        92.76 o                         
 -15   1   4        192.99        273.29        77.25 o                         
 -14   1   4         26.00         68.13        55.06 o                         
 -13   1   4          0.59         51.95        44.57 o                         
 -12   1   4         31.15         12.21        41.54 o                         
 -11   1   4        238.04        280.35        33.87 o                         
 -10   1   4        759.38        776.15        40.64 o                         
  -9   1   4        512.92        492.42        25.56 o                         
  -8   1   4       2107.30       2050.50        49.57 o                         
  -7   1   4          2.90         22.34        14.45 o                         
  -6   1   4        489.01        503.73        21.10 o                         
  -5   1   4       1299.48       1274.86        32.31 o                         
  -4   1   4         40.06         28.37         8.38 o                         
  -3   1   4       5227.66       5465.89        91.14 o                         
  -2   1   4       7695.90       7714.47       111.30 o                         
  -1   1   4       2158.16       2198.97        31.69 o                         
   0   1   4       1067.94       1053.18        18.10 o                         
   1   1   4         53.92         79.03         5.47 o                         
   2   1   4       1138.24       1172.23        20.34 o                         
   3   1   4        109.37        169.18         9.42 o                         
   4   1   4        756.08        818.56        22.29 o                         
   5   1   4       2078.90       2129.61        38.89 o                         
   6   1   4       2070.54       1962.23        42.26 o                         
   7   1   4        263.98        261.43        21.67 o                         
   8   1   4         46.24         39.38        22.94 o                         
   9   1   4        478.67        559.21        49.12 o                         
  10   1   4         66.13        113.73        54.06 o                         
  11   1   4         48.88         30.32        71.95 o                         
  12   1   4         28.25        -17.60        80.99 o                         
  13   1   4         46.28         47.30       101.48 o                         
  14   1   4         93.07         21.75       186.25 o                         
  15   1   4         35.73       -185.79       196.20 o                         
 -18   2   4        257.97        334.13       189.64 o                         
 -17   2   4        143.49        375.07       144.97 o                         
 -16   2   4         28.63        -95.87        97.07 o                         
 -15   2   4        276.34        566.00        79.16 o                         
 -14   2   4       1446.12       1549.56        92.22 o                         
 -13   2   4       3322.09       3401.62       122.16 o                         
 -12   2   4       2876.23       2928.55       114.94 o                         
 -11   2   4       1498.44       1461.53        73.78 o                         
 -10   2   4       4192.39       4062.41        90.50 o                         
  -9   2   4       2102.88       1982.52        58.41 o                         
  -8   2   4        715.38        679.05        26.41 o                         
  -7   2   4       4442.16       4463.74        91.98 o                         
  -6   2   4      13440.93      13375.93       228.44 o                         
  -5   2   4      29448.48      28925.80       500.65 o                         
  -4   2   4      34998.18      35384.55       608.52 o                         
  -3   2   4      25300.18      25695.82       443.35 o                         
  -2   2   4       7825.36       7754.70       120.43 o                         
  -1   2   4        655.48        661.70        14.53 o                         
   0   2   4       6656.73       6451.61        83.68 o                         
   1   2   4      31937.61      32855.94       407.88 o                         
   2   2   4      16482.54      16691.85       210.50 o                         
   3   2   4      12225.57      12075.19       169.54 o                         
   4   2   4      11999.33      12179.20       172.28 o                         
   5   2   4       2863.22       2809.76        48.40 o                         
   6   2   4        639.84        687.99        23.90 o                         
   7   2   4          2.97         21.48        18.70 o                         
   8   2   4       2099.45       2210.75        62.52 o                         
   9   2   4       3272.74       3226.02        89.59 o                         
  10   2   4       3178.22       3354.49       113.47 o                         
  11   2   4       2995.95       3362.62       147.89 o                         
  12   2   4        676.06        891.31        92.03 o                         
  13   2   4         93.57        206.45       139.54 o                         
  14   2   4         28.60        292.34       142.40 o                         
 -18   3   4        174.61         86.18       365.34 o                         
 -17   3   4        375.21        540.10       157.35 o                         
 -16   3   4        798.57        899.11       114.02 o                         
 -15   3   4        765.08        781.12        95.99 o                         
 -14   3   4        682.99        668.14        97.92 o                         
 -13   3   4        226.46        200.20        84.10 o                         
 -12   3   4        622.32        668.15        58.50 o                         
 -11   3   4       1038.22       1111.73        49.27 o                         
 -10   3   4       1556.95       1533.27        44.75 o                         
  -9   3   4       8767.63       8641.17       145.61 o                         
  -8   3   4       8442.77       8371.62       152.36 o                         
  -7   3   4       1741.01       1623.79        53.21 o                         
  -6   3   4       3392.64       3449.18        69.10 o                         
  -5   3   4          8.13         29.85        10.84 o                         
  -4   3   4       7182.42       7501.19       155.91 o                         
  -3   3   4       7316.06       7875.92       149.83 o                         
  -2   3   4       9359.88       9480.71       159.61 o                         
  -1   3   4      27187.83      27126.79       380.36 o                         
   0   3   4      14327.07      14857.36       187.42 o                         
   1   3   4       6638.73       7091.17        97.89 o                         
   2   3   4       2217.40       2242.84        33.95 o                         
   3   3   4        172.69        164.09        10.71 o                         
   4   3   4       1886.21       1793.15        34.80 o                         
   5   3   4       3395.47       3410.74        58.79 o                         
   6   3   4       4529.55       4449.11        74.42 o                         
   7   3   4       4091.18       4271.21        93.54 o                         
   8   3   4       2687.44       2734.62        69.90 o                         
   9   3   4        891.32        955.34        50.46 o                         
  10   3   4         14.81         -5.03        67.57 o                         
  11   3   4        203.53        174.96        68.56 o                         
  12   3   4        568.74        498.00        89.73 o                         
  13   3   4        405.68        213.68       124.03 o                         
  14   3   4        472.87        483.68       149.14 o                         
 -17   4   4         10.23       -145.19       145.19 o                         
 -16   4   4         47.02        209.84       101.50 o                         
 -15   4   4          0.67         97.87        76.98 o                         
 -14   4   4        413.49        570.74        67.74 o                         
 -13   4   4        819.86        923.22        65.41 o                         
 -12   4   4        461.31        523.12        46.44 o                         
 -11   4   4        534.62        545.19        33.54 o                         
 -10   4   4         59.52         60.92        20.29 o                         
  -9   4   4         24.50         37.88        17.73 o                         
  -8   4   4        164.21        209.76        18.61 o                         
  -7   4   4       3800.78       3959.53        76.66 o                         
  -6   4   4       5857.62       6007.45       117.17 o                         
  -5   4   4       5631.68       5729.56       109.39 o                         
  -4   4   4      14933.06      15308.86       284.05 o                         
  -3   4   4       7484.37       7191.48       130.57 o                         
  -2   4   4       1229.35       1235.74        26.04 o                         
  -1   4   4         47.31         58.56         6.47 o                         
   0   4   4       2885.72       2996.11        52.20 o                         
   1   4   4       4843.74       4811.00        71.20 o                         
   2   4   4       1711.77       1731.21        29.85 o                         
   3   4   4       2175.80       2188.89        35.25 o                         
   4   4   4       1484.80       1533.11        32.49 o                         
   5   4   4        914.77        889.37        26.35 o                         
   6   4   4          1.37         12.20        17.40 o                         
   7   4   4        880.36        856.70        42.81 o                         
   8   4   4        232.07        283.29        34.29 o                         
   9   4   4        450.87        508.81        43.71 o                         
  10   4   4        949.07        999.33        57.58 o                         
  11   4   4        553.60        597.16        75.99 o                         
  12   4   4        294.50        245.60        86.34 o                         
  13   4   4        144.54         96.17       117.40 o                         
  14   4   4          1.69        406.81       169.08 o                         
 -17   5   4        698.19        446.35       147.21 o                         
 -16   5   4       1320.07       1321.02       124.82 o                         
 -15   5   4       1985.36       1903.78       112.64 o                         
 -14   5   4       1456.30       1403.80        83.20 o                         
 -13   5   4        337.50        430.45        53.61 o                         
 -12   5   4         67.99         23.83        32.43 o                         
 -11   5   4       1829.31       1783.01        78.16 o                         
 -10   5   4       4227.17       4248.43        96.81 o                         
  -9   5   4       6078.16       6008.92       117.63 o                         
  -8   5   4      12416.07      12220.91       205.96 o                         
  -7   5   4       9245.06       9327.54       152.49 o                         
  -6   5   4       2658.75       2591.44        58.92 o                         
  -5   5   4       1919.06       2041.37        50.52 o                         
  -4   5   4       4329.30       4436.78       103.75 o                         
  -3   5   4      33430.81      34398.82       621.99 o                         
  -2   5   4      24794.37      24850.14       430.20 o                         
  -1   5   4      43782.86      43607.56       630.10 o                         
   0   5   4      33108.12      34186.87       480.21 o                         
   1   5   4      10384.45      10338.80       145.94 o                         
   2   5   4       6180.01       6426.22        88.91 o                         
   3   5   4         91.79        164.80        13.94 o                         
   4   5   4       1518.40       1585.53        32.23 o                         
   5   5   4       4862.58       5063.20        81.20 o                         
   6   5   4      14063.29      13902.56       222.07 o                         
   7   5   4       8691.53       8961.62       174.06 o                         
   8   5   4       2854.75       3062.50        93.29 o                         
   9   5   4       1603.85       1701.94        77.90 o                         
  10   5   4          2.95          8.02        42.93 o                         
  11   5   4        627.72        612.86        72.98 o                         
  12   5   4        747.81        644.18       101.89 o                         
  13   5   4       1446.88       1539.54       144.86 o                         
  14   5   4       1345.94       1687.69       176.21 o                         
 -17   6   4          0.20         -7.84       146.65 o                         
 -16   6   4         11.54        -99.51        99.51 o                         
 -15   6   4         17.32        -45.84        73.48 o                         
 -14   6   4          3.34        -42.78        67.91 o                         
 -13   6   4         21.32         79.90        46.86 o                         
 -12   6   4          0.71          9.45        36.61 o                         
 -11   6   4          5.96        -27.73        27.73 o                         
 -10   6   4          0.78         10.94        22.07 o                         
  -9   6   4         22.76         32.55        19.04 o                         
  -8   6   4         76.86         98.50        16.10 o                         
  -7   6   4        586.68        567.23        26.75 o                         
  -6   6   4       1282.79       1369.05        43.62 o                         
  -5   6   4          3.44         18.55        14.64 o                         
  -4   6   4       1049.35       1239.04        36.03 o                         
  -3   6   4        210.04        270.80        15.31 o                         
  -2   6   4         97.54        142.21        11.96 o                         
  -1   6   4        752.04        766.26        20.22 o                         
   0   6   4         42.85         68.18        12.36 o                         
   1   6   4        125.05        185.46        12.83 o                         
   2   6   4        117.86        134.36        12.06 o                         
   3   6   4        695.81        726.63        22.74 o                         
   4   6   4        671.83        649.03        19.83 o                         
   5   6   4       1881.40       1821.55        41.48 o                         
   6   6   4       1044.01       1000.80        38.42 o                         
   7   6   4         11.20         13.61        23.93 o                         
   8   6   4          0.32        -29.63        29.63 o                         
   9   6   4         27.90          9.06        33.82 o                         
  10   6   4          0.82         -0.64        50.82 o                         
  11   6   4         20.71         91.80        61.44 o                         
  12   6   4          0.02        172.95       139.85 o                         
  13   6   4          6.44        -91.25       142.69 o                         
  14   6   4          1.79         54.64       225.18 o                         
 -17   7   4        707.83        600.95       144.40 o                         
 -16   7   4       1379.73       1503.37       129.93 o                         
 -15   7   4       1787.15       1892.64       170.73 o                         
 -14   7   4       1505.72       1353.24        84.91 o                         
 -13   7   4        596.88        606.40        51.76 o                         
 -12   7   4         74.40        -48.16        48.16 o                         
 -11   7   4        649.74        623.88        57.38 o                         
 -10   7   4        909.74        974.06        44.35 o                         
  -9   7   4      11828.51      12012.62       221.09 o                         
  -8   7   4      17028.98      16840.54       278.19 o                         
  -7   7   4       5216.20       5352.43       112.85 o                         
  -6   7   4       6714.10       6499.59       137.19 o                         
  -5   7   4       1848.36       1742.38        46.09 o                         
  -4   7   4       3900.83       3889.54        73.87 o                         
  -3   7   4       8265.84       8328.38       140.44 o                         
  -2   7   4      22550.68      23245.11       387.02 o                         
  -1   7   4      33116.37      33850.38       512.49 o                         
   0   7   4      10706.25      10510.20       154.27 o                         
   1   7   4       5444.79       5304.49        90.24 o                         
   2   7   4       1758.23       1828.66        38.62 o                         
   3   7   4        604.20        622.16        21.44 o                         
   4   7   4       4466.65       4472.35        90.89 o                         
   5   7   4      11809.63      11841.33       178.09 o                         
   6   7   4      10264.36      10175.85       192.49 o                         
   7   7   4       8985.89       9186.96       188.47 o                         
   8   7   4       5313.04       5342.70       139.06 o                         
   9   7   4       1430.09       1614.56        69.22 o                         
  10   7   4          8.39        117.63        60.54 o                         
  11   7   4       1033.11        982.13       101.39 o                         
  12   7   4       1357.86       1395.28       132.10 o                         
  13   7   4       1095.51       1287.92       137.35 o                         
  14   7   4       1089.50       1314.21       189.95 o                         
 -17   8   4         29.95       -162.07       162.07 o                         
 -16   8   4          0.73        103.62       126.74 o                         
 -15   8   4         19.83         54.35       123.73 o                         
 -14   8   4        226.65        218.19        57.33 o                         
 -13   8   4        848.92        910.95        69.71 o                         
 -12   8   4       1114.01       1155.56        63.57 o                         
 -11   8   4        420.38        467.14        33.57 o                         
 -10   8   4         73.23         77.52        25.04 o                         
  -9   8   4         47.28         50.69        19.66 o                         
  -8   8   4       1711.65       1793.96        62.71 o                         
  -7   8   4       3414.53       3418.98        87.87 o                         
  -6   8   4       5424.88       5427.56       112.27 o                         
  -5   8   4       9380.59       9514.30       169.63 o                         
  -4   8   4       3008.21       3107.77        65.65 o                         
  -3   8   4       1401.82       1316.28        34.55 o                         
  -2   8   4       1163.95       1129.07        32.32 o                         
  -1   8   4        115.15        143.09        11.79 o                         
   0   8   4        204.99        224.15        13.40 o                         
   1   8   4       6441.86       6436.49       103.73 o                         
   2   8   4       5776.53       5707.34        98.61 o                         
   3   8   4       2676.99       2553.22        46.00 o                         
   4   8   4       4930.77       4828.50        80.55 o                         
   5   8   4       1668.99       1722.95        46.03 o                         
   6   8   4        466.24        459.28        29.59 o                         
   7   8   4         20.88        114.65        33.57 o                         
   8   8   4        917.84        947.15        47.61 o                         
   9   8   4       1147.45        881.15        86.99 o                         
  10   8   4        434.79        470.75        66.30 o                         
  11   8   4        929.77        992.80        98.30 o                         
  12   8   4        217.56        154.78       108.13 o                         
  13   8   4         27.32        155.41       166.55 o                         
  14   8   4         53.47        -47.54       158.08 o                         
 -17   9   4        247.22        131.55       186.45 o                         
 -16   9   4        455.51        628.10       122.66 o                         
 -15   9   4        941.03        846.03        88.26 o                         
 -14   9   4       1115.10       1155.03        70.94 o                         
 -13   9   4        295.38        343.74        50.21 o                         
 -12   9   4          0.76          4.20        50.11 o                         
 -11   9   4        482.06        458.23        33.76 o                         
 -10   9   4       2483.33       2432.48        78.55 o                         
  -9   9   4       5078.29       5124.40       132.24 o                         
  -8   9   4       7227.97       6921.89       157.80 o                         
  -7   9   4       6108.34       5986.04       125.37 o                         
  -6   9   4        941.23        964.01        37.53 o                         
  -5   9   4       2090.79       1995.75        51.84 o                         
  -4   9   4        223.34        239.31        18.58 o                         
  -3   9   4       6501.51       6521.20       120.04 o                         
  -2   9   4       7052.50       6883.25       110.70 o                         
  -1   9   4       6227.59       6199.51       117.41 o                         
   0   9   4       3495.87       3287.67        59.02 o                         
   1   9   4        858.06        795.18        28.73 o                         
   2   9   4       1713.43       1745.36        41.54 o                         
   3   9   4          4.81         74.98        19.16 o                         
   4   9   4       4065.53       3983.95        70.99 o                         
   5   9   4       6358.58       6289.89       123.16 o                         
   6   9   4       6284.78       6320.94       129.92 o                         
   7   9   4       2511.90       2477.51        88.79 o                         
   8   9   4       1034.17       1127.76        65.17 o                         
   9   9   4        871.65        993.42        81.77 o                         
  10   9   4          0.59          2.30        61.66 o                         
  11   9   4        675.54        646.81        94.03 o                         
  12   9   4        696.82        603.26       117.43 o                         
  13   9   4        619.23        708.27       141.17 o                         
  14   9   4        600.42        723.94       170.74 o                         
 -17  10   4        183.05        389.85       206.34 o                         
 -16  10   4          0.38        173.09       158.27 o                         
 -15  10   4        339.47        546.74       134.69 o                         
 -14  10   4        844.17       1027.85        84.34 o                         
 -13  10   4       2221.42       2338.75       101.44 o                         
 -12  10   4       2643.65       2688.93       123.92 o                         
 -11  10   4       2972.23       2905.51        84.66 o                         
 -10  10   4       1672.46       1712.82        62.72 o                         
  -9  10   4         17.61         83.88        27.81 o                         
  -8  10   4       1926.50       1921.38        71.78 o                         
  -7  10   4       3788.24       3586.13        87.98 o                         
  -6  10   4       2410.47       2395.58        62.28 o                         
  -5  10   4       7638.30       7580.40       141.61 o                         
  -4  10   4      16054.10      15850.52       272.71 o                         
  -3  10   4       6392.35       6078.64       104.99 o                         
  -2  10   4         85.74         92.53        14.37 o                         
  -1  10   4        101.18         78.88        15.56 o                         
   0  10   4        865.59        933.00        29.14 o                         
   1  10   4       3634.82       3530.03        64.90 o                         
   2  10   4       4400.51       4502.79        83.53 o                         
   3  10   4      10921.87      10812.70       177.99 o                         
   4  10   4       5970.62       5921.11       122.69 o                         
   5  10   4       1984.64       1981.73        61.83 o                         
   6  10   4        286.57        314.62        28.46 o                         
   7  10   4       1174.87       1124.91        43.54 o                         
   8  10   4       1653.83       1793.21        83.39 o                         
   9  10   4       2154.01       2410.67       141.31 o                         
  10  10   4       2951.24       2965.75       161.49 o                         
  11  10   4       2044.58       2061.64       131.78 o                         
  12  10   4        488.44        603.25       118.46 o                         
  13  10   4        159.53        256.81       140.74 o                         
  14  10   4          3.31       -195.50       195.50 o                         
 -16  11   4         56.76       -195.03       195.03 o                         
 -15  11   4        189.98        123.56       161.78 o                         
 -14  11   4        394.96        508.73        79.86 o                         
 -13  11   4         83.27         37.39        58.99 o                         
 -12  11   4        100.30         78.76        55.14 o                         
 -11  11   4         77.94         58.32        31.59 o                         
 -10  11   4         68.44         81.09        32.26 o                         
  -9  11   4        676.66        716.00        43.90 o                         
  -8  11   4       1064.86       1104.27        48.56 o                         
  -7  11   4         60.70        133.10        25.85 o                         
  -6  11   4        195.48        217.80        23.60 o                         
  -5  11   4        155.92        185.34        22.88 o                         
  -4  11   4        282.89        299.60        21.85 o                         
  -3  11   4         26.84         29.41        18.09 o                         
  -2  11   4        417.55        449.32        23.21 o                         
  -1  11   4       1572.44       1558.69        43.82 o                         
   0  11   4       1165.72       1142.79        33.98 o                         
   1  11   4        825.79        862.41        28.96 o                         
   2  11   4         29.95         43.40        17.25 o                         
   3  11   4         59.08         56.08        22.82 o                         
   4  11   4        854.05        841.54        42.54 o                         
   5  11   4        363.01        351.40        36.08 o                         
   6  11   4        185.62        151.36        37.30 o                         
   7  11   4        127.64        122.73        30.26 o                         
   8  11   4        155.74        128.02        48.33 o                         
   9  11   4         11.75        179.87        68.29 o                         
  10  11   4        168.48        154.78        88.66 o                         
  11  11   4        140.06        143.34        95.04 o                         
  12  11   4         84.69         79.14       117.06 o                         
  13  11   4         12.22        -40.75       138.62 o                         
 -16  12   4         20.08          6.13       175.67 o                         
 -15  12   4        178.51        141.26       143.73 o                         
 -14  12   4       1000.04       1226.66       113.05 o                         
 -13  12   4       2850.89       2871.41       176.38 o                         
 -12  12   4       3079.87       3012.23       134.28 o                         
 -11  12   4       2481.94       2291.18       121.51 o                         
 -10  12   4       2406.75       2354.03        86.37 o                         
  -9  12   4       1083.47       1037.74        78.85 o                         
  -8  12   4        186.86        220.09        34.67 o                         
  -7  12   4       2751.43       2857.06        80.47 o                         
  -6  12   4       6113.79       6016.97       132.73 o                         
  -5  12   4      12137.80      11755.49       202.43 o                         
  -4  12   4       8605.71       8297.68       134.53 o                         
  -3  12   4       3322.25       3253.56        79.30 o                         
  -2  12   4        237.70        258.76        22.52 o                         
  -1  12   4          9.36         36.29        25.17 o                         
   0  12   4       2423.47       2445.87        61.03 o                         
   1  12   4      11269.07      10961.34       172.83 o                         
   2  12   4      10394.57      10298.30       177.97 o                         
   3  12   4       7099.01       7079.43       167.69 o                         
   4  12   4       7167.78       7233.09       158.57 o                         
   5  12   4       4019.16       3841.58       131.11 o                         
   6  12   4        416.58        414.66        40.70 o                         
   7  12   4        365.66        413.48        40.88 o                         
   8  12   4       2656.41       2820.83       132.32 o                         
   9  12   4       3606.04       3575.83       190.54 o                         
  10  12   4       2930.71       2759.19       184.52 o                         
  11  12   4       1871.60       2438.27       210.01 o                         
  12  12   4        446.73        552.02       184.17 o                         
  13  12   4         42.65        275.90       189.18 o                         
 -16  13   4         68.45        448.39       199.44 o                         
 -15  13   4         33.66        223.15       261.75 o                         
 -14  13   4          0.48        127.63       103.33 o                         
 -13  13   4          2.24        -81.24        81.24 o                         
 -12  13   4         17.10        -41.45        65.00 o                         
 -11  13   4        128.58        148.37        55.12 o                         
 -10  13   4        199.20        171.50        50.41 o                         
  -9  13   4        601.23        593.01        51.88 o                         
  -8  13   4         85.94         53.21        36.36 o                         
  -7  13   4        312.13        314.97        34.20 o                         
  -6  13   4        769.52        681.21        39.22 o                         
  -5  13   4         15.09         45.91        25.60 o                         
  -4  13   4        246.30        271.53        24.55 o                         
  -3  13   4       1006.87       1093.97        46.34 o                         
  -2  13   4        408.14        433.13        27.27 o                         
  -1  13   4       1407.16       1474.83        47.49 o                         
   0  13   4       1839.54       1782.51        47.30 o                         
   1  13   4       1112.64       1070.70        35.83 o                         
   2  13   4          4.71          9.40        21.62 o                         
   3  13   4        244.06        298.58        34.84 o                         
   4  13   4          8.37         58.98        34.32 o                         
   5  13   4        216.16        299.65        43.51 o                         
   6  13   4        468.64        461.45        52.28 o                         
   7  13   4        827.62        907.33        61.35 o                         
   8  13   4        407.99        397.19        61.49 o                         
   9  13   4        176.90        249.32        78.09 o                         
  10  13   4        126.31        108.39       100.74 o                         
  11  13   4         16.14        -79.11       181.39 o                         
  12  13   4          4.32       -162.16       162.16 o                         
  13  13   4        129.36        242.03       200.09 o                         
 -16  14   4         61.44        157.77       208.68 o                         
 -15  14   4         15.55         96.71       218.49 o                         
 -14  14   4        610.13        671.60       185.03 o                         
 -13  14   4       1786.43       1727.84       127.04 o                         
 -12  14   4       2785.31       3001.01       185.28 o                         
 -11  14   4       2375.18       2161.00       118.45 o                         
 -10  14   4       1989.61       1951.29       203.11 o                         
  -9  14   4       1205.53       1166.21        97.37 o                         
  -8  14   4        365.00        430.86        47.64 o                         
  -7  14   4       2259.19       2222.44        89.09 o                         
  -6  14   4       3819.75       3800.70       104.78 o                         
  -5  14   4       8059.80       8208.10       182.22 o                         
  -4  14   4       8218.67       8078.70       175.59 o                         
  -3  14   4       3987.05       4046.10       111.00 o                         
  -2  14   4       1056.37       1075.29        43.28 o                         
  -1  14   4          4.77         45.53        22.32 o                         
   0  14   4       1892.20       1915.30        53.60 o                         
   1  14   4       3830.29       3776.94        83.52 o                         
   2  14   4       7552.11       7418.15       167.79 o                         
   3  14   4       6296.27       6338.56       163.45 o                         
   4  14   4       5030.03       4950.47       147.04 o                         
   5  14   4       2638.58       2698.51       103.63 o                         
   6  14   4        138.99        155.18        46.94 o                         
   7  14   4        725.42        676.47        66.58 o                         
   8  14   4       1913.51       1887.43       117.20 o                         
   9  14   4       1555.00       1483.13       109.47 o                         
  10  14   4       2666.77       2707.77       171.83 o                         
  11  14   4       1163.03       1171.09       184.45 o                         
  12  14   4        219.92         84.52       176.12 o                         
 -15  15   4        357.99        382.57       176.23 o                         
 -14  15   4        114.44         13.57       109.55 o                         
 -13  15   4          7.13         21.53        82.64 o                         
 -12  15   4         96.99        -34.97        72.50 o                         
 -11  15   4       1165.53       1190.93        85.44 o                         
 -10  15   4       1694.88       1844.88       131.61 o                         
  -9  15   4       2090.68       2063.92       103.14 o                         
  -8  15   4        997.74       1141.99        81.63 o                         
  -7  15   4        791.96        873.80        59.90 o                         
  -6  15   4        993.82       1044.75        57.11 o                         
  -5  15   4         50.48         61.11        31.06 o                         
  -4  15   4       2081.67       2019.43        66.99 o                         
  -3  15   4       3133.11       3025.24        98.36 o                         
  -2  15   4       2862.38       2831.00        81.33 o                         
  -1  15   4       6422.48       6239.48       176.62 o                         
   0  15   4       6843.02       6828.57       144.93 o                         
   1  15   4       3274.32       3181.88        79.76 o                         
   2  15   4         39.43         19.17        24.73 o                         
   3  15   4        195.17        233.00        44.62 o                         
   4  15   4        145.51        189.45        41.06 o                         
   5  15   4        781.86        762.10        68.94 o                         
   6  15   4       2720.93       2834.96       114.85 o                         
   7  15   4       2678.26       2668.90       126.09 o                         
   8  15   4        748.40        858.17        89.24 o                         
   9  15   4        109.14        111.26        89.43 o                         
  10  15   4         80.95        274.33       110.63 o                         
  11  15   4          1.21       -142.19       142.19 o                         
  12  15   4        221.68        215.92       188.83 o                         
 -15  16   4          0.14       -160.78       188.40 o                         
 -14  16   4        181.32        179.97       119.58 o                         
 -13  16   4        618.23        684.52       108.59 o                         
 -12  16   4       1501.05       1520.85       112.57 o                         
 -11  16   4       1217.43        873.72        99.90 o                         
 -10  16   4       1367.72       1416.70       180.84 o                         
  -9  16   4        198.43        177.72        71.37 o                         
  -8  16   4        658.14        624.24        87.70 o                         
  -7  16   4        340.10        450.71        55.12 o                         
  -6  16   4        626.08        722.31        54.93 o                         
  -5  16   4       1319.15       1278.38        62.33 o                         
  -4  16   4       3078.50       3047.57       107.36 o                         
  -3  16   4       1810.36       1854.43        78.75 o                         
  -2  16   4        536.51        572.40        38.39 o                         
  -1  16   4        362.59        385.99        36.90 o                         
   0  16   4         28.84         43.78        26.48 o                         
   1  16   4        664.29        689.73        40.31 o                         
   2  16   4       3039.71       2937.25        90.90 o                         
   3  16   4       2240.05       2267.30       104.86 o                         
   4  16   4       1581.36       1508.50        87.45 o                         
   5  16   4        353.28        384.25        54.24 o                         
   6  16   4         81.42         84.34        56.05 o                         
   7  16   4        465.02        379.94        64.37 o                         
   8  16   4        736.66        748.53        92.26 o                         
   9  16   4        725.02        544.84       145.33 o                         
  10  16   4       1067.81       1154.21       128.33 o                         
  11  16   4        323.79        262.29       157.92 o                         
  12  16   4        110.66        474.77       373.79 o                         
 -14  17   4        329.82        427.78       271.50 o                         
 -13  17   4         35.53        -98.85       111.74 o                         
 -12  17   4         17.86        171.35       125.51 o                         
 -11  17   4        485.86        307.58       145.59 o                         
 -10  17   4       2536.46       2679.65       171.28 o                         
  -9  17   4       2846.66       3269.65       185.82 o                         
  -8  17   4       2371.32       2560.45       196.64 o                         
  -7  17   4       3625.93       3529.97       151.32 o                         
  -6  17   4       1881.37       1828.58       111.98 o                         
  -5  17   4        289.08        371.78        50.47 o                         
  -4  17   4        807.96        718.03        44.83 o                         
  -3  17   4       4422.67       4374.93       145.24 o                         
  -2  17   4       5135.76       5095.60       136.91 o                         
  -1  17   4       2987.78       2960.75        96.82 o                         
   0  17   4       5121.35       4886.10       120.18 o                         
   1  17   4       2044.55       2026.92        78.72 o                         
   2  17   4         22.35         57.08        32.36 o                         
   3  17   4         70.52        106.34        42.07 o                         
   4  17   4        794.46        848.79        69.65 o                         
   5  17   4       2166.65       2335.37       120.76 o                         
   6  17   4       4019.31       3992.89       159.75 o                         
   7  17   4       2616.45       2656.11       174.51 o                         
   8  17   4       1388.83       1413.93       145.36 o                         
   9  17   4        366.48        480.97       156.51 o                         
  10  17   4         33.76        133.11       128.87 o                         
  11  17   4         93.08        143.47       164.29 o                         
 -14  18   4          2.73       -290.62       290.62 o                         
 -13  18   4          0.06       -125.78       125.78 o                         
 -12  18   4         23.78        220.14       107.87 o                         
 -11  18   4         24.56         90.42       143.33 o                         
 -10  18   4         77.54        184.95       101.57 o                         
  -9  18   4          7.46        -63.04        63.04 o                         
  -8  18   4         78.41        169.47        66.39 o                         
  -7  18   4         50.88         32.44        59.36 o                         
  -6  18   4          0.76         82.36        51.21 o                         
  -5  18   4          2.83        -51.64        51.64 o                         
  -4  18   4         42.75          6.96        37.06 o                         
  -3  18   4          4.26         62.69        44.28 o                         
  -2  18   4         15.52         -7.42        38.26 o                         
  -1  18   4         31.33         38.13        33.44 o                         
   0  18   4         84.93        118.49        33.87 o                         
   1  18   4          6.11          4.12        41.52 o                         
   2  18   4         78.86         63.23        36.54 o                         
   3  18   4         21.93         29.78        44.33 o                         
   4  18   4          9.49        -39.03        77.08 o                         
   5  18   4          0.13         24.61        73.73 o                         
   6  18   4         75.92        -28.42        70.39 o                         
   7  18   4        152.94        250.67        80.22 o                         
   8  18   4         74.88         69.80        93.46 o                         
   9  18   4         27.61         74.07       100.21 o                         
  10  18   4         54.90        -87.34       127.06 o                         
  11  18   4          0.27        160.09       213.13 o                         
 -14  19   4        538.96        338.91       372.48 o                         
 -13  19   4        173.68        161.30       149.17 o                         
 -12  19   4          2.76         13.76       141.41 o                         
 -11  19   4         91.25         77.78       127.43 o                         
 -10  19   4       1521.81       1489.64       138.94 o                         
  -9  19   4       2924.05       3494.39       298.05 o                         
  -8  19   4       3482.06       3625.51       230.97 o                         
  -7  19   4       2068.71       2342.36       123.18 o                         
  -6  19   4       1724.92       1819.79       105.38 o                         
  -5  19   4        622.43        567.69        64.07 o                         
  -4  19   4        861.88        711.07        58.57 o                         
  -3  19   4       2874.68       3115.54       124.01 o                         
  -2  19   4       4502.01       4601.72       155.86 o                         
  -1  19   4       4408.17       4520.13       130.21 o                         
   0  19   4       3466.84       3489.24       104.25 o                         
   1  19   4        794.06        867.32        60.39 o                         
   2  19   4         30.44         20.67        41.31 o                         
   3  19   4        238.22        253.89        49.72 o                         
   4  19   4       1630.30       1571.88        88.26 o                         
   5  19   4       2197.24       2287.21       130.61 o                         
   6  19   4       3672.63       3778.91       170.01 o                         
   7  19   4       2419.28       2469.47       144.53 o                         
   8  19   4       1176.94       1214.11       196.96 o                         
   9  19   4        311.59        530.97       173.04 o                         
  10  19   4          6.43         34.54       151.62 o                         
 -13  20   4        195.25        165.35       157.68 o                         
 -12  20   4        387.87        528.58       252.31 o                         
 -11  20   4        461.74        576.53       209.81 o                         
 -10  20   4         11.25        -89.99       110.92 o                         
  -9  20   4         30.89       -128.62       128.62 o                         
  -8  20   4         49.61        -21.11        79.08 o                         
  -7  20   4         78.27        107.56        72.07 o                         
  -6  20   4        307.21        295.63        69.28 o                         
  -5  20   4        673.59        775.41        76.07 o                         
  -4  20   4       1127.46       1078.95        67.98 o                         
  -3  20   4        536.17        615.72        63.67 o                         
  -2  20   4        135.36        106.59        52.01 o                         
  -1  20   4          8.95         68.11        44.26 o                         
   0  20   4        593.92        662.43        50.93 o                         
   1  20   4        451.93        561.45        80.02 o                         
   2  20   4       1246.27       1291.77        81.55 o                         
   3  20   4       1262.57       1290.85        80.60 o                         
   4  20   4        581.62        613.80        73.31 o                         
   5  20   4        137.43        192.53        65.52 o                         
   6  20   4         35.87         39.32       113.50 o                         
   7  20   4          2.74         37.79        89.73 o                         
   8  20   4        173.71         39.14       146.11 o                         
   9  20   4        160.77        -35.23       141.27 o                         
  10  20   4        352.65        124.15       218.49 o                         
 -13  21   4        159.67        532.28       234.08 o                         
 -12  21   4         28.97       -115.24       151.69 o                         
 -11  21   4        223.16        454.09       212.60 o                         
 -10  21   4       1575.61       1612.72       152.26 o                         
  -9  21   4       1048.92       1255.23       136.50 o                         
  -8  21   4       1680.34       1627.18       136.89 o                         
  -7  21   4       2065.82       2197.25       148.61 o                         
  -6  21   4       1193.67       1230.10        92.03 o                         
  -5  21   4        119.50        102.71        66.72 o                         
  -4  21   4        114.16        109.63        54.11 o                         
  -3  21   4       1350.59       1358.46        94.66 o                         
  -2  21   4       2008.80       2286.09       116.37 o                         
  -1  21   4       2493.12       2702.55       106.14 o                         
   0  21   4       5801.40       5797.15       163.46 o                         
   1  21   4       2664.67       2759.76       126.97 o                         
   2  21   4         12.79         65.39        58.40 o                         
   3  21   4        128.75         97.37        79.09 o                         
   4  21   4        269.20        272.97        73.62 o                         
   5  21   4       1089.04       1061.63        85.85 o                         
   6  21   4       1501.90       1501.17       103.45 o                         
   7  21   4       1174.83       1192.62       116.44 o                         
   8  21   4        360.69        152.03       261.54 o                         
   9  21   4          9.87         95.16       148.86 o                         
 -12  22   4        934.65       1047.46       376.93 o                         
 -11  22   4        346.17        522.53       184.76 o                         
 -10  22   4        150.18        262.26       140.28 o                         
  -9  22   4         41.86         37.38       125.82 o                         
  -8  22   4        188.98        146.80       113.48 o                         
  -7  22   4        764.46        906.86       111.28 o                         
  -6  22   4       2474.44       2496.92       144.64 o                         
  -5  22   4       3319.60       3512.03       208.89 o                         
  -4  22   4       2865.95       2892.94       125.59 o                         
  -3  22   4       1692.17       1908.50       118.99 o                         
  -2  22   4       1000.38       1130.37        84.30 o                         
  -1  22   4          8.16        -54.24        54.24 o                         
   0  22   4        562.80        519.97        60.43 o                         
   1  22   4        695.97        645.24        79.89 o                         
   2  22   4       1931.24       1907.70       110.91 o                         
   3  22   4       1481.01       1555.79        97.24 o                         
   4  22   4       1132.58       1288.23       108.87 o                         
   5  22   4        656.73        733.86        85.60 o                         
   6  22   4         78.78         78.54        87.36 o                         
   7  22   4         47.49        -12.69        97.14 o                         
   8  22   4        438.57        -42.58       177.05 o                         
   9  22   4        682.85        853.32       177.43 o                         
 -11  23   4          0.02         72.91       169.27 o                         
 -10  23   4        163.43        139.45       143.98 o                         
  -9  23   4        387.35        311.88       127.51 o                         
  -8  23   4        294.04        363.36       115.97 o                         
  -7  23   4        197.13        171.25       112.69 o                         
  -6  23   4        378.31        238.25        99.74 o                         
  -5  23   4        125.72        184.85        81.86 o                         
  -4  23   4          6.58        165.08        84.77 o                         
  -3  23   4        240.22        160.72        66.16 o                         
  -2  23   4        219.34         87.69        71.00 o                         
  -1  23   4       1086.47       1013.02        83.98 o                         
   0  23   4       1084.22       1196.51        97.61 o                         
   1  23   4        499.78        403.28        82.09 o                         
   2  23   4        215.07         62.04        72.46 o                         
   3  23   4         47.38        185.08        83.05 o                         
   4  23   4        181.05        271.86        88.69 o                         
   5  23   4        314.00        360.98       100.84 o                         
   6  23   4        327.95        267.47       110.10 o                         
   7  23   4        274.58        310.48       131.98 o                         
   8  23   4         27.39        -35.81       147.56 o                         
 -10  24   4        484.01        435.77       183.87 o                         
  -9  24   4        194.15         85.53       180.04 o                         
  -8  24   4         17.94         -5.43       122.12 o                         
  -7  24   4        701.69        571.71       127.01 o                         
  -6  24   4       2336.06       2317.49       160.16 o                         
  -5  24   4       3220.24       2869.19       160.26 o                         
  -4  24   4       2880.21       2657.24       150.55 o                         
  -3  24   4       1264.34       1375.81       104.98 o                         
  -2  24   4        752.32        836.23        93.92 o                         
  -1  24   4          1.57         -9.90        91.56 o                         
   0  24   4        981.49        991.54        95.10 o                         
   1  24   4       1504.47       1538.86       109.95 o                         
   2  24   4       1730.15       1859.14       115.38 o                         
   3  24   4       2017.89       2053.07       119.82 o                         
   4  24   4       1261.16       1236.48       127.02 o                         
   5  24   4        666.33        860.99       113.82 o                         
   6  24   4        185.19        190.48       125.25 o                         
   7  24   4         38.18        363.27       153.49 o                         
 -10  25   4         86.35        179.72       273.86 o                         
  -9  25   4         71.70         48.30       170.46 o                         
  -8  25   4         52.47        190.62       134.51 o                         
  -7  25   4          1.59        -30.24       146.30 o                         
  -6  25   4          1.35       -128.90       128.90 o                         
  -5  25   4         21.17         21.47       103.15 o                         
  -4  25   4         34.02        115.75        95.39 o                         
  -3  25   4          2.26        -98.17        98.17 o                         
  -2  25   4         44.37         59.72        84.37 o                         
  -1  25   4         68.94         18.95        85.87 o                         
   0  25   4        204.25        283.00        95.50 o                         
   1  25   4         85.11        175.15        90.34 o                         
   2  25   4         50.29        148.54        91.74 o                         
   3  25   4         44.99        -87.26       103.99 o                         
   4  25   4          0.04        -58.69       110.99 o                         
   5  25   4         12.55        -96.36       125.91 o                         
   6  25   4          6.41        -71.06       134.18 o                         
  -9  26   4         92.44        347.69       264.65 o                         
  -8  26   4          7.80        124.62       142.83 o                         
  -7  26   4        200.48        -36.98       139.39 o                         
  -6  26   4        691.83        594.04       139.57 o                         
  -5  26   4       1567.34       1583.38       154.45 o                         
  -4  26   4       1569.86       1404.69       144.02 o                         
  -3  26   4       1003.67        935.58       148.47 o                         
  -2  26   4        308.77        213.87        99.60 o                         
  -1  26   4         99.67        331.30       110.64 o                         
   0  26   4        469.57        723.74       124.36 o                         
   1  26   4       1217.47       1144.35       120.27 o                         
   2  26   4       1972.42       2228.03       208.70 o                         
   3  26   4       2164.97       2119.79       144.19 o                         
   4  26   4        987.82        806.20       140.91 o                         
   5  26   4        288.49         88.80       132.92 o                         
  -7  27   4        306.54         27.33       155.69 o                         
  -6  27   4         95.46        117.19       142.20 o                         
  -5  27   4          7.28        132.65       166.60 o                         
  -4  27   4         12.25        -10.89       138.62 o                         
  -3  27   4        442.64        292.76       130.10 o                         
  -2  27   4        903.58        771.28       144.20 o                         
  -1  27   4        627.55        739.47       141.78 o                         
   0  27   4        697.18        718.05       187.52 o                         
   1  27   4        445.90        360.79       118.72 o                         
   2  27   4        201.37        281.99       120.64 o                         
   3  27   4         55.86        -15.72       125.40 o                         
   4  27   4         72.62        109.07       152.48 o                         
  -6  28   4        279.62        465.97       172.04 o                         
  -5  28   4        589.63        238.15       203.29 o                         
  -4  28   4        466.28        389.17       174.04 o                         
  -3  28   4        603.83        658.02       163.89 o                         
  -2  28   4        412.33        644.01       141.29 o                         
  -1  28   4         17.59         59.27       172.27 o                         
   0  28   4        128.81         77.94       143.14 o                         
   1  28   4        515.36        410.62       141.41 o                         
   2  28   4        669.70        493.99       146.85 o                         
   3  28   4        965.25        527.38       349.36 o                         
  -3  29   4        628.00        655.50       196.21 o                         
  -2  29   4       1017.44       1194.28       353.65 o                         
  -1  29   4       1165.32        890.28       243.92 o                         
   0  29   4       1049.02        901.53       298.82 o                         
 -18   1   5        145.20         17.96       174.11 o                         
 -17   1   5        627.15        835.95       152.17 o                         
 -16   1   5       1416.85       1528.75       100.11 o                         
 -15   1   5       2832.24       2968.02       133.50 o                         
 -14   1   5       2747.51       2853.21       121.79 o                         
 -13   1   5       1576.68       1617.17        83.46 o                         
 -12   1   5        168.55        268.30        38.14 o                         
 -11   1   5        319.55        268.61        48.80 o                         
 -10   1   5       2475.93       2315.52        60.96 o                         
  -9   1   5       7740.98       7663.83       143.74 o                         
  -8   1   5      15470.67      15516.37       267.17 o                         
  -7   1   5      14938.61      15359.67       262.67 o                         
  -6   1   5       6347.67       6518.78       118.35 o                         
  -5   1   5       8847.21       9338.75       175.77 o                         
  -4   1   5       1932.86       2051.69        45.97 o                         
  -3   1   5       9246.26       9306.25       147.39 o                         
  -2   1   5       8827.95       8514.29       119.27 o                         
  -1   1   5      19663.05      19210.19       246.95 o                         
   0   1   5      42161.71      41320.61       541.37 o                         
   1   1   5      20965.59      22183.21       285.48 o                         
   2   1   5       9206.01       9389.54       118.87 o                         
   3   1   5       1269.91       1332.89        36.65 o                         
   4   1   5       3062.33       2990.50        55.89 o                         
   5   1   5       8183.29       8331.34       119.61 o                         
   6   1   5      10029.43      10040.83       156.67 o                         
   7   1   5       8146.30       8134.56       142.25 o                         
   8   1   5       3339.25       3418.38        91.22 o                         
   9   1   5       2197.28       2277.75        97.52 o                         
  10   1   5        833.78       1043.83        98.18 o                         
  11   1   5         72.90         18.02        73.77 o                         
  12   1   5        624.10        601.88        99.44 o                         
  13   1   5        547.92        493.85       153.03 o                         
  14   1   5        728.88        582.88       301.33 o                         
 -18   2   5        238.91        281.42       161.01 o                         
 -17   2   5        116.79        210.66       262.99 o                         
 -16   2   5          4.24         73.35       106.02 o                         
 -15   2   5         32.68         -3.31        69.06 o                         
 -14   2   5         71.99        147.83        55.78 o                         
 -13   2   5        633.29        624.18        54.14 o                         
 -12   2   5       1641.39       1583.39        72.35 o                         
 -11   2   5       1847.51       1753.73        62.82 o                         
 -10   2   5       1383.69       1316.50        57.35 o                         
  -9   2   5        418.65        381.02        23.26 o                         
  -8   2   5         21.59         10.88        16.24 o                         
  -7   2   5        135.37        128.38        15.66 o                         
  -6   2   5       2077.10       2060.72        47.50 o                         
  -5   2   5       4813.64       4916.79        94.89 o                         
  -4   2   5       5621.09       5698.14       101.94 o                         
  -3   2   5       1927.39       1952.08        47.40 o                         
  -2   2   5       1610.61       1868.73        38.21 o                         
  -1   2   5         57.19        163.25        10.35 o                         
   0   2   5          0.65         25.62         5.92 o                         
   1   2   5       2033.01       1985.11        32.61 o                         
   2   2   5       3537.16       3713.47        54.41 o                         
   3   2   5       4092.21       3915.05        58.35 o                         
   4   2   5       3109.46       3105.97        49.14 o                         
   5   2   5        872.46        924.11        27.73 o                         
   6   2   5        131.51        130.21        24.14 o                         
   7   2   5          5.49         14.52        22.00 o                         
   8   2   5        193.23        202.56        30.91 o                         
   9   2   5        719.82        624.76        46.16 o                         
  10   2   5        888.58        776.25        91.67 o                         
  11   2   5        881.90        934.87        97.33 o                         
  12   2   5        384.27        274.87       118.47 o                         
  13   2   5         75.33       -126.01       126.01 o                         
  14   2   5          9.25        171.92       485.89 o                         
 -18   3   5         88.71       -129.22       202.28 o                         
 -17   3   5        327.63        194.18       127.21 o                         
 -16   3   5        558.76        655.07       116.27 o                         
 -15   3   5       1384.24       1393.44        94.63 o                         
 -14   3   5       1580.65       1471.34        83.10 o                         
 -13   3   5        649.72        640.60        55.64 o                         
 -12   3   5         77.51        178.01        37.52 o                         
 -11   3   5        827.05        778.63        41.04 o                         
 -10   3   5       1735.89       1733.80        51.14 o                         
  -9   3   5       1785.10       1840.06        51.24 o                         
  -8   3   5       8741.20       8525.81       149.34 o                         
  -7   3   5       8053.06       8028.45       145.61 o                         
  -6   3   5       2949.76       2904.67        61.37 o                         
  -5   3   5       2280.12       2151.68        47.95 o                         
  -4   3   5         28.98         64.26        11.31 o                         
  -3   3   5       1225.94       1378.23        56.66 o                         
  -2   3   5        789.02        720.51        20.57 o                         
  -1   3   5      12196.79      11849.31       176.49 o                         
   0   3   5      21530.35      22065.47       292.79 o                         
   1   3   5       8238.18       8425.56       116.15 o                         
   2   3   5       1231.47       1242.78        23.04 o                         
   3   3   5          6.00         38.79        13.16 o                         
   4   3   5         43.40         61.92        11.85 o                         
   5   3   5       3082.86       3118.95        54.71 o                         
   6   3   5       6573.76       6746.67       117.58 o                         
   7   3   5       3929.50       3886.45        89.49 o                         
   8   3   5       1073.71       1051.17        63.63 o                         
   9   3   5        342.38        375.79        43.10 o                         
  10   3   5        228.80        287.49        56.49 o                         
  11   3   5         18.54         -2.06        82.33 o                         
  12   3   5        437.45        480.82       115.68 o                         
  13   3   5        474.37        209.53       141.22 o                         
  14   3   5        488.31        430.48       198.48 o                         
 -18   4   5        436.34        235.98       202.19 o                         
 -17   4   5        216.68        127.62       227.42 o                         
 -16   4   5        138.71        240.99        86.81 o                         
 -15   4   5          1.82         68.14        63.90 o                         
 -14   4   5        996.66        965.75        69.32 o                         
 -13   4   5       2384.97       2344.77        99.74 o                         
 -12   4   5       2639.02       2716.25        91.27 o                         
 -11   4   5       3703.37       3753.54        90.89 o                         
 -10   4   5       4418.33       4359.50        93.49 o                         
  -9   4   5       4717.97       4613.69        88.63 o                         
  -8   4   5         64.63         62.64        17.36 o                         
  -7   4   5       4829.67       4674.73        92.40 o                         
  -6   4   5       7287.35       7309.12       131.99 o                         
  -5   4   5      11969.24      11937.20       215.31 o                         
  -4   4   5      13816.82      14194.56       265.75 o                         
  -3   4   5      14751.35      14991.71       250.90 o                         
  -2   4   5       8285.34       7979.78       117.51 o                         
  -1   4   5         81.09        206.34        13.17 o                         
   0   4   5        153.08        216.10        10.90 o                         
   1   4   5       3077.85       3126.79        52.34 o                         
   2   4   5      11545.71      11686.12       151.02 o                         
   3   4   5       5857.25       5795.35        88.66 o                         
   4   4   5       7429.03       7516.55       108.89 o                         
   5   4   5       7326.15       7450.56       117.31 o                         
   6   4   5        577.86        615.51        27.70 o                         
   7   4   5         88.21         61.34        28.67 o                         
   8   4   5        693.54        601.86        48.93 o                         
   9   4   5       2414.13       2428.14       117.54 o                         
  10   4   5       1981.24       1872.02       136.61 o                         
  11   4   5       1872.76       1816.58       116.08 o                         
  12   4   5       1114.19       1211.44       135.07 o                         
  13   4   5        341.54        575.42       248.32 o                         
  14   4   5         57.17       -105.03       179.16 o                         
 -18   5   5          2.98        -12.78       403.00 o                         
 -17   5   5         39.15       -135.30       135.30 o                         
 -16   5   5        210.21        115.84       149.99 o                         
 -15   5   5        149.89        193.36        73.11 o                         
 -14   5   5        275.71        473.91        85.71 o                         
 -13   5   5        120.82        118.32        50.26 o                         
 -12   5   5         37.66         83.85        37.67 o                         
 -11   5   5         31.76         30.75        28.70 o                         
 -10   5   5          1.00         40.69        31.38 o                         
  -9   5   5        409.70        408.25        25.38 o                         
  -8   5   5        682.66        641.89        26.73 o                         
  -7   5   5        368.43        363.56        19.84 o                         
  -6   5   5        231.80        215.73        23.21 o                         
  -5   5   5          1.36         33.50        21.64 o                         
  -4   5   5        136.80        172.32        15.97 o                         
  -3   5   5        240.08        234.72        12.48 o                         
  -2   5   5        348.53        358.20        14.39 o                         
  -1   5   5        433.86        487.10        20.95 o                         
   0   5   5       2481.18       2581.01        45.97 o                         
   1   5   5         44.58         59.60         8.20 o                         
   2   5   5        141.87        129.52        10.86 o                         
   3   5   5         21.52         34.86        16.02 o                         
   4   5   5        549.69        542.78        21.67 o                         
   5   5   5        470.21        520.37        22.61 o                         
   6   5   5        475.98        467.13        28.83 o                         
   7   5   5        262.59        298.10        24.44 o                         
   8   5   5         17.31         45.93        36.72 o                         
   9   5   5         46.54          4.46        47.94 o                         
  10   5   5         35.78         25.76        47.96 o                         
  11   5   5         56.70        134.41        80.62 o                         
  12   5   5         73.86       -152.36       209.66 o                         
  13   5   5         15.22         54.32       134.13 o                         
  14   5   5         23.62        -42.57       169.14 o                         
 -17   6   5        357.69        147.93       136.59 o                         
 -16   6   5        214.56        159.42        84.98 o                         
 -15   6   5          0.44        158.86        72.19 o                         
 -14   6   5        648.59        601.78        68.07 o                         
 -13   6   5       3504.50       3633.72       162.51 o                         
 -12   6   5       5636.61       5771.04       140.93 o                         
 -11   6   5       4639.34       4738.86       116.09 o                         
 -10   6   5       6795.73       6747.06       150.11 o                         
  -9   6   5       4922.27       4819.87       101.61 o                         
  -8   6   5        326.43        344.70        19.89 o                         
  -7   6   5       2194.77       2127.54        88.95 o                         
  -6   6   5       9567.89       9573.89       209.15 o                         
  -5   6   5      16484.34      16981.26       319.57 o                         
  -4   6   5      27453.07      27991.44       464.05 o                         
  -3   6   5      23611.35      23979.98       398.57 o                         
  -2   6   5       9865.88       9946.58       172.00 o                         
  -1   6   5       5621.10       5823.30        93.21 o                         
   0   6   5       1481.09       1604.01        40.63 o                         
   1   6   5       6964.75       7247.16       110.31 o                         
   2   6   5      10282.01      10433.71       141.34 o                         
   3   6   5      13227.93      13000.76       179.30 o                         
   4   6   5      14957.48      14846.96       193.52 o                         
   5   6   5       5850.51       5764.08       107.60 o                         
   6   6   5       1586.31       1724.88        57.24 o                         
   7   6   5          2.43         51.45        33.22 o                         
   8   6   5        833.62        886.08        61.12 o                         
   9   6   5       2122.24       1955.79        93.90 o                         
  10   6   5       2541.41       2347.71       132.55 o                         
  11   6   5       2732.46       2779.34       153.22 o                         
  12   6   5       1597.57       1478.73       144.21 o                         
  13   6   5        311.01        265.33       141.17 o                         
  14   6   5         23.75        242.16       190.86 o                         
 -17   7   5         42.84         92.82       226.56 o                         
 -16   7   5         29.72         46.95        89.32 o                         
 -15   7   5         90.76         60.92        75.09 o                         
 -14   7   5         72.57        219.18        76.51 o                         
 -13   7   5         15.78        -26.77        43.36 o                         
 -12   7   5          9.07         -1.48        41.08 o                         
 -11   7   5         31.79        -21.09        29.42 o                         
 -10   7   5        218.69        220.33        26.52 o                         
  -9   7   5       1005.28        941.37        45.68 o                         
  -8   7   5       2909.33       2829.65        74.39 o                         
  -7   7   5       3901.35       3905.67        85.81 o                         
  -6   7   5       1111.37       1088.01        40.28 o                         
  -5   7   5         13.52         27.24        13.11 o                         
  -4   7   5          0.06         32.48        14.62 o                         
  -3   7   5        445.65        521.65        20.68 o                         
  -2   7   5         12.59         28.36        12.31 o                         
  -1   7   5         12.87         33.19         9.89 o                         
   0   7   5       1850.78       1931.51        40.38 o                         
   1   7   5        122.34        106.36        13.92 o                         
   2   7   5         46.09         67.32        11.73 o                         
   3   7   5        381.21        401.69        17.94 o                         
   4   7   5         28.71         32.63        14.05 o                         
   5   7   5         15.45          4.93        23.49 o                         
   6   7   5         42.20         74.96        31.86 o                         
   7   7   5        956.75        947.54        60.19 o                         
   8   7   5        338.52        271.85        59.12 o                         
   9   7   5         42.04         74.67        53.85 o                         
  10   7   5         33.93        -13.41        69.81 o                         
  11   7   5          1.57        205.29        93.32 o                         
  12   7   5         38.03         43.71       117.31 o                         
  13   7   5        147.37        244.45       152.76 o                         
 -17   8   5        276.97        102.72       177.46 o                         
 -16   8   5        288.36        213.05       109.60 o                         
 -15   8   5         30.28         93.41        73.62 o                         
 -14   8   5        340.71        294.46        57.59 o                         
 -13   8   5       1404.52       1513.67        76.40 o                         
 -12   8   5       3386.52       3373.48       118.47 o                         
 -11   8   5       5070.99       5117.19       135.54 o                         
 -10   8   5       4768.80       4775.87       125.57 o                         
  -9   8   5       2313.89       2325.86        98.00 o                         
  -8   8   5        503.37        511.83        34.62 o                         
  -7   8   5        500.24        538.89        34.59 o                         
  -6   8   5       2328.86       2373.07        59.92 o                         
  -5   8   5       5139.26       5185.20        97.24 o                         
  -4   8   5      13396.60      13690.85       225.96 o                         
  -3   8   5      15201.16      15201.79       260.03 o                         
  -2   8   5       3483.97       3555.65        72.52 o                         
  -1   8   5          8.72         41.07        11.54 o                         
   0   8   5         72.00         85.94        12.35 o                         
   1   8   5       3335.41       3271.66        63.96 o                         
   2   8   5      13605.56      13635.47       208.20 o                         
   3   8   5      12012.33      11704.24       159.94 o                         
   4   8   5      12429.54      11838.90       185.15 o                         
   5   8   5       6919.85       6878.58       130.62 o                         
   6   8   5       1170.72       1071.21        52.59 o                         
   7   8   5          2.25          0.91        35.58 o                         
   8   8   5        404.98        452.86        48.70 o                         
   9   8   5       1642.93       1745.97       105.34 o                         
  10   8   5       2601.26       2690.06       144.58 o                         
  11   8   5       2220.85       2230.55       242.23 o                         
  12   8   5       1039.12        787.18       212.82 o                         
  13   8   5        197.68        467.80       154.20 o                         
 -17   9   5        411.41        157.95       296.44 o                         
 -16   9   5        501.91        603.35       134.16 o                         
 -15   9   5        848.66        990.38        91.70 o                         
 -14   9   5        653.67        617.65        71.06 o                         
 -13   9   5        347.76        352.47        55.11 o                         
 -12   9   5        401.53        475.05        62.97 o                         
 -11   9   5          8.07        -32.74        40.25 o                         
 -10   9   5        875.77        948.34        59.28 o                         
  -9   9   5       3310.12       3458.72       111.88 o                         
  -8   9   5       5466.72       5328.91       125.76 o                         
  -7   9   5       4729.62       4687.18       111.84 o                         
  -6   9   5       2883.66       2941.38        69.38 o                         
  -5   9   5        490.39        527.99        26.90 o                         
  -4   9   5        122.02        161.91        17.90 o                         
  -3   9   5       6696.23       6787.51       121.37 o                         
  -2   9   5       6275.40       5991.57       108.73 o                         
  -1   9   5       2173.97       2139.39        41.34 o                         
   0   9   5       1849.12       1830.13        37.49 o                         
   1   9   5       1059.89       1067.04        32.18 o                         
   2   9   5       1236.44       1265.07        35.18 o                         
   3   9   5         26.33         40.75        12.56 o                         
   4   9   5         78.51        125.77        22.17 o                         
   5   9   5       1807.53       1889.24        54.62 o                         
   6   9   5       2888.28       2996.99        89.99 o                         
   7   9   5       2901.47       2915.34        96.37 o                         
   8   9   5       2473.47       2660.04       145.22 o                         
   9   9   5       1113.09       1203.91       112.78 o                         
  10   9   5        264.00        219.68        81.32 o                         
  11   9   5         11.16        -79.70       116.44 o                         
  12   9   5        112.64        108.06       107.25 o                         
  13   9   5        307.57        323.87       157.39 o                         
 -17  10   5        149.49        -92.75       397.93 o                         
 -16  10   5         86.91        145.52       204.27 o                         
 -15  10   5         75.30        289.19       159.63 o                         
 -14  10   5         41.44         49.39        65.95 o                         
 -13  10   5        475.85        397.89        62.82 o                         
 -12  10   5        415.33        428.70        50.21 o                         
 -11  10   5        434.73        501.89        47.52 o                         
 -10  10   5       1118.39       1096.18        56.63 o                         
  -9  10   5       1654.56       1811.67        69.48 o                         
  -8  10   5        137.39        164.69        29.94 o                         
  -7  10   5        828.74        815.64        43.03 o                         
  -6  10   5       1613.76       1538.63        48.30 o                         
  -5  10   5       3463.61       3388.76        75.77 o                         
  -4  10   5       5514.50       5409.09       106.10 o                         
  -3  10   5       3121.39       3150.09        70.63 o                         
  -2  10   5        579.97        588.50        24.53 o                         
  -1  10   5        398.13        407.71        18.92 o                         
   0  10   5        169.34        174.46        15.36 o                         
   1  10   5        884.57        920.38        32.67 o                         
   2  10   5       1707.03       1635.64        44.05 o                         
   3  10   5       2508.30       2394.94        59.83 o                         
   4  10   5       2816.64       2633.58        83.60 o                         
   5  10   5        742.58        753.72        36.64 o                         
   6  10   5        231.09        187.93        26.65 o                         
   7  10   5         53.03         85.83        38.59 o                         
   8  10   5        522.60        479.31        61.08 o                         
   9  10   5        807.52        761.21        85.24 o                         
  10  10   5       1083.99       1110.73       103.80 o                         
  11  10   5        833.35        695.76       109.35 o                         
  12  10   5        275.93        160.67       124.01 o                         
  13  10   5         40.21        151.57       164.13 o                         
 -17  11   5        468.67        -85.77       275.09 o                         
 -16  11   5        826.28        925.46       177.14 o                         
 -15  11   5       1544.24       1506.33       123.80 o                         
 -14  11   5       1787.42       1932.51       110.26 o                         
 -13  11   5        723.35        614.73        73.38 o                         
 -12  11   5        452.71        350.94        50.44 o                         
 -11  11   5         70.97         50.16        39.03 o                         
 -10  11   5       1342.06       1392.85        65.45 o                         
  -9  11   5       3487.85       3549.92       106.58 o                         
  -8  11   5       9183.11       9273.48       217.91 o                         
  -7  11   5       7326.46       7321.30       164.60 o                         
  -6  11   5       3080.98       3113.02        79.07 o                         
  -5  11   5       1881.28       1834.75        73.51 o                         
  -4  11   5        458.72        586.26        28.25 o                         
  -3  11   5       8499.88       8384.05       165.52 o                         
  -2  11   5       4978.40       4987.51        87.69 o                         
  -1  11   5       6258.43       6270.29       104.81 o                         
   0  11   5      11375.47      11597.54       180.35 o                         
   1  11   5       5958.42       5820.95       100.76 o                         
   2  11   5       2952.52       2865.05        71.38 o                         
   3  11   5        288.00        312.87        32.85 o                         
   4  11   5        936.00        908.30        51.01 o                         
   5  11   5       3204.36       2980.59        81.77 o                         
   6  11   5       3541.97       3652.18        97.28 o                         
   7  11   5       3751.44       3742.99       121.43 o                         
   8  11   5       3709.57       3703.86       140.42 o                         
   9  11   5       1670.96       1877.22       125.74 o                         
  10  11   5        566.39        638.40        99.89 o                         
  11  11   5         13.17        -64.30       121.16 o                         
  12  11   5        393.76        378.68       164.34 o                         
  13  11   5        585.56        763.10       184.62 o                         
 -16  12   5         41.76        273.46       285.60 o                         
 -15  12   5         69.19        171.98       119.39 o                         
 -14  12   5         11.45          4.25        76.10 o                         
 -13  12   5          7.91        -64.49        64.49 o                         
 -12  12   5         38.41         21.56        59.58 o                         
 -11  12   5          9.18         -1.83        47.14 o                         
 -10  12   5         23.26        -12.32        41.51 o                         
  -9  12   5         43.74         70.72        36.95 o                         
  -8  12   5          9.38         46.55        44.72 o                         
  -7  12   5        176.46        218.20        29.83 o                         
  -6  12   5        660.66        654.35        37.96 o                         
  -5  12   5          3.10         48.26        21.59 o                         
  -4  12   5         42.02         46.79        18.24 o                         
  -3  12   5       1903.66       1862.76        51.51 o                         
  -2  12   5          3.65         37.90        18.10 o                         
  -1  12   5         36.98         41.49        16.96 o                         
   0  12   5         52.25         37.73        16.42 o                         
   1  12   5          5.87         46.53        22.29 o                         
   2  12   5        140.15        168.64        25.26 o                         
   3  12   5        341.62        386.17        36.68 o                         
   4  12   5         63.39         50.53        31.88 o                         
   5  12   5          0.94          3.11        37.62 o                         
   6  12   5         37.81         50.49        35.12 o                         
   7  12   5          0.71         22.12        33.80 o                         
   8  12   5        106.33        -17.29        68.99 o                         
   9  12   5          1.11        -24.92        95.30 o                         
  10  12   5          3.80        -36.75       137.02 o                         
  11  12   5          4.22         28.88       129.15 o                         
  12  12   5         21.03        113.38       203.21 o                         
 -16  13   5        578.78        325.27       183.67 o                         
 -15  13   5       1353.73       1447.39       143.27 o                         
 -14  13   5       1913.77       2119.42       129.22 o                         
 -13  13   5        883.72        956.64        89.01 o                         
 -12  13   5         61.75         30.85        46.52 o                         
 -11  13   5        140.55        161.25        44.84 o                         
 -10  13   5       1283.10       1222.22        62.76 o                         
  -9  13   5       5658.31       5410.11       155.50 o                         
  -8  13   5       8039.04       7970.92       197.45 o                         
  -7  13   5       8798.15       8745.78       195.15 o                         
  -6  13   5       5474.36       5525.18       133.12 o                         
  -5  13   5       1165.88       1197.31        49.99 o                         
  -4  13   5         29.13         81.05        20.26 o                         
  -3  13   5        479.68        588.01        41.53 o                         
  -2  13   5       6065.22       6051.01       113.25 o                         
  -1  13   5      12269.55      12269.08       200.68 o                         
   0  13   5      13452.48      13739.73       240.39 o                         
   1  13   5      10010.10      10011.66       183.63 o                         
   2  13   5       2607.50       2500.48        70.95 o                         
   3  13   5        926.11       1035.49        55.25 o                         
   4  13   5         40.74        107.96        36.96 o                         
   5  13   5       1185.76       1193.61        66.22 o                         
   6  13   5       5343.75       5235.98       142.53 o                         
   7  13   5       3656.60       3653.41       132.62 o                         
   8  13   5       2051.09       2236.89       136.79 o                         
   9  13   5       1093.97       1052.97       104.93 o                         
  10  13   5        146.44         64.60       108.05 o                         
  11  13   5         16.75         11.75       132.76 o                         
  12  13   5        428.00        510.46       172.05 o                         
 -16  14   5         40.12        278.25       277.60 o                         
 -15  14   5        104.38        -82.24       130.80 o                         
 -14  14   5        134.56         44.11       105.22 o                         
 -13  14   5        111.13          1.34       108.45 o                         
 -12  14   5        516.70        578.03        83.61 o                         
 -11  14   5        793.40        708.60        75.26 o                         
 -10  14   5        627.91        628.88        61.43 o                         
  -9  14   5        309.66        412.56        46.79 o                         
  -8  14   5        110.60        178.86        42.33 o                         
  -7  14   5        216.11        197.59        42.61 o                         
  -6  14   5       1281.78       1203.13        56.35 o                         
  -5  14   5       2605.81       2527.98        75.42 o                         
  -4  14   5       2224.32       2235.48        69.94 o                         
  -3  14   5       2089.31       2102.80        70.94 o                         
  -2  14   5       1564.43       1437.39        51.58 o                         
  -1  14   5        519.74        453.38        29.81 o                         
   0  14   5        361.34        363.45        26.10 o                         
   1  14   5        168.46        266.11        35.53 o                         
   2  14   5        416.51        430.76        34.02 o                         
   3  14   5         97.85         98.47        39.63 o                         
   4  14   5       1036.46       1036.47        62.58 o                         
   5  14   5       1270.29       1324.34        74.11 o                         
   6  14   5        402.42        488.18        60.74 o                         
   7  14   5         43.88        135.53        55.40 o                         
   8  14   5        199.12        210.87        74.37 o                         
   9  14   5        204.02        168.43        90.15 o                         
  10  14   5        264.99        322.74       134.32 o                         
  11  14   5        333.05        125.20       143.47 o                         
  12  14   5        317.60         16.32       171.88 o                         
 -15  15   5        508.12        256.47       174.47 o                         
 -14  15   5        793.79        673.63       119.38 o                         
 -13  15   5        670.36        874.38       182.25 o                         
 -12  15   5        179.62        152.11        71.24 o                         
 -11  15   5          0.27        -40.51        48.79 o                         
 -10  15   5        383.38        368.73        72.21 o                         
  -9  15   5       1143.14       1143.38        70.22 o                         
  -8  15   5       3317.91       3231.91       112.17 o                         
  -7  15   5       5065.64       5073.65       143.15 o                         
  -6  15   5       2321.04       2339.63       105.58 o                         
  -5  15   5       1585.84       1600.11        99.68 o                         
  -4  15   5        263.84        272.89        28.23 o                         
  -3  15   5       2656.30       2573.34        82.94 o                         
  -2  15   5       2205.51       2203.05        70.73 o                         
  -1  15   5       4839.55       4885.43       118.19 o                         
   0  15   5       6629.81       6523.60       141.05 o                         
   1  15   5       3785.72       3701.64        95.90 o                         
   2  15   5       1309.12       1300.08        53.07 o                         
   3  15   5        653.49        598.30        55.67 o                         
   4  15   5        311.32        372.52        51.65 o                         
   5  15   5       1463.36       1417.82        78.27 o                         
   6  15   5       2569.04       2720.69       126.08 o                         
   7  15   5       2277.37       2165.60       106.93 o                         
   8  15   5       1800.47       1762.47       116.32 o                         
   9  15   5       1365.15       1384.72       123.23 o                         
  10  15   5         91.67        -52.68       120.63 o                         
  11  15   5         50.12         68.45       171.53 o                         
  12  15   5        628.23        528.31       225.86 o                         
 -15  16   5         13.78        -78.77       184.45 o                         
 -14  16   5        187.06         -1.68       207.83 o                         
 -13  16   5       1084.17       1087.39       121.59 o                         
 -12  16   5       1351.30       1262.20       109.52 o                         
 -11  16   5       1196.23       1266.35       104.94 o                         
 -10  16   5       1420.33       1445.72       121.95 o                         
  -9  16   5        693.15        659.93        70.49 o                         
  -8  16   5         10.07          2.44        46.31 o                         
  -7  16   5        633.74        631.99        71.70 o                         
  -6  16   5       2437.44       2486.40        87.36 o                         
  -5  16   5       5315.61       5431.89       145.33 o                         
  -4  16   5       5122.26       5253.77       135.04 o                         
  -3  16   5       2853.29       2818.67        90.19 o                         
  -2  16   5       1546.38       1590.72        61.87 o                         
  -1  16   5       1286.34       1312.41        56.92 o                         
   0  16   5         90.45        139.59        27.87 o                         
   1  16   5       1373.44       1457.17        76.07 o                         
   2  16   5       2665.29       2741.31        90.67 o                         
   3  16   5       3789.30       3787.11       141.55 o                         
   4  16   5       2976.99       2932.36       125.90 o                         
   5  16   5       1849.10       1875.78       104.83 o                         
   6  16   5        465.65        389.49        70.64 o                         
   7  16   5          1.29         34.99        62.14 o                         
   8  16   5        144.14        229.73        87.40 o                         
   9  16   5        288.98        361.00       101.48 o                         
  10  16   5        841.11        919.74       150.17 o                         
  11  16   5        915.24       1008.39       176.37 o                         
 -15  17   5         76.57        140.09       209.28 o                         
 -14  17   5        130.46        164.88       129.95 o                         
 -13  17   5        137.16         58.04       116.87 o                         
 -12  17   5         62.64        101.31       105.54 o                         
 -11  17   5        184.64        169.38        92.62 o                         
 -10  17   5         15.78        -62.51        62.51 o                         
  -9  17   5        374.54        428.51        69.57 o                         
  -8  17   5        548.36        694.90        74.32 o                         
  -7  17   5        564.64        546.59        72.54 o                         
  -6  17   5        638.84        669.76        56.30 o                         
  -5  17   5        193.67        190.19        45.08 o                         
  -4  17   5         66.59        131.02        32.23 o                         
  -3  17   5        220.92        221.69        38.34 o                         
  -2  17   5       2150.34       2228.48       110.29 o                         
  -1  17   5       1646.70       1577.95        65.19 o                         
   0  17   5         68.99         84.55        30.54 o                         
   1  17   5        136.79        251.79        38.43 o                         
   2  17   5         19.87         69.93        32.63 o                         
   3  17   5          0.01        -29.67        51.28 o                         
   4  17   5         45.41        100.84        56.62 o                         
   5  17   5        624.29        608.53        69.97 o                         
   6  17   5        860.84        901.84        82.83 o                         
   7  17   5        324.64        336.80        70.26 o                         
   8  17   5        336.26        266.78        94.18 o                         
   9  17   5        579.18        358.15       110.01 o                         
  10  17   5          5.24          8.91       175.98 o                         
  11  17   5         61.97        262.84       182.10 o                         
 -14  18   5        327.46        249.85       145.35 o                         
 -13  18   5        791.86        639.04       128.51 o                         
 -12  18   5       2658.21       2921.07       178.11 o                         
 -11  18   5       3164.39       3376.17       177.50 o                         
 -10  18   5        913.11        914.56       118.61 o                         
  -9  18   5        288.74        259.91        70.53 o                         
  -8  18   5         12.74         11.69        70.60 o                         
  -7  18   5        497.38        478.28        65.27 o                         
  -6  18   5       1479.38       1477.57        89.11 o                         
  -5  18   5       4128.06       4266.81       153.57 o                         
  -4  18   5       5574.98       5710.36       160.13 o                         
  -3  18   5       4244.04       4444.04       134.76 o                         
  -2  18   5       1725.93       1814.36        92.96 o                         
  -1  18   5        966.04        928.12        53.24 o                         
   0  18   5        146.41        221.45        34.99 o                         
   1  18   5       2794.66       2953.05        99.87 o                         
   2  18   5       5453.51       5534.89       149.23 o                         
   3  18   5       5576.91       5580.98       172.55 o                         
   4  18   5       4991.37       4982.10       181.06 o                         
   5  18   5       3302.30       3372.99       153.77 o                         
   6  18   5        519.24        521.56        81.08 o                         
   7  18   5         11.02         83.32        84.03 o                         
   8  18   5        326.11        386.97       104.98 o                         
   9  18   5        261.77        233.76       109.12 o                         
  10  18   5        762.87        752.47       160.22 o                         
 -14  19   5          0.53        287.50       252.65 o                         
 -13  19   5         13.07        -62.27       157.21 o                         
 -12  19   5         22.60        100.93       117.44 o                         
 -11  19   5          0.76          8.32        99.62 o                         
 -10  19   5         22.31        118.18       115.50 o                         
  -9  19   5        154.65         59.84        77.52 o                         
  -8  19   5         50.73        -35.74        75.35 o                         
  -7  19   5         14.51         41.44        61.48 o                         
  -6  19   5         46.86         21.24        62.74 o                         
  -5  19   5        153.42        145.30        55.53 o                         
  -4  19   5         46.52          8.52        41.26 o                         
  -3  19   5         65.79         75.26        44.91 o                         
  -2  19   5        360.92        397.87        56.51 o                         
  -1  19   5          9.69        -13.91        38.19 o                         
   0  19   5         31.07         36.32        39.89 o                         
   1  19   5        748.92        797.91        63.08 o                         
   2  19   5        573.48        598.23        63.74 o                         
   3  19   5         91.12        -34.41        53.94 o                         
   4  19   5          8.29         -1.12        61.46 o                         
   5  19   5          0.93        140.54        75.00 o                         
   6  19   5         76.73        230.22       101.82 o                         
   7  19   5        126.37         -9.43        93.57 o                         
   8  19   5        128.81        195.95       108.99 o                         
   9  19   5         43.29        190.97       122.94 o                         
  10  19   5         19.57          2.45       249.91 o                         
 -13  20   5        762.90        802.21       169.50 o                         
 -12  20   5       1462.98       1624.04       268.17 o                         
 -11  20   5       1481.94       1407.15       219.77 o                         
 -10  20   5        947.82       1310.25       161.75 o                         
  -9  20   5        682.62        838.24       136.59 o                         
  -8  20   5         45.43         61.62        76.97 o                         
  -7  20   5        174.90        197.46        68.53 o                         
  -6  20   5       1794.31       1980.71       143.96 o                         
  -5  20   5       3183.91       3328.31       143.62 o                         
  -4  20   5       4405.02       4339.50       172.76 o                         
  -3  20   5       3282.78       3496.33       141.01 o                         
  -2  20   5       1549.40       1609.01        95.53 o                         
  -1  20   5       1134.67       1243.60        68.80 o                         
   0  20   5         57.36         69.37        45.22 o                         
   1  20   5       1943.40       1961.57       102.94 o                         
   2  20   5       3112.54       3122.76       127.72 o                         
   3  20   5       4256.43       4313.77       155.36 o                         
   4  20   5       3586.60       3664.96       169.03 o                         
   5  20   5       1921.57       2055.21       150.74 o                         
   6  20   5        457.84        357.35        99.83 o                         
   7  20   5          0.11         30.68       103.06 o                         
   8  20   5        303.66        335.80       198.53 o                         
   9  20   5        497.99        194.70       150.34 o                         
 -13  21   5         90.68        -68.20       172.07 o                         
 -12  21   5          0.95       -184.81       198.44 o                         
 -11  21   5          9.49        133.70       178.29 o                         
 -10  21   5        141.62        175.91       178.95 o                         
  -9  21   5        807.57        776.26       122.13 o                         
  -8  21   5       1289.39       1399.13       131.64 o                         
  -7  21   5       1167.59       1147.77       101.53 o                         
  -6  21   5        702.70        768.02        81.92 o                         
  -5  21   5        509.42        496.57        77.11 o                         
  -4  21   5          1.04        -37.68        47.16 o                         
  -3  21   5        567.87        586.22        72.15 o                         
  -2  21   5       1162.12       1184.44        85.06 o                         
  -1  21   5        934.68       1013.27        67.22 o                         
   0  21   5       1433.27       1615.85        81.56 o                         
   1  21   5       2668.13       2708.97       123.25 o                         
   2  21   5        798.56        848.47        77.70 o                         
   3  21   5         95.50         44.36        66.63 o                         
   4  21   5        125.11        145.26        85.19 o                         
   5  21   5        220.51        235.65        76.90 o                         
   6  21   5        512.30        723.50        96.63 o                         
   7  21   5       1132.46       1089.36       146.26 o                         
   8  21   5        950.13        833.03       159.36 o                         
   9  21   5        439.99        273.06       176.59 o                         
 -12  22   5        440.72        449.90       190.92 o                         
 -11  22   5        351.14        226.25       204.54 o                         
 -10  22   5        336.63        451.76       123.95 o                         
  -9  22   5        580.57        459.72       134.33 o                         
  -8  22   5         85.57        113.26       112.97 o                         
  -7  22   5        113.56        204.57        93.10 o                         
  -6  22   5        801.41        845.15        97.91 o                         
  -5  22   5       1276.59       1296.71       102.97 o                         
  -4  22   5       1863.73       1919.28       117.28 o                         
  -3  22   5       1486.37       1656.03       104.23 o                         
  -2  22   5       1381.48       1391.15        86.75 o                         
  -1  22   5        188.56        151.47        55.05 o                         
   0  22   5        260.23        115.10        66.62 o                         
   1  22   5        938.15        990.47        83.92 o                         
   2  22   5        802.85        816.71        88.20 o                         
   3  22   5        748.73        722.13        84.07 o                         
   4  22   5       1116.89       1151.16        97.71 o                         
   5  22   5        655.45        705.47       124.94 o                         
   6  22   5         93.31        111.44       112.34 o                         
   7  22   5        138.88         88.56       127.57 o                         
   8  22   5        421.35        493.60       164.70 o                         
 -11  23   5        160.22         59.76       163.29 o                         
 -10  23   5        876.30        654.52       152.28 o                         
  -9  23   5       1349.93       1392.57       159.46 o                         
  -8  23   5       1777.75       1696.11       181.03 o                         
  -7  23   5       1520.79       1826.60       142.05 o                         
  -6  23   5        719.11        927.64       107.40 o                         
  -5  23   5        277.85        395.58        89.58 o                         
  -4  23   5          5.06        -77.71        77.71 o                         
  -3  23   5        503.17        461.50        83.05 o                         
  -2  23   5       2197.79       2099.37       125.45 o                         
  -1  23   5       2751.92       2922.43       130.70 o                         
   0  23   5       3582.95       3839.64       169.09 o                         
   1  23   5       3633.35       3787.35       161.18 o                         
   2  23   5        794.51        673.72        98.90 o                         
   3  23   5          3.38        -86.53        86.53 o                         
   4  23   5         91.07        125.99        91.23 o                         
   5  23   5        509.99        619.86       104.84 o                         
   6  23   5       1591.21       1637.12       141.51 o                         
   7  23   5       1737.84       1466.71       232.55 o                         
 -11  24   5        107.32       1006.04       318.72 o                         
 -10  24   5          2.95        149.47       165.61 o                         
  -9  24   5          2.59          2.75       134.77 o                         
  -8  24   5         92.22        119.74       140.65 o                         
  -7  24   5         31.94        102.01       119.09 o                         
  -6  24   5          1.88        -72.30        98.22 o                         
  -5  24   5         63.07        -46.73        95.94 o                         
  -4  24   5        108.74        206.00        91.63 o                         
  -3  24   5         35.95         93.05       123.39 o                         
  -2  24   5         99.81        265.90        79.43 o                         
  -1  24   5          8.65         12.56        97.68 o                         
   0  24   5          2.39        -25.61        82.38 o                         
   1  24   5        213.79        313.48        91.57 o                         
   2  24   5        171.72        134.05       107.51 o                         
   3  24   5         29.36         -0.79        87.67 o                         
   4  24   5         29.57         83.27       102.38 o                         
   5  24   5         17.11        -71.07       110.82 o                         
   6  24   5         67.18        -97.72       169.72 o                         
   7  24   5        151.16        -43.19       212.16 o                         
 -10  25   5        702.17        717.57       221.30 o                         
  -9  25   5       1395.95       1294.41       169.53 o                         
  -8  25   5       1727.00       1809.85       183.84 o                         
  -7  25   5       1258.23       1380.14       171.07 o                         
  -6  25   5        972.56       1174.18       250.07 o                         
  -5  25   5        410.13        441.19       115.73 o                         
  -4  25   5          0.57        -33.12       104.38 o                         
  -3  25   5        680.56        671.40        98.61 o                         
  -2  25   5       2290.26       2115.32       122.79 o                         
  -1  25   5       2015.10       2240.82       149.38 o                         
   0  25   5       2463.44       2604.46       152.53 o                         
   1  25   5       2864.08       2983.77       155.21 o                         
   2  25   5       1145.39       1222.12       121.60 o                         
   3  25   5          0.46        -28.01       104.03 o                         
   4  25   5        216.84        260.99       111.85 o                         
   5  25   5        783.04        539.39       176.45 o                         
   6  25   5       1166.23        663.52       227.68 o                         
  -9  26   5         30.49        284.15       270.21 o                         
  -8  26   5          1.52         32.01       150.65 o                         
  -7  26   5         81.05        266.59       173.19 o                         
  -6  26   5        403.86        416.74       162.71 o                         
  -5  26   5        511.34        371.28       134.95 o                         
  -4  26   5        878.95        881.77       129.67 o                         
  -3  26   5        371.22        238.45       110.27 o                         
  -2  26   5         43.21        -70.16       135.08 o                         
  -1  26   5        102.09         41.87       122.33 o                         
   0  26   5         25.26       -112.92       136.33 o                         
   1  26   5          1.72        -26.90       118.92 o                         
   2  26   5        129.42        150.79       116.73 o                         
   3  26   5        296.09        356.19       126.85 o                         
   4  26   5        250.80        148.96       146.01 o                         
   5  26   5        277.83        342.09       170.89 o                         
  -7  27   5        745.96        682.82       158.38 o                         
  -6  27   5        596.86        544.63       175.35 o                         
  -5  27   5        316.11        131.02       148.72 o                         
  -4  27   5         24.65       -166.41       166.41 o                         
  -3  27   5        547.72        695.08       165.65 o                         
  -2  27   5       1228.25       1381.78       216.96 o                         
  -1  27   5        966.22        943.94       143.81 o                         
   0  27   5       1145.82       1273.30       156.19 o                         
   1  27   5        837.12        906.51       139.36 o                         
   2  27   5        320.07        477.19       169.03 o                         
   3  27   5         14.23         78.55       173.46 o                         
  -5  28   5        885.51        756.23       212.99 o                         
  -4  28   5       1696.29       1873.21       292.19 o                         
  -3  28   5        896.27       1275.38       186.95 o                         
  -2  28   5        287.92        471.48       167.61 o                         
  -1  28   5         56.13        194.38       169.46 o                         
   0  28   5         12.02        395.89       213.65 o                         
   1  28   5        265.93        181.44       169.54 o                         
 -18   0   6       1506.20       1494.15       336.88 o                         
 -17   0   6        797.97        847.34       149.86 o                         
 -16   0   6        253.27        194.02       110.66 o                         
 -15   0   6        660.77        455.98        89.85 o                         
 -14   0   6         58.68         40.44        95.45 o                         
 -13   0   6       1363.14       1361.31       106.77 o                         
 -12   0   6       3590.79       3558.98       189.59 o                         
 -11   0   6       9089.44       8764.06       272.96 o                         
 -10   0   6       7284.48       7165.00       225.59 o                         
  -9   0   6       1308.07       1241.40        65.97 o                         
  -8   0   6       1346.16       1209.54        54.43 o                         
  -7   0   6        806.72        759.97        58.62 o                         
  -6   0   6       7669.62       7876.09       210.39 o                         
  -5   0   6      11716.79      12406.05       316.09 o                         
  -4   0   6      16853.93      16722.45       348.96 o                         
  -3   0   6       7438.54       6768.86       137.17 o                         
  -2   0   6      13690.77      13672.84       338.50 o                         
  -1   0   6       7209.32       7289.75       138.67 o                         
   0   0   6        430.10        457.69        18.35 o                         
   1   0   6       6270.27       6410.31       117.98 o                         
   2   0   6      16061.95      16511.76       290.09 o                         
   3   0   6      23019.36      23459.11       408.72 o                         
   4   0   6      16590.65      16533.37       329.99 o                         
   5   0   6      18168.30      18290.42       459.97 o                         
   6   0   6       9956.60      10284.77       273.76 o                         
   7   0   6        355.05        337.44        47.80 o                         
   8   0   6         21.81        -22.37        45.54 o                         
   9   0   6        751.18        772.83        90.30 o                         
  10   0   6       2636.46       2954.62       177.65 o                         
  11   0   6       2514.44       2556.82       221.61 o                         
  12   0   6       1239.07       1180.91       238.09 o                         
  13   0   6        757.32        957.97       266.40 o                         
 -18   1   6          0.06        132.26       330.65 o                         
 -17   1   6         91.45         47.39       111.05 o                         
 -16   1   6         50.26         76.70        81.44 o                         
 -15   1   6        142.91        163.37        68.19 o                         
 -14   1   6        319.30        321.84        59.03 o                         
 -13   1   6          6.62        -11.66        55.24 o                         
 -12   1   6         16.84        -12.26        33.16 o                         
 -11   1   6        127.08         82.01        29.21 o                         
 -10   1   6        716.82        684.50        35.42 o                         
  -9   1   6        365.55        371.87        26.36 o                         
  -8   1   6        102.95        104.25        25.55 o                         
  -7   1   6       1196.74       1206.74        39.19 o                         
  -6   1   6          7.41         -4.13        12.03 o                         
  -5   1   6         73.62         80.36        16.33 o                         
  -4   1   6        464.03        488.18        16.45 o                         
  -3   1   6       2178.97       2255.40        39.50 o                         
  -2   1   6       1671.01       1701.83        31.95 o                         
  -1   1   6       2810.85       2715.51        38.56 o                         
   0   1   6       2899.06       2966.42        42.00 o                         
   1   1   6       1070.10        993.54        19.73 o                         
   2   1   6       1062.08       1051.45        22.33 o                         
   3   1   6        314.50        328.62        17.34 o                         
   4   1   6        235.00        256.53        19.08 o                         
   5   1   6          2.33         -2.19        17.81 o                         
   6   1   6        136.87        101.54        23.42 o                         
   7   1   6        625.55        692.83        37.05 o                         
   8   1   6        284.22        244.88        34.69 o                         
   9   1   6        284.51        256.34        54.59 o                         
  10   1   6         60.43        -32.24        65.82 o                         
  11   1   6          5.02         57.58        81.33 o                         
  12   1   6          4.06        132.03       163.05 o                         
  13   1   6          0.81         22.99       171.90 o                         
 -18   2   6        828.12        404.04       240.92 o                         
 -17   2   6        557.99        763.95       193.39 o                         
 -16   2   6        486.77        481.36       103.25 o                         
 -15   2   6        128.82        149.75        67.14 o                         
 -14   2   6         32.52         85.56        57.92 o                         
 -13   2   6       1197.95       1280.69        69.78 o                         
 -12   2   6       5057.24       5142.66       129.53 o                         
 -11   2   6       4914.81       4816.49       119.46 o                         
 -10   2   6       4526.60       4392.28       109.06 o                         
  -9   2   6       5029.10       5068.98       103.64 o                         
  -8   2   6        416.41        468.59        29.03 o                         
  -7   2   6        627.02        637.77        32.90 o                         
  -6   2   6       4180.82       4183.96        81.72 o                         
  -5   2   6      12916.90      13402.17       238.93 o                         
  -4   2   6      10876.88      10974.78       188.20 o                         
  -3   2   6      16506.32      16610.72       245.57 o                         
  -2   2   6      13994.36      14301.13       204.64 o                         
  -1   2   6       3864.68       3861.71        54.94 o                         
   0   2   6       4195.53       4052.17        61.85 o                         
   1   2   6       1664.33       1621.68        29.34 o                         
   2   2   6       7556.90       7862.29       110.76 o                         
   3   2   6       5302.35       5398.78        83.33 o                         
   4   2   6      14293.47      14141.83       194.07 o                         
   5   2   6      11097.67      11067.71       194.79 o                         
   6   2   6       1842.09       1793.38        53.98 o                         
   7   2   6        125.78        114.25        29.92 o                         
   8   2   6         22.48         85.45        31.94 o                         
   9   2   6        887.03        882.69        77.14 o                         
  10   2   6       1535.30       1639.43        99.87 o                         
  11   2   6       2256.27       2215.05       155.25 o                         
  12   2   6       1351.96       1427.50       155.26 o                         
  13   2   6        389.44        330.07       186.91 o                         
 -18   3   6          3.65       -148.54       228.72 o                         
 -17   3   6        273.53        452.44       114.46 o                         
 -16   3   6        600.13        614.67        90.29 o                         
 -15   3   6        823.12        821.79        74.87 o                         
 -14   3   6       1107.57       1114.66        78.54 o                         
 -13   3   6       1304.75       1222.81        71.53 o                         
 -12   3   6        121.87        217.68        42.01 o                         
 -11   3   6        465.92        487.75        49.77 o                         
 -10   3   6       1099.91       1027.43        45.66 o                         
  -9   3   6       4623.59       4519.91        92.48 o                         
  -8   3   6       5423.09       5477.31       107.27 o                         
  -7   3   6       2842.95       2796.88        62.35 o                         
  -6   3   6       7148.24       7221.32       131.90 o                         
  -5   3   6       2423.45       2331.95        53.37 o                         
  -4   3   6        190.13        254.70        16.00 o                         
  -3   3   6       3455.89       3579.27        60.27 o                         
  -2   3   6       7397.19       7796.80       111.59 o                         
  -1   3   6       4105.92       4110.85        69.84 o                         
   0   3   6       8983.29       9306.79       121.17 o                         
   1   3   6      14642.29      14832.42       200.16 o                         
   2   3   6       2875.85       2817.09        46.80 o                         
   3   3   6         52.44         59.99        16.80 o                         
   4   3   6         34.15         59.51        14.43 o                         
   5   3   6       2638.54       2673.33        53.14 o                         
   6   3   6       1666.50       1591.71        50.39 o                         
   7   3   6       1692.24       1643.91        70.62 o                         
   8   3   6       2304.03       2315.97        79.29 o                         
   9   3   6       1055.21       1167.22        91.02 o                         
  10   3   6        678.97        739.29        92.94 o                         
  11   3   6        186.38         92.27        89.47 o                         
  12   3   6         33.28        117.16       129.25 o                         
  13   3   6        319.95        405.84       177.84 o                         
 -18   4   6        438.37        823.85       261.29 o                         
 -17   4   6        262.67        329.93       133.48 o                         
 -16   4   6         69.23        -62.94       110.04 o                         
 -15   4   6        104.30         46.29        61.25 o                         
 -14   4   6         92.74        211.52        80.04 o                         
 -13   4   6       1138.43       1130.98        81.34 o                         
 -12   4   6       1153.46       1186.54        58.66 o                         
 -11   4   6       2433.77       2544.25        71.34 o                         
 -10   4   6       3357.18       3254.32       106.47 o                         
  -9   4   6       1050.40       1071.50        39.50 o                         
  -8   4   6        369.25        374.94        24.15 o                         
  -7   4   6         45.45        108.57        15.45 o                         
  -6   4   6       3093.73       3205.69        68.08 o                         
  -5   4   6       1759.24       1836.59        46.63 o                         
  -4   4   6        918.65       1055.36        39.72 o                         
  -3   4   6       4871.06       4813.26        80.11 o                         
  -2   4   6       7832.31       7927.77       117.92 o                         
  -1   4   6       7346.07       7858.62       116.67 o                         
   0   4   6         27.76         75.63         9.16 o                         
   1   4   6        406.57        387.75        14.05 o                         
   2   4   6       1154.27       1108.06        25.34 o                         
   3   4   6        390.57        424.06        19.87 o                         
   4   4   6        993.49        967.94        29.41 o                         
   5   4   6       2307.89       2375.55        53.95 o                         
   6   4   6        690.55        737.13        29.23 o                         
   7   4   6        157.11        134.32        28.66 o                         
   8   4   6        471.50        447.98        40.05 o                         
   9   4   6        312.62        227.97        53.96 o                         
  10   4   6        967.98        901.77        99.77 o                         
  11   4   6        474.75        298.31       111.55 o                         
  12   4   6        350.85        201.87       120.25 o                         
  13   4   6        161.24        296.33       234.48 o                         
 -18   5   6         15.72         50.91       236.71 o                         
 -17   5   6        412.24        139.07       167.45 o                         
 -16   5   6        631.54        727.07        94.67 o                         
 -15   5   6       1769.25       1530.74        97.50 o                         
 -14   5   6       3368.10       3571.69       136.05 o                         
 -13   5   6       1789.50       2069.70        97.11 o                         
 -12   5   6        613.75        653.51        39.79 o                         
 -11   5   6         50.18         39.29        27.06 o                         
 -10   5   6       1374.92       1400.22        51.94 o                         
  -9   5   6       5680.51       5679.80       116.52 o                         
  -8   5   6      10733.83      10487.97       172.93 o                         
  -7   5   6      17681.83      17601.30       301.49 o                         
  -6   5   6       6287.57       6180.96       122.05 o                         
  -5   5   6       1015.87        978.60        33.73 o                         
  -4   5   6       3380.29       3442.44        72.22 o                         
  -3   5   6        175.86        299.57        14.42 o                         
  -2   5   6       5416.46       5529.77        89.40 o                         
  -1   5   6      11946.88      12239.03       184.16 o                         
   0   5   6      30673.22      30927.51       468.11 o                         
   1   5   6      15663.06      15777.72       207.81 o                         
   2   5   6       4202.48       4321.14        65.06 o                         
   3   5   6        763.11        768.76        37.15 o                         
   4   5   6        134.05        123.77        17.34 o                         
   5   5   6        467.41        501.24        26.03 o                         
   6   5   6       5926.00       6016.52       112.10 o                         
   7   5   6       7507.82       7621.44       161.09 o                         
   8   5   6       3606.36       3657.20       113.81 o                         
   9   5   6       2027.40       2157.14       149.01 o                         
  10   5   6       1454.79       1384.86       248.06 o                         
  11   5   6        160.40        215.40       107.01 o                         
  12   5   6         95.21         11.67       148.21 o                         
  13   5   6        601.12        383.04       242.07 o                         
 -18   6   6         23.80         12.94       375.66 o                         
 -17   6   6         13.86        118.31       174.19 o                         
 -16   6   6          0.12        -31.20       133.45 o                         
 -15   6   6         52.42         10.74        70.86 o                         
 -14   6   6        184.25        166.77        73.10 o                         
 -13   6   6         10.97        -13.98        42.62 o                         
 -12   6   6        431.42        425.98        36.11 o                         
 -11   6   6        208.80        185.23        44.76 o                         
 -10   6   6         58.41         76.37        24.01 o                         
  -9   6   6         31.15         66.33        29.49 o                         
  -8   6   6          5.36         -5.94        21.67 o                         
  -7   6   6        104.35        158.55        27.34 o                         
  -6   6   6          3.16         38.80        21.06 o                         
  -5   6   6        262.61        351.67        40.71 o                         
  -4   6   6          7.27         24.98        15.35 o                         
  -3   6   6        639.88        754.67        25.14 o                         
  -2   6   6        887.84        937.46        25.93 o                         
  -1   6   6         21.60         30.45         9.82 o                         
   0   6   6        360.66        339.47        15.21 o                         
   1   6   6        221.86        226.99        15.87 o                         
   2   6   6         67.95         82.54        12.57 o                         
   3   6   6         77.27         90.51        12.96 o                         
   4   6   6        508.40        506.40        24.95 o                         
   5   6   6        334.73        340.78        27.35 o                         
   6   6   6        647.15        630.06        33.41 o                         
   7   6   6          3.56         37.17        46.35 o                         
   8   6   6          4.26         -6.89        56.81 o                         
   9   6   6          9.25        -70.92        70.92 o                         
  10   6   6         10.04         -2.02        80.45 o                         
  11   6   6          8.05         87.77        99.14 o                         
  12   6   6          4.10       -178.10       200.58 o                         
  13   6   6        106.70        -56.97       153.81 o                         
 -17   7   6        438.08        206.97       156.68 o                         
 -16   7   6        901.68        923.91        98.98 o                         
 -15   7   6       1238.94       1296.35       118.44 o                         
 -14   7   6       3016.37       3110.28       162.60 o                         
 -13   7   6       2815.00       2780.36       100.57 o                         
 -12   7   6       1208.38       1138.25        54.98 o                         
 -11   7   6        295.01        354.41        37.70 o                         
 -10   7   6        318.32        295.27        34.52 o                         
  -9   7   6       2895.79       2761.02        88.56 o                         
  -8   7   6       7268.46       7250.93       168.98 o                         
  -7   7   6      10869.83      10618.36       214.36 o                         
  -6   7   6       9433.86       9108.02       183.39 o                         
  -5   7   6       7937.80       7784.71       141.64 o                         
  -4   7   6        542.04        567.91        23.02 o                         
  -3   7   6       2739.34       2927.35        62.84 o                         
  -2   7   6      10842.56      11230.53       179.42 o                         
  -1   7   6       9795.92       9755.01       151.50 o                         
   0   7   6      19882.62      19986.46       277.89 o                         
   1   7   6      25867.74      26621.71       393.29 o                         
   2   7   6       9646.18       9529.67       131.95 o                         
   3   7   6       1995.12       1996.07        42.27 o                         
   4   7   6        145.65        193.47        28.69 o                         
   5   7   6        945.12        977.86        44.20 o                         
   6   7   6       4878.87       5096.48       128.71 o                         
   7   7   6       4366.23       4401.92       120.02 o                         
   8   7   6       5141.57       5372.14       189.81 o                         
   9   7   6       2719.64       2993.87       150.12 o                         
  10   7   6       1148.63       1108.95       102.48 o                         
  11   7   6        198.89        267.67       113.73 o                         
  12   7   6        251.09         30.09       126.06 o                         
  13   7   6        578.92        356.96       170.71 o                         
 -17   8   6        117.19         78.03       147.35 o                         
 -16   8   6        108.57         19.08       113.33 o                         
 -15   8   6         42.38        -32.30        73.68 o                         
 -14   8   6        183.24        247.54        57.40 o                         
 -13   8   6        436.76        428.71        52.01 o                         
 -12   8   6       1063.88       1096.96        61.73 o                         
 -11   8   6       1018.48        996.04        62.67 o                         
 -10   8   6        372.28        460.10        56.59 o                         
  -9   8   6        421.49        436.98        39.26 o                         
  -8   8   6          9.25        -14.08        31.27 o                         
  -7   8   6        776.72        772.96        38.34 o                         
  -6   8   6        142.68        165.87        20.14 o                         
  -5   8   6       1619.41       1623.08        51.18 o                         
  -4   8   6       9682.34       9388.17       166.36 o                         
  -3   8   6       5678.85       5778.00       109.50 o                         
  -2   8   6       2280.46       2364.54        51.03 o                         
  -1   8   6        572.44        608.81        31.57 o                         
   0   8   6          3.60         39.68        12.94 o                         
   1   8   6        201.90        229.36        17.85 o                         
   2   8   6       2936.84       2827.43        53.92 o                         
   3   8   6       2532.16       2454.73        50.27 o                         
   4   8   6       1312.33       1341.55        38.46 o                         
   5   8   6        235.29        260.37        33.77 o                         
   6   8   6        239.43        243.26        37.71 o                         
   7   8   6         72.73        108.21        46.62 o                         
   8   8   6          6.10         81.22        51.80 o                         
   9   8   6         36.01        -70.73        70.73 o                         
  10   8   6        175.70        264.96       123.02 o                         
  11   8   6        469.65        394.92       128.39 o                         
  12   8   6        637.83        731.74       195.02 o                         
  13   8   6        257.04        206.06       172.48 o                         
 -17   9   6        204.58        280.50       164.40 o                         
 -16   9   6        647.82        692.68       162.94 o                         
 -15   9   6        858.37        872.62       109.60 o                         
 -14   9   6       1226.40       1307.48       116.20 o                         
 -13   9   6       1492.74       1637.26        95.30 o                         
 -12   9   6       1167.04       1239.37        85.02 o                         
 -11   9   6        101.09         41.60        47.78 o                         
 -10   9   6        431.75        382.51        46.59 o                         
  -9   9   6       1596.22       1570.69        77.24 o                         
  -8   9   6       4183.78       4159.92       104.91 o                         
  -7   9   6       6459.65       6663.56       144.01 o                         
  -6   9   6       7594.87       7511.41       136.69 o                         
  -5   9   6       8936.01       8758.78       153.99 o                         
  -4   9   6       1920.97       1968.32        47.12 o                         
  -3   9   6        411.58        494.77        25.37 o                         
  -2   9   6       1735.15       1693.71        43.33 o                         
  -1   9   6       4130.78       3969.53        72.69 o                         
   0   9   6      13475.83      13020.25       186.54 o                         
   1   9   6      11414.11      11039.86       173.32 o                         
   2   9   6       3801.38       3585.53        68.16 o                         
   3   9   6        865.04        837.66        32.32 o                         
   4   9   6         23.97        135.03        23.50 o                         
   5   9   6          6.20         23.72        25.45 o                         
   6   9   6       1594.82       1674.71        78.65 o                         
   7   9   6       3567.66       3494.56       112.10 o                         
   8   9   6       1676.35       1665.66        90.25 o                         
   9   9   6       1131.81       1165.81       101.96 o                         
  10   9   6        542.29        619.17        96.04 o                         
  11   9   6         41.24        -43.04       117.80 o                         
  12   9   6        134.33        -90.15       132.43 o                         
 -17  10   6        312.61        340.19       217.07 o                         
 -16  10   6        250.70        148.99       149.20 o                         
 -15  10   6         57.81        -72.49       132.80 o                         
 -14  10   6        274.04         71.24        89.18 o                         
 -13  10   6       1197.03       1185.48        77.09 o                         
 -12  10   6       2236.46       2360.08       101.89 o                         
 -11  10   6       3383.52       3339.44       106.05 o                         
 -10  10   6       3080.01       3184.51       108.66 o                         
  -9  10   6       1534.49       1494.46        62.28 o                         
  -8  10   6         87.90        138.38        39.52 o                         
  -7  10   6        727.33        672.51        39.35 o                         
  -6  10   6       3208.80       3127.23        78.51 o                         
  -5  10   6       5625.38       5482.02       106.03 o                         
  -4  10   6      10517.48      10664.47       191.76 o                         
  -3  10   6      12527.71      12367.30       209.02 o                         
  -2  10   6       8505.89       7998.87       130.62 o                         
  -1  10   6       2661.26       2513.68        49.32 o                         
   0  10   6        157.02        226.27        16.35 o                         
   1  10   6        515.02        599.96        26.74 o                         
   2  10   6       7203.32       7019.55       153.58 o                         
   3  10   6       6741.29       6573.59       124.83 o                         
   4  10   6       3834.32       3824.41        91.61 o                         
   5  10   6       2431.81       2455.64        68.30 o                         
   6  10   6       2298.08       2314.90        85.21 o                         
   7  10   6        658.43        765.42        67.25 o                         
   8  10   6          0.06         -5.76        60.95 o                         
   9  10   6        151.82         66.04        97.87 o                         
  10  10   6       1060.48       1115.89       114.47 o                         
  11  10   6        868.34       1085.85       132.79 o                         
  12  10   6        857.08        893.44       149.82 o                         
 -17  11   6          6.01        303.90       212.74 o                         
 -16  11   6         87.90        -97.54       147.42 o                         
 -15  11   6        167.76        261.97       112.88 o                         
 -14  11   6        469.99        543.20        92.16 o                         
 -13  11   6        433.96        390.26        73.46 o                         
 -12  11   6         32.83        -47.40        62.95 o                         
 -11  11   6          1.19         -5.96        39.65 o                         
 -10  11   6         16.22        -33.66        33.66 o                         
  -9  11   6        197.31        179.51        34.64 o                         
  -8  11   6        974.84       1148.66        61.64 o                         
  -7  11   6       1983.95       2128.47        83.50 o                         
  -6  11   6       1318.56       1383.69        54.08 o                         
  -5  11   6       1266.93       1291.22        50.89 o                         
  -4  11   6       1498.09       1461.98        47.03 o                         
  -3  11   6        315.26        340.55        25.34 o                         
  -2  11   6        146.65        184.22        25.11 o                         
  -1  11   6        171.63        169.37        17.82 o                         
   0  11   6        652.90        649.63        25.52 o                         
   1  11   6        287.57        311.27        29.45 o                         
   2  11   6         69.08         50.60        25.88 o                         
   3  11   6         30.78         47.69        16.16 o                         
   4  11   6         27.66         49.10        29.94 o                         
   5  11   6        253.70        298.40        48.12 o                         
   6  11   6        904.60        897.24        65.69 o                         
   7  11   6        822.90        843.63        69.65 o                         
   8  11   6         20.54        -50.66        56.68 o                         
   9  11   6         74.84         54.84        82.14 o                         
  10  11   6         76.95        -59.33       100.25 o                         
  11  11   6          8.45       -120.26       120.26 o                         
  12  11   6        109.15       -132.80       181.63 o                         
 -16  12   6        317.04        317.56       174.96 o                         
 -15  12   6         12.26       -115.02       115.02 o                         
 -14  12   6        105.17         35.31        78.84 o                         
 -13  12   6        772.82        743.41        82.16 o                         
 -12  12   6       2728.23       2744.86       119.34 o                         
 -11  12   6       3535.08       3594.81       182.07 o                         
 -10  12   6       5741.29       5603.63       157.84 o                         
  -9  12   6       5193.69       5418.04       172.95 o                         
  -8  12   6       1414.67       1460.65        69.30 o                         
  -7  12   6         11.08         36.48        30.50 o                         
  -6  12   6       1339.64       1447.59        60.69 o                         
  -5  12   6       5386.58       5413.40       120.52 o                         
  -4  12   6      11440.93      11236.39       282.24 o                         
  -3  12   6      13299.25      12873.89       227.82 o                         
  -2  12   6       5846.11       5613.31       106.76 o                         
  -1  12   6       1586.96       1488.30        44.98 o                         
   0  12   6        186.05        234.24        22.61 o                         
   1  12   6       1403.65       1506.45        56.70 o                         
   2  12   6       6541.87       6633.03       145.05 o                         
   3  12   6       6794.26       6656.42       157.97 o                         
   4  12   6       6808.65       6737.71       144.79 o                         
   5  12   6       5777.07       6020.62       144.60 o                         
   6  12   6       2488.86       2609.67       139.94 o                         
   7  12   6        839.85        880.17        80.46 o                         
   8  12   6         47.37        230.25       133.24 o                         
   9  12   6        542.19        244.76       158.79 o                         
  10  12   6       1157.10       1257.82       143.00 o                         
  11  12   6       1636.16       1711.23       325.30 o                         
  12  12   6       1438.72       1411.94       220.89 o                         
 -16  13   6         29.90         11.08       221.00 o                         
 -15  13   6        110.92         37.65       116.13 o                         
 -14  13   6        187.19        451.29        96.51 o                         
 -13  13   6          7.00         -3.23        69.99 o                         
 -12  13   6          3.05        -38.05        48.29 o                         
 -11  13   6          0.18          8.94        43.81 o                         
 -10  13   6        160.63        163.63        42.16 o                         
  -9  13   6        607.18        577.42        51.34 o                         
  -8  13   6        206.19        237.55        38.32 o                         
  -7  13   6        222.48        287.56        34.73 o                         
  -6  13   6        272.09        262.90        32.19 o                         
  -5  13   6          0.65        -22.86        25.45 o                         
  -4  13   6        462.64        562.51        34.54 o                         
  -3  13   6         96.38         95.02        29.08 o                         
  -2  13   6       1634.79       1612.19        54.34 o                         
  -1  13   6        248.89        246.53        24.14 o                         
   0  13   6        582.48        627.43        37.15 o                         
   1  13   6       1746.32       1751.27        61.25 o                         
   2  13   6       1018.78        959.43        48.23 o                         
   3  13   6        492.11        504.45        42.77 o                         
   4  13   6         33.34         14.35        40.18 o                         
   5  13   6         88.53        173.77        41.94 o                         
   6  13   6         42.23         47.76        48.11 o                         
   7  13   6         26.09         16.13        68.43 o                         
   8  13   6        330.53        238.81        98.14 o                         
   9  13   6        304.25        396.96        99.86 o                         
  10  13   6         88.88        130.05       129.75 o                         
  11  13   6         41.55        139.05       163.84 o                         
 -16  14   6        294.76        631.52       235.04 o                         
 -15  14   6        129.21        148.29       182.73 o                         
 -14  14   6        128.42        277.22       108.29 o                         
 -13  14   6        551.44        528.59       142.46 o                         
 -12  14   6       1161.42       1031.97        91.56 o                         
 -11  14   6       2830.76       2824.71       122.54 o                         
 -10  14   6       4272.82       4331.75       136.78 o                         
  -9  14   6       4812.43       4591.67       138.77 o                         
  -8  14   6       3075.06       2987.70        98.86 o                         
  -7  14   6         57.84         35.86        34.26 o                         
  -6  14   6        610.16        611.05        42.93 o                         
  -5  14   6       2693.48       2671.86        84.54 o                         
  -4  14   6       6974.00       6825.01       176.09 o                         
  -3  14   6      11260.63      11330.88       254.30 o                         
  -2  14   6       8060.48       7911.30       172.68 o                         
  -1  14   6       2340.81       2250.57        75.63 o                         
   0  14   6        143.66        140.75        21.88 o                         
   1  14   6        835.00        868.68        43.13 o                         
   2  14   6       3331.82       3362.24       106.25 o                         
   3  14   6       4177.60       4010.07       124.04 o                         
   4  14   6       3583.25       3541.80       120.96 o                         
   5  14   6       4204.40       4463.00       145.23 o                         
   6  14   6       1316.33       1485.12        85.26 o                         
   7  14   6        324.10        266.19        63.08 o                         
   8  14   6         53.08         55.98        85.11 o                         
   9  14   6        692.74        599.09       111.40 o                         
  10  14   6        863.92        845.46       167.92 o                         
  11  14   6       1509.37       1283.07       197.58 o                         
 -15  15   6        701.32        735.21       135.16 o                         
 -14  15   6       1494.92       1450.31       153.59 o                         
 -13  15   6        424.27        540.59       100.39 o                         
 -12  15   6         15.96         -4.79        84.17 o                         
 -11  15   6         46.93        153.58        71.28 o                         
 -10  15   6        706.99        600.90        63.88 o                         
  -9  15   6       2166.45       2090.37       100.55 o                         
  -8  15   6       4800.17       4683.61       143.87 o                         
  -7  15   6       4145.47       4179.70       117.52 o                         
  -6  15   6       1802.68       1856.12        71.13 o                         
  -5  15   6       1025.64       1134.71        59.00 o                         
  -4  15   6       1217.30       1284.73        57.44 o                         
  -3  15   6        639.21        640.27        41.62 o                         
  -2  15   6         91.68         89.35        30.55 o                         
  -1  15   6       2804.53       2832.60        85.00 o                         
   0  15   6       3524.08       3276.97        82.17 o                         
   1  15   6       2553.79       2511.37        78.92 o                         
   2  15   6       1481.83       1490.36        65.62 o                         
   3  15   6        447.57        449.65        52.18 o                         
   4  15   6          3.27         66.26        46.63 o                         
   5  15   6        362.73        388.18        66.48 o                         
   6  15   6       1188.70       1220.46        80.01 o                         
   7  15   6        992.74       1113.75        83.11 o                         
   8  15   6       1172.15       1242.39       116.51 o                         
   9  15   6        893.25        990.16       133.36 o                         
  10  15   6        253.64        255.69       155.53 o                         
  11  15   6        119.99        141.50       383.59 o                         
 -15  16   6        152.65        179.18       184.93 o                         
 -14  16   6         40.36        -51.03       161.32 o                         
 -13  16   6        179.81       -101.23       101.23 o                         
 -12  16   6        666.63        688.16       135.50 o                         
 -11  16   6        873.09        874.55        91.95 o                         
 -10  16   6       1123.96       1153.86        90.74 o                         
  -9  16   6       1031.77       1032.96        79.23 o                         
  -8  16   6        575.97        714.40        61.17 o                         
  -7  16   6        546.48        504.75        50.77 o                         
  -6  16   6        112.10        115.76        41.53 o                         
  -5  16   6       1702.65       1733.24        77.48 o                         
  -4  16   6       1500.12       1616.41        70.67 o                         
  -3  16   6       5007.55       5040.19       141.82 o                         
  -2  16   6       3065.43       2925.59        88.23 o                         
  -1  16   6        779.26        885.14        45.31 o                         
   0  16   6        678.74        720.25        39.83 o                         
   1  16   6        214.28        221.00        38.45 o                         
   2  16   6       1425.75       1358.61        69.64 o                         
   3  16   6       1423.78       1522.12       113.01 o                         
   4  16   6       1454.73       1463.86        92.17 o                         
   5  16   6        974.62       1046.25        81.02 o                         
   6  16   6        125.10         39.22        73.01 o                         
   7  16   6        108.55        120.65        72.23 o                         
   8  16   6          4.18        -25.92       104.93 o                         
   9  16   6        351.37        170.58       112.47 o                         
  10  16   6        324.73        139.40       164.66 o                         
 -15  17   6        996.46        899.10       272.09 o                         
 -14  17   6       1400.32       1247.40       144.16 o                         
 -13  17   6       1068.07       1124.59       134.56 o                         
 -12  17   6        533.46        617.90       107.24 o                         
 -11  17   6         22.62        119.70        78.36 o                         
 -10  17   6        563.01        430.20       127.41 o                         
  -9  17   6       2476.95       2317.10       129.58 o                         
  -8  17   6       4020.77       4138.89       165.15 o                         
  -7  17   6       5051.21       5153.81       162.99 o                         
  -6  17   6       4076.71       4216.90       133.54 o                         
  -5  17   6       1964.13       2053.42        97.70 o                         
  -4  17   6        735.42        765.29        50.69 o                         
  -3  17   6        280.10        225.23        42.17 o                         
  -2  17   6       2385.84       2346.09        82.09 o                         
  -1  17   6       2998.24       2996.44        85.78 o                         
   0  17   6       3437.51       3455.86        91.39 o                         
   1  17   6       6127.79       6207.57       160.47 o                         
   2  17   6       3413.99       3344.13       109.20 o                         
   3  17   6        969.20       1125.25        70.48 o                         
   4  17   6          1.26         23.71        58.20 o                         
   5  17   6        722.88        731.51        82.18 o                         
   6  17   6       1410.35       1493.63        94.51 o                         
   7  17   6       2023.02       2169.01       137.88 o                         
   8  17   6       1855.36       1974.89       140.61 o                         
   9  17   6       1911.91       1838.49       159.60 o                         
  10  17   6        422.99        346.03       208.15 o                         
 -14  18   6         45.81       -111.21       162.61 o                         
 -13  18   6         55.63         34.80       157.79 o                         
 -12  18   6         18.17         38.27        99.92 o                         
 -11  18   6          7.36         57.74        87.69 o                         
 -10  18   6         37.40         10.19        78.70 o                         
  -9  18   6         13.21         62.99        71.43 o                         
  -8  18   6        105.77        103.53        75.82 o                         
  -7  18   6         20.38         14.85        56.20 o                         
  -6  18   6         16.55        -55.14        55.14 o                         
  -5  18   6         22.93          9.32        45.47 o                         
  -4  18   6         39.28        -11.57        35.97 o                         
  -3  18   6         14.45          6.61        39.42 o                         
  -2  18   6          9.92         -8.77        43.12 o                         
  -1  18   6          1.19          1.44        38.67 o                         
   0  18   6         74.80         48.77        31.22 o                         
   1  18   6        112.02        112.71        64.01 o                         
   2  18   6         19.96        -51.86        51.86 o                         
   3  18   6          0.74         48.29        54.48 o                         
   4  18   6          5.03         66.94        57.32 o                         
   5  18   6          3.94        -31.05        69.23 o                         
   6  18   6         34.44         64.59        83.37 o                         
   7  18   6         46.18        -84.25        84.25 o                         
   8  18   6         86.60        265.72       115.81 o                         
   9  18   6        147.40        320.17       146.78 o                         
  10  18   6         25.54        -14.26       206.23 o                         
 -14  19   6       1250.59       1443.74       184.83 o                         
 -13  19   6       1129.63        960.65       270.92 o                         
 -12  19   6        465.01        575.95       155.55 o                         
 -11  19   6        295.37        391.18       116.75 o                         
 -10  19   6          5.43        484.20       182.72 o                         
  -9  19   6       1120.75        986.92       116.61 o                         
  -8  19   6       2773.89       2711.39       141.76 o                         
  -7  19   6       3704.73       3835.82       157.71 o                         
  -6  19   6       2215.05       2342.00       121.79 o                         
  -5  19   6       1461.80       1524.94        95.44 o                         
  -4  19   6        152.76         98.57        58.13 o                         
  -3  19   6        628.77        710.22        67.96 o                         
  -2  19   6       2175.96       2260.70       102.00 o                         
  -1  19   6       4659.73       4709.07       137.08 o                         
   0  19   6       4673.95       4884.55       158.95 o                         
   1  19   6       4398.68       4663.53       153.47 o                         
   2  19   6       2922.48       2971.78       124.97 o                         
   3  19   6        752.87        833.06        74.90 o                         
   4  19   6         19.22          8.54        88.81 o                         
   5  19   6        693.05        864.30        87.54 o                         
   6  19   6       1425.28       1226.43       100.21 o                         
   7  19   6       2182.42       2217.61       147.20 o                         
   8  19   6       1929.94       2131.75       161.21 o                         
   9  19   6       1568.27       1640.12       178.40 o                         
 -13  20   6        154.36        261.81       157.22 o                         
 -12  20   6        724.23        897.91       146.48 o                         
 -11  20   6        777.61        845.89       148.04 o                         
 -10  20   6        389.78        448.69       142.70 o                         
  -9  20   6        139.10        234.59        85.10 o                         
  -8  20   6          2.17        -51.71        71.76 o                         
  -7  20   6         55.74        -26.67        71.70 o                         
  -6  20   6          2.09         12.87        67.37 o                         
  -5  20   6        229.29        262.60        67.93 o                         
  -4  20   6       1134.54       1109.67        84.09 o                         
  -3  20   6        777.16        806.67        75.19 o                         
  -2  20   6        476.71        615.64        83.54 o                         
  -1  20   6       1297.52       1342.84        73.28 o                         
   0  20   6        579.74        610.73        67.09 o                         
   1  20   6         25.14         -5.63        57.02 o                         
   2  20   6        336.35        539.05        74.58 o                         
   3  20   6       1280.53       1373.20        90.48 o                         
   4  20   6        740.55        928.75        81.83 o                         
   5  20   6        627.57        665.01        85.61 o                         
   6  20   6        555.98        702.52       106.25 o                         
   7  20   6        265.49        335.57       142.92 o                         
   8  20   6         42.67        126.06       132.47 o                         
   9  20   6          1.18       -166.64       166.64 o                         
 -13  21   6        733.00        488.75       184.63 o                         
 -12  21   6        229.63        260.14       175.28 o                         
 -11  21   6         48.73         18.83       160.14 o                         
 -10  21   6         31.85         -1.14       121.12 o                         
  -9  21   6        515.14        447.43       121.57 o                         
  -8  21   6       1741.76       1553.62       213.64 o                         
  -7  21   6       2723.17       2587.32       146.79 o                         
  -6  21   6       1392.04       1437.52       103.88 o                         
  -5  21   6       1169.61       1118.25       100.13 o                         
  -4  21   6        509.57        626.20        79.73 o                         
  -3  21   6         43.99          7.40        70.08 o                         
  -2  21   6        435.16        442.96        66.02 o                         
  -1  21   6       2202.77       2157.34       107.19 o                         
   0  21   6       2773.51       3091.55       134.20 o                         
   1  21   6       1950.22       2079.42       109.40 o                         
   2  21   6       1111.58       1248.07        90.08 o                         
   3  21   6        297.72        444.03        80.96 o                         
   4  21   6          1.01         -9.39        74.36 o                         
   5  21   6        292.71        288.48        81.65 o                         
   6  21   6       1268.05       1187.48       117.87 o                         
   7  21   6       1189.49        929.62       138.99 o                         
   8  21   6        558.22        387.26       179.82 o                         
 -12  22   6        516.92        292.50       177.10 o                         
 -11  22   6       1189.81       1300.37       194.01 o                         
 -10  22   6       1769.81       2124.67       202.27 o                         
  -9  22   6        879.45       1193.66       150.76 o                         
  -8  22   6         33.52         24.03       117.76 o                         
  -7  22   6         65.72        105.55       104.07 o                         
  -6  22   6        422.58        523.06        91.09 o                         
  -5  22   6       1168.23       1247.76       100.59 o                         
  -4  22   6       2001.08       2190.94       195.00 o                         
  -3  22   6       3383.60       3433.31       156.83 o                         
  -2  22   6       1919.30       1950.73       110.08 o                         
  -1  22   6        969.75       1110.30        82.55 o                         
   0  22   6        475.94        450.62        72.30 o                         
   1  22   6          7.70         46.59        73.84 o                         
   2  22   6        681.64        657.04        87.59 o                         
   3  22   6       1162.25       1214.51       102.82 o                         
   4  22   6       1112.41       1088.20       104.78 o                         
   5  22   6       1616.03       1713.07       138.97 o                         
   6  22   6        727.79        520.07       142.30 o                         
   7  22   6        119.14         55.85       216.47 o                         
 -11  23   6         18.74        226.09       317.98 o                         
 -10  23   6          6.89        -97.94       161.87 o                         
  -9  23   6         47.69        -10.81       129.89 o                         
  -8  23   6        310.76        108.50       117.67 o                         
  -7  23   6        412.55        469.70       102.71 o                         
  -6  23   6        356.71        305.28       142.56 o                         
  -5  23   6        263.63        326.82        92.50 o                         
  -4  23   6         98.88         53.93        83.93 o                         
  -3  23   6         18.01        127.53        73.38 o                         
  -2  23   6         83.03        163.73        76.53 o                         
  -1  23   6        147.66        257.99        87.00 o                         
   0  23   6        364.09        357.78        83.41 o                         
   1  23   6        213.34        445.74       136.58 o                         
   2  23   6        226.87         64.81        86.87 o                         
   3  23   6        143.49         82.25       100.34 o                         
   4  23   6          6.51       -107.25       107.25 o                         
   5  23   6        228.52        158.25       116.56 o                         
   6  23   6        353.31        496.39       168.43 o                         
   7  23   6        127.24         50.15       193.69 o                         
 -10  24   6       1328.99       1415.85       200.14 o                         
  -9  24   6       1609.05       1417.99       237.02 o
[truncated: 444,367 more chars]
